# Supplementary material for: Ecological diversification of sea catfishes is accompanied by genome-wide signatures of positive selection
Source: Nat Commun. 2024 Nov 20;15:10040. doi: 10.1038/s41467-024-54184-3 (PMC11579386; doi:10.1038/s41467-024-54184-3)
Supplement: Supplementary file 4 — Supplementary Data 1 [file 41467_2024_54184_MOESM4_ESM.xlsx]

## Sheet: S1.Sampling
Supplementary Data S1. Samples used in the current study, including associated specimen, tissue number, and sample location.
Species	Accession Number	Data source	Code	Tissue Number	Voucher	Country	Sample location	Collector	Gill rakers count
Aceroichthys_dioctes	NCBI: JAODID000000000	This study	RB0463	PNG121	AUM-47507	Papua New Guinea	Sturt Island, Western Province, Fly River	R. Betancur	11
Ariopsis_assimilis	NCBI: JAODJS000000000	This study	RB1660	1046	LSUMZ 14354	Honduras	Cuero y Salado; Cayo Canales	W. Matamoros; J.C. Carrasco	18
Ariopsis_canteri	NCBI: SRR21450295	This study	FL0964	FL0964	Photo voucher only	Colombia	Fish market at Tasajera	R. Betancur	19
Ariopsis_felis	NCBI: DQ119355, DQ990659, DQ990564, DQ990599, DQ492410	Betancur-R., R., Acero P., A., Bermingham, E. & Cooke, R. Systematics and biogeography of New World sea catfishes (Siluriformes: Ariidae) as inferred from mitochondrial, nuclear, and morphological evidence. Mol. Phylogenet. Evol. 45, 339–357 (2007).	THC050602A	THC050602A	UF 158052	USA	Mosquito Lagoon, 28.7385666667, -80.7330166600	T. Curtis, 5 June 2005	14
Ariopsis_guatemalensis	NCBI: DQ990484, DQ990660, DQ990562, DQ990598	Betancur-R., R., Acero P., A., Bermingham, E. & Cooke, R. Systematics and biogeography of New World sea catfishes (Siluriformes: Ariidae) as inferred from mitochondrial, nuclear, and morphological evidence. Mol. Phylogenet. Evol. 45, 339–357 (2007).	FL1523	stri-15941	STRI-5732	Mexico	Fish market at Lazaro Cardenas	R. Betancur	19
Ariopsis_jimenezi	NCBI: KY944578.1, KY944574.1	Betancur-R., R., Acero P., A., Bermingham, E. & Cooke, R. Systematics and biogeography of New World sea catfishes (Siluriformes: Ariidae) as inferred from mitochondrial, nuclear, and morphological evidence. Mol. Phylogenet. Evol. 45, 339–357 (2007).	RB0338	6159 (9)	MNHN-N/V	Ecuador		P. Bearez	16
Ariopsis_seemanni	NCBI: JAOANJ000000000	This study		stri-12668/15948	STRI-5730/5731	Panama			16
Ariopsis_simonsi	NCBI: DQ990487, DQ990488, DQ990663, DQ990664, DQ990563, DQ990597, DQ990516	Betancur-R., R., Acero P., A., Bermingham, E. & Cooke, R. Systematics and biogeography of New World sea catfishes (Siluriformes: Ariidae) as inferred from mitochondrial, nuclear, and morphological evidence. Mol. Phylogenet. Evol. 45, 339–357 (2007).	RB0026	509	INVEMAR-PEC (NCA)	Colombia	Fresh fish market Tumaco, Narino	R. Betancur	16
Arius_arius	NCBI: AY688674, DQ990501, AY688661, AY688648, DQ990681, DQ990576, DQ990622, DQ990525	Betancur-R., R., Acero P., A., Bermingham, E. & Cooke, R. Systematics and biogeography of New World sea catfishes (Siluriformes: Ariidae) as inferred from mitochondrial, nuclear, and morphological evidence. Mol. Phylogenet. Evol. 45, 339–357 (2007).		stri-x3656/3657	USNM 376608	IN			16
Arius_gagora	NCBI: JAODTS000000000	This study	RB0606	BAN07-244	AUM-50639	Bangladesh		S. Ferdous	19
Arius_maculatus	NCBI: FJ625935.1, FJ626194.1, FJ626015.1, FJ626128.1, FJ626065.1	Betancur-R, R. Molecular phylogenetics and evolutionary history of ariid catfishesnrevisited: a comprehensive sampling. BMC Evol Biol. 2009 Jul 23:9:175.		ID031/stri-x3643/T1013/T1016/T1017/T1022	AUM 46293/INHS 93668/ANSP 178833/INHS 93668, 93704	ID/TH			19
Arius_oetik	NCBI: JN672865.1, JN672810.1, JN672697.1, FJ625938.1, LC277826.1, FJ626195.1, FJ626066.1	Betancur-R, R. Molecular phylogenetics and evolutionary history of ariid catfishesnrevisited: a comprehensive sampling. BMC Evol Biol. 2009 Jul 23:9:175.		ID099/HH001/HH003	AUM 46295/ZRC 51225/ZRC 51224	ID/SG			19
Bagre_bagre	NCBI: AY688673, AY688660, AY688647, DQ990678, DQ990572, DQ990626, DQ990523	Betancur-R., R., Acero P., A., Bermingham, E. & Cooke, R. Systematics and biogeography of New World sea catfishes (Siluriformes: Ariidae) as inferred from mitochondrial, nuclear, and morphological evidence. Mol. Phylogenet. Evol. 45, 339–357 (2007).	2290	GUY 02-00	ANSP 178751	Guyana	Purchased at Georgetown fish market; presumably from local coast of Guyana	M. H. Sabaj	9
Bagre_filamentosus	NCBI: DQ990500, DQ990680, DQ990574, DQ990628	Betancur-R., R., Acero P., A., Bermingham, E. & Cooke, R. Systematics and biogeography of New World sea catfishes (Siluriformes: Ariidae) as inferred from mitochondrial, nuclear, and morphological evidence. Mol. Phylogenet. Evol. 45, 339–357 (2007).		stri-x3605	INVEMAR-PEC 5336	CO			12
Bagre_marinus	NCBI: DQ119472, DQ990679, DQ990573, DQ990627, DQ990524	Betancur-R., R., Acero P., A., Bermingham, E. & Cooke, R. Systematics and biogeography of New World sea catfishes (Siluriformes: Ariidae) as inferred from mitochondrial, nuclear, and morphological evidence. Mol. Phylogenet. Evol. 45, 339–357 (2007).		stri-x3610	AUM 5234-003	USA			11
Bagre_panamensis	NCBI: DQ990676.1, DQ990521.1, DQ990625.1, DQ990571.1, DQ990498.1	Betancur-R., R., Acero P., A., Bermingham, E. & Cooke, R. Systematics and biogeography of New World sea catfishes (Siluriformes: Ariidae) as inferred from mitochondrial, nuclear, and morphological evidence. Mol. Phylogenet. Evol. 45, 339–357 (2007).		stri-17566/12672	STRI-5735/5734	Panama			19
Bagre_pinnimaculatus	NCBI: JAPEKL000000000	This study	RB0322	stri 21671	STRI	Panama	Purchased from fisherman (Faustino Gonzalez) at port, Puerto Mutis, Veraguas, Golfo de Montijo	R. Betancur	5
Batrachocephalus_mino	NCBI: JAOBAL000000000	This study	RB1659	t17360	ANSP 208968	Thailand	Bang Pakong River mouth bay. Thailand Chachoengsao THAI-2021-B	M. H. Sabaj, THAI-2021-B	15
Betancurichthys_madagascariensis	NCBI: JANZXT000000000	This study	RB0568	T-003-0293	AMNH-241670	Madagascar	Africa, Malagasy Republic, Lac Ravelobe, Ampijoroa, Marine	J.S Sparks	18
Bleekeriella_aff._leptaspis	NCBI: SRR14646457	This study	RB0493	PNG151	AUM-50248	Papua New Guinea	NA	G. Allen	18
Bleekeriella_leptaspis	NCBI: JAODTU000000000	This study	RB0394	PNG049	AUM-47565	Papua New Guinea	Fish market at Kerema, Gulf Province	R. Betancur	18
Brustiarius_nox	NCBI: JAODHU000000000	This study	RB0369	PNG024	AUM-47488	Papua New Guinea	Fish market at Angoram, East Sepik Province	R. Betancur	59
Brustiarius_solidus	NCBI: JAODKP000000000	This study	RB0355	PNG010	AUM-47635	Papua New Guinea	Angoram, East Sepik Province	R. Betancur	25
Brustiarius_utarus	NCBI: JAODOJ000000000	This study	RB0364	PNG019	AUM-47491	Papua New Guinea	Fish market at Angoram, East Sepik Province	R. Betancur	18
Carlarius_heudelotii	NCBI: JN672872.1, JN672707.1, FJ013212.1, FJ013196.1,FJ013181.1, FJ013165.1, FJ013149.1	Betancur-R, R; Armbruster, J.W. Molecular clocks provide new insights into the evolutionary history of galeichthyine Sea Catfishes.Evolution.Volume 63, Issue 5, 1 May 2009, Pages 1232–1243	RB0517	1710	N/V	NA	W. Africa	NA	14
Carlarius_latiscutatus	NCBI: JN672873.1, JN672815.1, JN672708.1, FJ625891.1, FJ626173.1, FJ626108.1, FJ626045.1	Betancur-R., R., Acero P., A., Bermingham, E. & Cooke, R. Systematics and biogeography of New World sea catfishes (Siluriformes: Ariidae) as inferred from mitochondrial, nuclear, and morphological evidence. Mol. Phylogenet. Evol. 45, 339–357 (2007).		1717	NV	W. Africa			20
Carlarius_parkii	NCBI: JN672874.1, JN672709.1, FJ625893.1, FJ625892.1, FJ626175.1, FJ626007.1, FJ626109.1, FJ626046.1	Betancur-R, R. Molecular phylogenetics and evolutionary history of ariid catfishesnrevisited: a comprehensive sampling. BMC Evol Biol. 2009 Jul 23:9:175.		1709/174/176	NV	W. Africa			13
Cathorops_agassizii	NCBI: DQ990473, DQ990474, DQ990645, DQ990646, DQ990552, DQ990620	Betancur-R., R., Acero P., A., Bermingham, E. & Cooke, R. Systematics and biogeography of New World sea catfishes (Siluriformes: Ariidae) as inferred from mitochondrial, nuclear, and morphological evidence. Mol. Phylogenet. Evol. 45, 339–357 (2007).	T91 (alc)	GUY 03-00	ANSP 179578	Guyana	purchased in Georgetown fish market, presumably from Atlantic Ocean along coast of Guyana.	M.H. Sabaj, 19 November 2003	21
Cathorops_aguadulce	NCBI: JAPEIY000000000	This study	RB0598	P4161	ECO-SC-4269	Mexico	Montes Azules, Selva Lacandona, Usumacinta drainage	R. Rodiles	15
Cathorops_arenatus	NCBI: JN672884.1, JN672823.1, JN672722.1, FJ625867.1, DQ990619.1, DQ990551.1, DQ990475.1	Betancur-R, R. Molecular phylogenetics and evolutionary history of ariid catfishesnrevisited: a comprehensive sampling. BMC Evol Biol. 2009 Jul 23:9:175.		stri-x3563/ID135/ID140	ANSP 178744/MZUSP 99715/99717	GY/BR			20
Cathorops_cf._higuchii	NCBI: JN672878.1, JN672820.1, JN672714.1 , FJ625870.1, FJ626163.1, FJ626099.1, FJ626036.1	Betancur-R, R. Molecular phylogenetics and evolutionary history of ariid catfishesnrevisited: a comprehensive sampling. BMC Evol Biol. 2009 Jul 23:9:175.		PB20/oto4	MNHN-ICOS-00340/ICOT-001583	NI			20
Cathorops_dasycephalus	NCBI: JAPEKN000000000	This study	RB0337	6160 (10)	MNHN-N/V	NA	NA	P. Bearez	9
Cathorops_festae	NCBI: JAODXR000000000	This study	RB0335	JM 743	MNRJ	Ecuador	río Esmerladas y Guayas	J. Maldonado	18
Cathorops_fuerthii	NCBI: JN672880.1, JN672716.1, FJ013209.1, DQ990641.1, DQ990617.1, DQ990554.1, DQ990469.1	Betancur-R, R; Armbruster, J.W. Molecular clocks provide new insights into the evolutionary history of galeichthyine Sea Catfishes.Evolution.Volume 63, Issue 5, 1 May 2009, Pages 1232–1243		stri-17563	STRI-5720	Panama			16
Cathorops_hypophthalmus	NCBI: JAPEKO000000000	This study	RB0333	stri 21682	STRI	Panama	Purchased from fisherman, Puerto de Aguadulce, Cocle	R. Betancur	39
Cathorops_manglarensis	NCBI: JN672821.1, JN672718.1, FJ625872.1, FJ626165.1, FJ626100.1, FJ626037.1	Betancur R., R., Ortí, G., Stein, A. M., Marceniuk, A. P. & Alexander Pyron, R. Apparent signal of competition limiting diversification after ecological transitions from marine to freshwater habitats. Ecol. Lett. 15, 822–830 (2012).		526/535	INVEMAR-PEC (NCA)	Colombia			15
Cathorops_mapale	NCBI: AY575021.1, AY575016.1, JN672881.1, JN672719.1, FJ013210.1, DQ990616.1, DQ990550.1	Betancur-R, R; Armbruster, J.W. Molecular clocks provide new insights into the evolutionary history of galeichthyine Sea Catfishes.Evolution.Volume 63, Issue 5, 1 May 2009, Pages 1232–1243		stri-x3600/x3601	INVEMAR-PEC 5333/5348	Colombia			23
Cathorops_melanopus	NCBI: JAODLJ000000000	This study	RB1661	1047	LSUMZ 14355	Honduras	Cuero y Salado; Cayo Canales	W. Matamoros; J.C. Carrasco	18
Cathorops_multiradiatus	NCBI: JAPEKM000000000	This study	RB0728	AAP-004	N/V	Peru	Estuary of Rio Tumbes	A. Acero	17
Cathorops_raredonae	NCBI: JN672876.1, JN672817.1, JN672711.1	Betancur-R., R., Acero P., A., Bermingham, E. & Cooke, R. Systematics and biogeography of New World sea catfishes (Siluriformes: Ariidae) as inferred from mitochondrial, nuclear, and morphological evidence. Mol. Phylogenet. Evol. 45, 339–357 (2007).		stri-15949	STRI-5726	SV			14
Cathorops_steindachneri	NCBI: JN672885.1, JN672723.1, DQ990644.1, DQ990511.1, DQ990611.1, DQ990546.1, DQ990472.1	Betancur-R., R., Acero P., A., Bermingham, E. & Cooke, R. Systematics and biogeography of New World sea catfishes (Siluriformes: Ariidae) as inferred from mitochondrial, nuclear, and morphological evidence. Mol. Phylogenet. Evol. 45, 339–357 (2007).		stri-17236	STRI-5725	PA			16
Cathorops_taylori	NCBI: JN672886.1, JN672724.1 , DQ990643.1, DQ990610.1, DQ990547.1 , DQ990471.1	Betancur-R., R., Acero P., A., Bermingham, E. & Cooke, R. Systematics and biogeography of New World sea catfishes (Siluriformes: Ariidae) as inferred from mitochondrial, nuclear, and morphological evidence. Mol. Phylogenet. Evol. 45, 339–357 (2007).		stri-15952	STRI-5727	SV			17
Cathorops_tuyra	NCBI: JN672887.1, JN672725.1, DQ990652.1, DQ990613.1, DQ990549.1, DQ990479.1	Betancur-R., R., Acero P., A., Bermingham, E. & Cooke, R. Systematics and biogeography of New World sea catfishes (Siluriformes: Ariidae) as inferred from mitochondrial, nuclear, and morphological evidence. Mol. Phylogenet. Evol. 45, 339–357 (2007).		stri-16391	STRI-5724	PA			21
Cathorops_wayuu	NCBI: JN672883.1, JN672721.1, DQ990642.1, DQ990615.1, DQ990553.1, DQ990470.1	Betancur-R., R., Acero P., A., Bermingham, E. & Cooke, R. Systematics and biogeography of New World sea catfishes (Siluriformes: Ariidae) as inferred from mitochondrial, nuclear, and morphological evidence. Mol. Phylogenet. Evol. 45, 339–357 (2007).	RB0013	stri-x3661	INVEMAR-PEC 5734 (494)	Colombia	Local Fishermen, NE Riohacha	R. Betancur; A. Acero	18
Cephalocassis_melanochir	NCBI: JAODOG000000000	This study	RB0553	243391	UMMZ-243391	Indonesia	Pasar Angso Duo (fish market), Jambi, Sumatra	H.H	16
Chinchaysuyoa_labiata	NCBI: JAODLF000000000	This study		17708	MEPN 19586	Ecuador	Río Daule, río Guayas basin; La Cabuya sector.	Enrique Laaz	19
Cinetodus_froggatti	NCBI: JAODOL000000000	This study	RB0449	PNG107	AUM-47494	Papua New Guinea	Sturt Island, Western Province, Fly River	R. Betancur	14
Cochlefelis_danielsi	NCBI: JAODKR000000000	This study	RB0425	PNG080	AUM-47492	Papua New Guinea	Sturt Island, Western Province, Fly River	R. Betancur	22
Cochlefelis_spatula	NCBI: JAODKX000000000	This study	RB0458	PNG116	AUM-47553	Papua New Guinea	Purchased from fishermen at Sturt Island, Western Province, Fly River	R. Betancur	16
Cryptarius_truncatus	NCBI: JN672891.1, JN672733.1, FJ625946.1, FJ625945.1, DQ990526.1, DQ990624.1, DQ990578.1	Betancur R., R., Ortí, G., Stein, A. M., Marceniuk, A. P. & Alexander Pyron, R. Apparent signal of competition limiting diversification after ecological transitions from marine to freshwater habitats. Ecol. Lett. 15, 822–830 (2012).	RB0251	ID087	AUM-50243	Indonesia	Sungsang (near Palembang), South Sumatra province, Sumatra, Collected by local fishermen using hook and line near the mouth of Musi river	R. Betancur	9
Doiichthys_novaeguineae	NCBI: JAODLB000000000	This study	RB0474	PNG132	AUM-47499	Papua New Guinea	Sturt Island, Western Province, Fly River	R. Betancur	48
Galeichthys_ater	NCBI: JN672893.1, JN672735.1, FJ013206.1, FJ013192.1, FJ013177.1, FJ013161.1, FJ013159.1, JF493494.1	Betancur R., R., Ortí, G., Stein, A. M., Marceniuk, A. P. & Alexander Pyron, R. Apparent signal of competition limiting diversification after ecological transitions from marine to freshwater habitats. Ecol. Lett. 15, 822–830 (2012).	RB0513	59.2 #1	N/V	South Africa	Agulhas Bank	A. Connell	12
Galeichthys_feliceps	NCBI: JAODTV000000000	This study	RB0510	AC113	N/V	NA	NA	A. Connell	13
Galeichthys_peruvianus	NCBI: JN672895.1, JN672737.1, DQ990634.1, DQ990504.1, DQ990582.1, DQ990530.1, DQ990462.1	Betancur R., R., Ortí, G., Stein, A. M., Marceniuk, A. P. & Alexander Pyron, R. Apparent signal of competition limiting diversification after ecological transitions from marine to freshwater habitats. Ecol. Lett. 15, 822–830 (2012).	4508	4508	ANSP 179462	Peru	Purchased From Beachside Fish Market, Lima	M. H. Sabaj, & N. J. Salcedo	14
Galeichthys_trowi	BOLDSYSTEMS: BOLD:AAD2651	Betancur R., R., Ortí, G., Stein, A. M., Marceniuk, A. P. & Alexander Pyron, R. Apparent signal of competition limiting diversification after ecological transitions from marine to freshwater habitats. Ecol. Lett. 15, 822–830 (2012).	RB0504	T592 (#1)	SAIAB-78771	South Africa	Aliwal Shoal, Outside Edge, Kwa-Zulu-Natal	P. Heemstra	13
Genidens_barbus	NCBI: MF595395.1, JN672896.1, JN672739.1, FJ625878.1, MF595154.1, JX124784.1	Betancur R., R., Ortí, G., Stein, A. M., Marceniuk, A. P. & Alexander Pyron, R. Apparent signal of competition limiting diversification after ecological transitions from marine to freshwater habitats. Ecol. Lett. 15, 822–830 (2012).	ANSP_t14247	ANSP_t14247	ANSP14247	Uruguay	Río de La Plata mouth bay, purchased fresh from fisherman docked in Bahía del Buceo (34°54'35.2"S 56°07'56.1"W), near Plaza de los Pescadores, Montevideo.	M. H. Sabaj	16
Genidens_genidens	NCBI: JAODOH000000000	This study	RB0271	ID123	MZUSP-99707	Brasil	Sao Paulo, Mercado Rua do Peixe, Santos	R. Betancur; A. Marceniuk	15
Genidens_machadoi	NCBI: JAOTJA000000000	This study	RB0272	ID124	MZUSP-99705	Brasil	Sao Paulo, Mercado Rua do Peixe, Santos	R. Betancur; A. Marceniuk	15
Genidens_planifrons	NCBI: JAOANL000000000	This study	RB0296	NC 194	UFRGS	Brazil	mercado de peixes de Porto Alegre – RS	NA	28
Gogo_arcuatus	NCBI: JAOTRR000000000	This study	ANSP_t1660	ANSP_t1660	UMMZ 238042	Madagascar	Andriambondro River, 6 kilometers north of Karianga at town of Mahevelo, tributary of Rienna River	JS Sparks, KJ Riseng
Hemiarius_stormii	NCBI: JAODOD000000000	This study	RB0566	HH008 (specimen II)	?	Indonesia	Musi River drainage, Sumatra	H.H	17
Hemipimelodus_borneensis	NCBI: JAPEKM000000000	This study	RB0588	1074	INHS-93582	Thailand	Bangkok, Jarungjit Krudpan's aquarium store	M. Hardman; M. H. Sabaj	15
Hexanematichthys_sagor	NCBI: LC495691.1, JN672952.1, JN672801.1, FJ625954.1	Betancur R., R., Ortí, G., Stein, A. M., Marceniuk, A. P. & Alexander Pyron, R. Apparent signal of competition limiting diversification after ecological transitions from marine to freshwater habitats. Ecol. Lett. 15, 822–830 (2012).	RB0187	ID023	AUM-44868	Indonesia	Gebang, Cirebon, West Java province	R. Betancur	15
Jayaramichthys_leptonotacanthus	NCBI: JN672808.1, JN672693.1, FJ625929.1, MN094540.1, FJ626193.1, FJ626127.1, FJ626064.1	Betancur R., R., Ortí, G., Stein, A. M., Marceniuk, A. P. & Alexander Pyron, R. Apparent signal of competition limiting diversification after ecological transitions from marine to freshwater habitats. Ecol. Lett. 15, 822–830 (2012).	RB0205	ID041	AUM-44872	Indonesia	Fish market Tegal, Central Java province	R. Betancur	14
Ketengus_typus	NCBI: MW498655.1, JN672901.1 , JN672744.1, DQ990683.1, DQ990623.1, DQ990577.1, DQ119485.1	Betancur R., R., Ortí, G., Stein, A. M., Marceniuk, A. P. & Alexander Pyron, R. Apparent signal of competition limiting diversification after ecological transitions from marine to freshwater habitats. Ecol. Lett. 15, 822–830 (2012).	INHS93581	ANSP_6072	INHS 93581	Thailand	reportedly from Mae Nam Bang Pakong near Chachoengsao; purchased through C.Krudpan's aquarist shop, Bangkok.	M.H. Sabaj et al.	15
Kyataphisa_nenga	NCBI: JAODOC000000000	This study	RB0580	1025	ANSP-178836	Thailand	Samut Songkhram Market	M. Hardman	15
Megalosciades_augustus	NCBI: JAODHT000000000	This study	RB0475	PNG133	AUM-47501	Papua New Guinea	Sturt Island, Western Province, Fly River	R. Betancur	21
Nedystoma_dayi	NCBI: JAODIC000000000	This study	RB0466	PNG124	AUM-47500	Papua New Guinea	Sturt Island, Western Province, Fly River	R. Betancur	36
Nemapteryx_aff_armiger	NCBI: SRR14663450	This study	RB0457	PNG115	AUM-47552	Papua New Guinea	Purchased from fishermen at Sturt Island, Western Province, Fly River	R. Betancur	19
Nemapteryx_armiger	NCBI: JAODOB000000000	This study	RB0383	PNG038	AUM-50247	Papua New Guinea	Fish market at Kerema, Gulf Province	R. Betancur	19
Neoarius_aff_graeffei	NCBI: SRR14629391	This study	RB0347	PNG002	AUM-47481	Papua New Guinea	Rainbow market, Port Moresby, capital district	R. Betancur	19
Neoarius_berneyi	NCBI: JAODIF000000000	This study	RB0526	GA3	GA3	NA	NA	G. Allen	18
Neoarius_graeffei	NCBI: JALHSM000000000	This study	RB0537	RW 01-40	NTM S.15362-002	Australia	Camp Billabong, Fish River, NT	R. Williams	19
Neoarius_graeffei	NCBI: SAMN28453209	This study			SIO 24-21	Australia	Barratta Creek near township of Brandon	A. Davis	19
Neoarius_hainesi	NCBI: JANZXU000000000	This study	RB0374	PNG029	AUM-47563	Papua New Guinea	Fish market at Kerema, Gulf Province	R. Betancur	35
Neoarius_midgleyi	NCBI: JAPEKJ000000000	This study	RB0543	RW 01-40	NTM S.15362-003	Australia	Camp Billabong, Fish River, NT	R. Williams	14
Netuma_bilineata	NCBI: JAODOK000000000	This study	RB0194	PNG515	AUM-50631	Bangladesh	NA	S. Ferdous	14
Netuma_thalassina	NCBI: FJ013213.1, FJ013197.1, FJ013182.1, FJ013166.1, FJ013150.1	Betancur-R, R; Armbruster, J.W. Molecular clocks provide new insights into the evolutionary history of galeichthyine Sea Catfishes.Evolution.Volume 63, Issue 5, 1 May 2009, Pages 1232–1243	RB0267	ID103	AUM-46282	Indonesia	Fish market Jakarta, West Java	R. Betancur	14
Notarius_aff._kessleri	NCBI: JN672919.1, JN672839.1, JN672765.1, DQ990591.1, DQ990532.1, DQ990466.1, KX500559.1	Betancur-R, R. Molecular phylogenetics and evolutionary history of ariid catfishesnrevisited: a comprehensive sampling. BMC Evol Biol. 2009 Jul 23:9:175.		514/524/522/523	INVEMAR-PEC (NCA)	Colombia		R. Betancur	13
Notarius_aff._planiceps	NCBI: JN672913.1, JN672833.1, JN672759.1, AY688665.1, AY688652.1, DQ990584.1, DQ990537.1	Betancur-R., R., Acero P., A., Bermingham, E. & Cooke, R. Systematics and biogeography of New World sea catfishes (Siluriformes: Ariidae) as inferred from mitochondrial, nuclear, and morphological evidence. Mol. Phylogenet. Evol. 45, 339–357 (2007).		stri-15943	STRI-5714	SV		R. Betancur	9
Notarius_armbrusteri	NCBI: JN672914.1, JN672834.1, JN672760.1, DQ990585.1, DQ990542.1, DQ373046.1, DQ373044.1	Betancur-R., R., Acero P., A., Bermingham, E. & Cooke, R. Systematics and biogeography of New World sea catfishes (Siluriformes: Ariidae) as inferred from mitochondrial, nuclear, and morphological evidence. Mol. Phylogenet. Evol. 45, 339–357 (2007).		527/529	INVEMAR-PEC 6677/6678	Colombia		R. Betancur	12
Notarius_biffi	NCBI: AY688667.1, AY688654.1, JN672915.1, JN672835.1 , JN672761.1, DQ990589.1, DQ990538.1	Betancur-R., R., Acero P., A., Bermingham, E. & Cooke, R. Systematics and biogeography of New World sea catfishes (Siluriformes: Ariidae) as inferred from mitochondrial, nuclear, and morphological evidence. Mol. Phylogenet. Evol. 45, 339–357 (2007).		stri-15942	STRI-5713	SV		R. Betancur	12
Notarius_bonillai	NCBI: JN672916.1, JN672836.1, JN672762.1, DQ990592.1, DQ990533.1, AY582865.1, AY582861.1	Betancur-R., R., Acero P., A., Bermingham, E. & Cooke, R. Systematics and biogeography of New World sea catfishes (Siluriformes: Ariidae) as inferred from mitochondrial, nuclear, and morphological evidence. Mol. Phylogenet. Evol. 45, 339–357 (2007).		stri-x3613	INVEMAR-PEC 5342	Colombia		R. Betancur	14
Notarius_cookei	NCBI: JAOEHH000000000	This study	RB0304	stri 21653	STRI		Purchased from fishermen (Faustino Gonzalez & Norberto Espinosa) at port, Puerto Mutis, Veraguas, Golfo de Montijo.	R. Betancur; A. Acero; R.G. Reina	15
Notarius_grandicassis	NCBI: AY688671, AY688658, AY688645, DQ990637, DQ990540, DQ990587, DQ990509	Betancur-R., R., Acero P., A., Bermingham, E. & Cooke, R. Systematics and biogeography of New World sea catfishes (Siluriformes: Ariidae) as inferred from mitochondrial, nuclear, and morphological evidence. Mol. Phylogenet. Evol. 45, 339–357 (2007).	RB0107	VEN0524	AUM-44230	Venezuela	Guiria fish market, Golfo de paria, Sucre	R. Betancur	15
Notarius_insculptus	NCBI: JN672918.1, JN672838.1, JN672764.1, DQ990586.1, DQ990543.1, AY688666.1, AY688640.1	Betancur-R., R., Acero P., A., Bermingham, E. & Cooke, R. Systematics and biogeography of New World sea catfishes (Siluriformes: Ariidae) as inferred from mitochondrial, nuclear, and morphological evidence. Mol. Phylogenet. Evol. 45, 339–357 (2007).		stri-17958	STRI-5715	Panama			12
Notarius_kessleri	NCBI: JAOBAM000000000	This study	RB0020	502	N/V	Colombia	Fresh fish market Tumaco, Narino	R. Betancur	12
Notarius_lentiginosus	NCBI: JAODVO000000000	This study	RB0302	stri 21651	STRI	Panama	Panama City. Purchased at fish market.	R. Betancur; A. Acero	8
Notarius_luniscutis	NCBI: OR459580.1, JN672921.1, JN672841.1, JN672767.1, MH376874.1	Betancur-R., R., Acero P., A., Bermingham, E. & Cooke, R. Systematics and biogeography of New World sea catfishes (Siluriformes: Ariidae) as inferred from mitochondrial, nuclear, and morphological evidence. Mol. Phylogenet. Evol. 45, 339–357 (2007).		ID132/ID134	MZUSP 99712/99714	BR			12
Notarius_neogranatensis	NCBI: JN672922.1, JN672768.1, DQ990505.1, DQ990593.1, DQ990531.1, DQ990464.1	Betancur-R., R., Acero P., A., Bermingham, E. & Cooke, R. Systematics and biogeography of New World sea catfishes (Siluriformes: Ariidae) as inferred from mitochondrial, nuclear, and morphological evidence. Mol. Phylogenet. Evol. 45, 339–357 (2007).		stri-x3598/x3599	INVEMAR-PEC 5337/5338	Colombia			14
Notarius_planiceps	NCBI: JN672923.1, JN672842.1, JN672769.1, DQ990583.1, DQ990536.1, KX500558.1, AY688664.1	Betancur-R., R., Acero P., A., Bermingham, E. & Cooke, R. Systematics and biogeography of New World sea catfishes (Siluriformes: Ariidae) as inferred from mitochondrial, nuclear, and morphological evidence. Mol. Phylogenet. Evol. 45, 339–357 (2007).		stri-17575	STRI-5712	Panama			10
Notarius_quadriscutis	NCBI: JANZLB000000000	This study	RB0102	VEN0519	AUM-44231	Venezuela	Guiria fish market, Golfo de paria, Sucre	R. Betancur	13
Notarius_rugispinis	NCBI: OR674798.1, OR646756.1, JN672925.1, JN672771.1, DQ990636.1, DQ990506.1	Betancur R., R., Ortí, G., Stein, A. M., Marceniuk, A. P. & Alexander Pyron, R. Apparent signal of competition limiting diversification after ecological transitions from marine to freshwater habitats. Ecol. Lett. 15, 822–830 (2012).	2287	GUY 02-00	ANSP 178749	Guyana	purchased at Georgetown fish market; presumably from local coast of Guyana.	M. H. Sabaj, 8 November 2002	16
Notarius_troschelii	NCBI: JAODIB000000000	This study	RB0034	517	INVEMAR-PEC-5334	Colombia	Nariño, Tumaco	R. Betancur; A. Acero	12
Occidentarius_platypogon	NCBI: JAOBRE000000000	This study	RB0339	_(3)	MNHN-2008-2463	NA	NA	P. Bearez	15
Osteogeneiosus_militaris	NCBI: JANZLE000000000	This study	RB0619	PNG522	AUM-50633	Bangladesh	NA	S. Ferdous	11
Pachyula_crassilabris	NCBI: JAODKQ000000000	This study	RB0433	PNG088	AUM-47496	Papua New Guinea	First stream below Barei River, Fly River, Western Province. 21.2 SW Sturt Is	R. Betancur	16
Paracinetodus_carinatus	NCBI: JAODOI000000000	This study	RB0428	PNG083	AUM-47550	Papua New Guinea	Purchased from fishermen at Sturt Island, Western Province, Fly River	R. Betancur	17
Pararius_mastersi	NCBI: JAODKO000000000	This study	RB0482	PNG140	AUM-47497	Papua New Guinea	Worf at Daru, Western Province, Gulf of Papua, Torres Strait (or Coral Sea?), Pacific Ocean	R. Betancur	15
Pararius_proximus	NCBI: JAOXJH000000000	This study	RB0375	PNG030	AUM-47486	Papua New Guinea	Fish market at Kerema, Gulf Province	R. Betancur	12
Pauparius_latirostris	NCBI: JAODKZ000000000	This study	RB0346	PNG001	AUM-47482	Papua New Guinea	Rainbow market, Port Moresby, capital district	R. Betancur	15
Plicofollis_aff._polystaphylodon	NCBI: FJ625919.1, FJ625918.1, FJ626188.1, FJ626012.1, FJ626122.1, FJ626059.1	Betancur-R, R. Molecular phylogenetics and evolutionary history of ariid catfishesnrevisited: a comprehensive sampling. BMC Evol Biol. 2009 Jul 23:9:175.		PNG197/PNG196	AUM 47560	PG			12
Plicofollis_argyropleuron	NCBI: FJ625902.1, FJ013214.1, FJ013198.1, FJ013183.1, FJ013167.1, FJ013151.1	Betancur-R, R; Armbruster, J.W. Molecular clocks provide new insights into the evolutionary history of galeichthyine Sea Catfishes.Evolution.Volume 63, Issue 5, 1 May 2009, Pages 1232–1243	RB0166	ID002	AUM-44750	Indonesia	Fish market Palabuhan Ratu, West Java province	R. Betancur	13
Plicofollis_cf._polystaphylodon	NCBI: JN672844.1, JN672780.1, FJ625917.1, FJ626187.1, FJ626121.1, FJ626058.1	Betancur R., R., Ortí, G., Stein, A. M., Marceniuk, A. P. & Alexander Pyron, R. Apparent signal of competition limiting diversification after ecological transitions from marine to freshwater habitats. Ecol. Lett. 15, 822–830 (2012).		ID054	AUM 44856	ID			15
Plicofollis_dussumieri	NCBI: FJ625910.1, FJ625909.1, FJ626183.1, FJ626117.1, FJ626054.1	Betancur-R, R. Molecular phylogenetics and evolutionary history of ariid catfishesnrevisited: a comprehensive sampling. BMC Evol Biol. 2009 Jul 23:9:175.		PNG147/PNG143/PNG528	NV/AUM (NCA)	AE/BD			15
Plicofollis_layardi	NCBI: JAODHV000000000	Betancur-R, R. Molecular phylogenetics and evolutionary history of ariid catfishesnrevisited: a comprehensive sampling. BMC Evol Biol. 2009 Jul 23:9:175.	RB0490	PNG148	N/V	United Arabian Emirates	Purchased from fishmarket at Sharjah	R. Betancur	14
Plicofollis_nella	NCBI: JAODOM000000000	This study	RB0201	ID037	AUM-44864	Indonesia	Central Java; Fish market Tegal, Central Java province	R. Betancur; R.K. Hdyati	14
Plicofollis_tonggol	NCBI: JAODOE000000000	This study	RB0264	ID100	AUM-44862	Indonesia	Frozen market, Sungsang (near Palembang), South Sumatra province, Sumatra	R. Betancur; R.K. Hdyati	11
Potamarius_izabalensis	NCBI: DQ990481, DQ990654, DQ990558, DQ990602, DQ990514	Betancur-R., R., Acero P., A., Bermingham, E. & Cooke, R. Systematics and biogeography of New World sea catfishes (Siluriformes: Ariidae) as inferred from mitochondrial, nuclear, and morphological evidence. Mol. Phylogenet. Evol. 45, 339–357 (2007).		stri-8279	STRI-5612	GT			15
Potamarius_nelsoni	NCBI: JAODKY000000000	This study	RB0595	P4165	ECO-SC-4266	Mexico	Montes Azules, Selva Lacandona, Usumacinta drainage	R. Rodiles	17
Potamarius_usumacintae	NCBI: JAOEHJ000000000	This study	RB0600	P4169	ECO-SC-4274	Mexico	Montes Azules, Selva Lacandona, Usumacinta drainage	R. Rodiles	19
Potamosilurus_coatesi	NCBI: JAODKU000000000	This study	RB0362	PNG017	AUM-47490	Papua New Guinea	Fish market at Angoram, East Sepik Province	R. Betancur	15
Potamosilurus_macrorhynchus	NCBI: JAOBYD000000000	This study	RB0528	GA5	GA5	NA	NA	G. Allen	14
Potamosilurus_velutinus	NCBI: JAODLA000000000	This study	RB0352	PNG007	AUM-47489	Papua New Guinea	Fish market at Angoram, East Sepik Province	R. Betancur	21
Pseudosciades_sona	NCBI: FJ625966.1, FJ626206.1, FJ626021.1, FJ626138.1, FJ626075.1	Betancur-R, R. Molecular phylogenetics and evolutionary history of ariid catfishesnrevisited: a comprehensive sampling. BMC Evol Biol. 2009 Jul 23:9:175.		ID098/PNG544	AUM 44861/AUM (NCA)	ID/BD			16
Sciades_couma	NCBI: DQ990495, DQ990494, DQ990672, DQ990671, DQ990674, DQ990673, DQ990569, DQ990604	Betancur-R., R., Acero P., A., Bermingham, E. & Cooke, R. Systematics and biogeography of New World sea catfishes (Siluriformes: Ariidae) as inferred from mitochondrial, nuclear, and morphological evidence. Mol. Phylogenet. Evol. 45, 339–357 (2007).		stri-x3531/x3560/x3562/x3556	NV/ANSP 178745-747	GY			20
Sciades_dowii	NCBI: JAODKS000000000	This study	RB0317	STRI 2666	STRI	Panama	Purchased at fish market in Santiago, Veraguas	R. Betancur; A. Acero; R.G. Reina	24
Sciades_herzbergii	NCBI: JAPFFA000000000	This study	RB0010	490	N/V	Colombia	Local Fishermen, NE Riohacha	R. Betancur	21
Sciades_parkeri	NCBI: DQ990492, DQ990669, DQ990567, DQ990606, DQ990519	Betancur-R., R., Acero P., A., Bermingham, E. & Cooke, R. Systematics and biogeography of New World sea catfishes (Siluriformes: Ariidae) as inferred from mitochondrial, nuclear, and morphological evidence. Mol. Phylogenet. Evol. 45, 339–357 (2007).		stri-x3570	ANSP 178741	GY			17
Sciades_passany	NCBI: DQ990493, DQ990670, DQ990570, DQ990607	Betancur-R, R. Molecular phylogenetics and evolutionary history of ariid catfishesnrevisited: a comprehensive sampling. BMC Evol Biol. 2009 Jul 23:9:175.		stri-x3537/VEN0529	NV/AUM 44220	VE			20
Sciades_proops	NCBI: JAODOF000000000	This study	RB0084	VEN0501	AUM-44234	Venezuela	Fish market Los Cocos, Isla Margarita, Nueva Esparta	R. Betancur; M.I Sierra	17

## Sheet: Sheet1
NCBI: JAODID000000000
NCBI: JAODJS000000000
NCBI: SRR21450295
NCBI: DQ119355, DQ990659, DQ990564, DQ990599, DQ492410
NCBI: DQ990484, DQ990660, DQ990562, DQ990598
NCBI: KY944578.1, KY944574.1
NCBI: JAOANJ000000000
NCBI: DQ990487, DQ990488, DQ990663, DQ990664, DQ990563, DQ990597, DQ990516
NCBI: AY688674, DQ990501, AY688661, AY688648, DQ990681, DQ990576, DQ990622, DQ990525
NCBI: JAODTS000000000
NCBI: FJ625935.1, FJ626194.1, FJ626015.1, FJ626128.1, FJ626065.1
NCBI: JN672865.1, JN672810.1, JN672697.1, FJ625938.1, LC277826.1, FJ626195.1, FJ626066.1
NCBI: AY688673, AY688660, AY688647, DQ990678, DQ990572, DQ990626, DQ990523
NCBI: DQ990500, DQ990680, DQ990574, DQ990628
NCBI: DQ119472, DQ990679, DQ990573, DQ990627, DQ990524
NCBI: DQ990676.1, DQ990521.1, DQ990625.1, DQ990571.1, DQ990498.1
NCBI: JAPEKL000000000
NCBI: JAOBAL000000000
NCBI: JANZXT000000000
NCBI: SRR14646457
NCBI: JAODTU000000000
NCBI: JAODHU000000000
NCBI: JAODKP000000000
NCBI: JAODOJ000000000
NCBI: JN672872.1, JN672707.1, FJ013212.1, FJ013196.1,FJ013181.1, FJ013165.1, FJ013149.1
NCBI: JN672873.1, JN672815.1, JN672708.1, FJ625891.1, FJ626173.1, FJ626108.1, FJ626045.1
NCBI: JN672874.1, JN672709.1, FJ625893.1, FJ625892.1, FJ626175.1, FJ626007.1, FJ626109.1, FJ626046.1
NCBI: DQ990473, DQ990474, DQ990645, DQ990646, DQ990552, DQ990620
NCBI: JAPEIY000000000
NCBI: JN672884.1, JN672823.1, JN672722.1, FJ625867.1, DQ990619.1, DQ990551.1, DQ990475.1
NCBI: JN672878.1, JN672820.1, JN672714.1 , FJ625870.1, FJ626163.1, FJ626099.1, FJ626036.1
NCBI: JAPEKN000000000
NCBI: JAODXR000000000
NCBI: JN672880.1, JN672716.1, FJ013209.1, DQ990641.1, DQ990617.1, DQ990554.1, DQ990469.1
NCBI: JAPEKO000000000
NCBI: JN672821.1, JN672718.1, FJ625872.1, FJ626165.1, FJ626100.1, FJ626037.1
NCBI: AY575021.1, AY575016.1, JN672881.1, JN672719.1, FJ013210.1, DQ990616.1, DQ990550.1
NCBI: JAODLJ000000000
NCBI: JAPEKM000000000
NCBI: JN672876.1, JN672817.1, JN672711.1
NCBI: JN672885.1, JN672723.1, DQ990644.1, DQ990511.1, DQ990611.1, DQ990546.1, DQ990472.1
NCBI: JN672886.1, JN672724.1 , DQ990643.1, DQ990610.1, DQ990547.1 , DQ990471.1
NCBI: JN672887.1, JN672725.1, DQ990652.1, DQ990613.1, DQ990549.1, DQ990479.1
NCBI: JN672883.1, JN672721.1, DQ990642.1, DQ990615.1, DQ990553.1, DQ990470.1
NCBI: JAODOG000000000
NCBI: JAODLF000000000
NCBI: JAODOL000000000
NCBI: JAODKR000000000
NCBI: JAODKX000000000
NCBI: JN672891.1, JN672733.1, FJ625946.1, FJ625945.1, DQ990526.1, DQ990624.1, DQ990578.1
NCBI: JAODLB000000000
NCBI: JN672893.1, JN672735.1, FJ013206.1, FJ013192.1, FJ013177.1, FJ013161.1, FJ013159.1, JF493494.1
NCBI: JAODTV000000000
NCBI: JN672895.1, JN672737.1, DQ990634.1, DQ990504.1, DQ990582.1, DQ990530.1, DQ990462.1
BOLDSYSTEMS: BOLD:AAD2651
NCBI: MF595395.1, JN672896.1, JN672739.1, FJ625878.1, MF595154.1, JX124784.1
NCBI: JAODOH000000000
NCBI: JAOTJA000000000
NCBI: JAOANL000000000
NCBI: JAOTRR000000000
NCBI: JAODOD000000000
NCBI: JAPEKM000000000
NCBI: LC495691.1, JN672952.1, JN672801.1, FJ625954.1
NCBI: JN672808.1, JN672693.1, FJ625929.1, MN094540.1, FJ626193.1, FJ626127.1, FJ626064.1
NCBI: MW498655.1, JN672901.1 , JN672744.1, DQ990683.1, DQ990623.1, DQ990577.1, DQ119485.1
NCBI: JAODOC000000000
NCBI: JAODHT000000000
NCBI: JAODIC000000000
NCBI: SRR14663450
NCBI: JAODOB000000000
NCBI: SRR14629391
NCBI: JAODIF000000000
NCBI: JALHSM000000000
NCBI: SAMN28453209
NCBI: JANZXU000000000
NCBI: JAPEKJ000000000
NCBI: JAODOK000000000
NCBI: FJ013213.1, FJ013197.1, FJ013182.1, FJ013166.1, FJ013150.1
NCBI: JN672919.1, JN672839.1, JN672765.1, DQ990591.1, DQ990532.1, DQ990466.1, KX500559.1
NCBI: JN672913.1, JN672833.1, JN672759.1, AY688665.1, AY688652.1, DQ990584.1, DQ990537.1
NCBI: JN672914.1, JN672834.1, JN672760.1, DQ990585.1, DQ990542.1, DQ373046.1, DQ373044.1
NCBI: AY688667.1, AY688654.1, JN672915.1, JN672835.1 , JN672761.1, DQ990589.1, DQ990538.1
NCBI: JN672916.1, JN672836.1, JN672762.1, DQ990592.1, DQ990533.1, AY582865.1, AY582861.1
NCBI: JAOEHH000000000
NCBI: AY688671, AY688658, AY688645, DQ990637, DQ990540, DQ990587, DQ990509
NCBI: JN672918.1, JN672838.1, JN672764.1, DQ990586.1, DQ990543.1, AY688666.1, AY688640.1
NCBI: JAOBAM000000000
NCBI: JAODVO000000000
NCBI: OR459580.1, JN672921.1, JN672841.1, JN672767.1, MH376874.1
NCBI: JN672922.1, JN672768.1, DQ990505.1, DQ990593.1, DQ990531.1, DQ990464.1
NCBI: JN672923.1, JN672842.1, JN672769.1, DQ990583.1, DQ990536.1, KX500558.1, AY688664.1
NCBI: JANZLB000000000
NCBI: OR674798.1, OR646756.1, JN672925.1, JN672771.1, DQ990636.1, DQ990506.1
NCBI: JAODIB000000000
NCBI: JAOBRE000000000
NCBI: JANZLE000000000
NCBI: JAODKQ000000000
NCBI: JAODOI000000000
NCBI: JAODKO000000000
NCBI: JAOXJH000000000
NCBI: JAODKZ000000000
NCBI: FJ625919.1, FJ625918.1, FJ626188.1, FJ626012.1, FJ626122.1, FJ626059.1
NCBI: FJ625902.1, FJ013214.1, FJ013198.1, FJ013183.1, FJ013167.1, FJ013151.1
NCBI: JN672844.1, JN672780.1, FJ625917.1, FJ626187.1, FJ626121.1, FJ626058.1
NCBI: FJ625910.1, FJ625909.1, FJ626183.1, FJ626117.1, FJ626054.1
NCBI: JAODHV000000000
NCBI: JAODOM000000000
NCBI: JAODOE000000000
NCBI: DQ990481, DQ990654, DQ990558, DQ990602, DQ990514
NCBI: JAODKY000000000
NCBI: JAOEHJ000000000
NCBI: JAODKU000000000
NCBI: JAOBYD000000000
NCBI: JAODLA000000000
NCBI: FJ625966.1, FJ626206.1, FJ626021.1, FJ626138.1, FJ626075.1
NCBI: DQ990495, DQ990494, DQ990672, DQ990671, DQ990674, DQ990673, DQ990569, DQ990604
NCBI: JAODKS000000000
NCBI: JAPFFA000000000
NCBI: DQ990492, DQ990669, DQ990567, DQ990606, DQ990519
NCBI: DQ990493, DQ990670, DQ990570, DQ990607
NCBI: JAODOF000000000
