# Supplementary material for: Ecological diversification of sea catfishes is accompanied by genome-wide signatures of positive selection
Source: Nat Commun. 2024 Nov 20;15:10040. doi: 10.1038/s41467-024-54184-3 (PMC11579386; doi:10.1038/s41467-024-54184-3)
Supplement: Supplementary file 5 — Supplementary Data 2 [file 41467_2024_54184_MOESM5_ESM.xlsx]

## Sheet: S2.Subsets
Supplementary Data S2. Information of the 4 subsets used in this study. Genes are specified.
Subset 1	Subset 2	Subset 3	Subset 4
G0002	G0010	G0005	G0014
G0017	G0049	G0032	G0020
G0021	G0051	G0052	G0024
G0035	G0056	G0068	G0029
G0074	G0069	G0076	G0045
G0079	G0086	G0081	G0059
G0105	G0095	G0084	G0101
G0114	G0107	G0096	G0106
G0156	G0111	G0113	G0108
G0173	G0115	G0116	G0127
G0176	G0132	G0120	G0128
G0230	G0150	G0123	G0131
G0247	G0167	G0144	G0136
G0248	G0191	G0151	G0142
G0249	G0205	G0161	G0157
G0262	G0207	G0192	G0187
G0276	G0208	G0194	G0201
G0286	G0210	G0198	G0202
G0289	G0215	G0199	G0217
G0305	G0224	G0203	G0238
G0323	G0232	G0220	G0246
G0327	G0241	G0221	G0272
G0328	G0254	G0233	G0273
G0334	G0265	G0235	G0298
G0342	G0292	G0236	G0308
G0354	G0321	G0261	G0324
G0365	G0329	G0300	G0336
G0377	G0360	G0333	G0345
G0382	G0376	G0338	G0346
G0383	G0379	G0375	G0347
G0389	G0385	G0444	G0364
G0411	G0396	G0456	G0372
G0414	G0401	G0464	G0418
G0421	G0429	G0474	G0437
G0428	G0433	G0491	G0443
G0436	G0442	G0501	G0447
G0448	G0449	G0504	G0458
G0452	G0479	G0514	G0473
G0462	G0488	G0520	G0481
G0463	G0499	G0540	G0503
G0469	G0512	G0579	G0513
G0489	G0531	G0598	G0516
G0496	G0538	G0615	G0526
G0522	G0539	G0618	G0527
G0534	G0546	G0620	G0537
G0553	G0550	G0627	G0554
G0561	G0574	G0628	G0555
G0589	G0588	G0632	G0572
G0599	G0592	G0641	G0577
G0604	G0603	G0649	G0587
G0635	G0608	G0676	G0602
G0651	G0643	G0697	G0610
G0655	G0646	G0709	G0619
G0656	G0666	G0716	G0639
G0660	G0698	G0728	G0644
G0675	G0700	G0730	G0647
G0693	G0720	G0743	G0679
G0718	G0734	G0750	G0685
G0726	G0766	G0798	G0701
G0754	G0769	G0801	G0702
G0757	G0770	G0806	G0705
G0786	G0780	G0808	G0707
G0800	G0785	G0811	G0722
G0815	G0804	G0816	G0724
G0825	G0809	G0831	G0738
G0838	G0810	G0841	G0755
G0847	G0821	G0853	G0767
G0850	G0837	G0866	G0773
G0855	G0846	G0874	G0792
G0857	G0859	G0882	G0813
G0865	G0864	G0889	G0823
G0870	G0890	G0898	G0824
G0872	G0892	G0900	G0830
G0875	G0901	G0902	G0885
G0880	G0905	G0912	G0886
G0883	G0914	G0960	G0887
G0904	G0947	G0961	G0910
G0907	G0951	G0971	G0918
G0927	G0959	G0994	G0919
G0938	G0973	G1004	G0934
G0953	G0980	G1021	G0940
G0956	G0985	G1034	G0966
G0967	G0995	G1041	G0974
G0968	G1006	G1042	G0992
G0983	G1029	G1046	G1028
G1043	G1035	G1048	G1031
G0019	G0011	COI	G0043
G0022	G0026	G0008	G0054
G0033	G0027	G0016	G0055
G0037	G0028	G0057	G0062
G0040	G0047	G0063	G0077
G0064	G0061	G0067	G0078
G0090	G0071	G0083	G0118
G0103	G0080	G0085	G0129
G0112	G0099	G0092	G0143
G0126	G0130	G0093	G0149
G0141	G0133	G0094	G0170
G0152	G0134	G0104	G0174
G0163	G0138	G0110	G0186
G0175	G0166	G0135	G0193
G0177	G0168	G0140	G0196
G0180	G0172	G0159	G0252
G0190	G0183	G0164	G0257
G0195	G0197	G0165	G0263
G0209	G0244	G0169	G0264
G0270	G0258	G0189	G0275
G0288	G0260	G0200	G0281
G0293	G0280	G0206	G0313
G0302	G0291	G0218	G0316
G0310	G0295	G0228	G0331
G0311	G0297	G0229	G0335
G0330	G0315	G0231	G0357
G0344	G0317	G0237	G0359
G0353	G0322	G0243	G0405
G0366	G0339	G0250	G0410
G0369	G0341	G0251	G0416
G0373	G0361	G0256	G0434
G0386	G0390	G0274	G0439
G0392	G0391	G0278	G0446
G0403	G0398	G0294	G0451
G0413	G0402	G0301	G0454
G0426	G0412	G0319	G0475
G0440	G0438	G0320	G0478
G0455	G0487	G0325	G0484
G0457	G0509	G0350	G0494
G0459	G0518	G0371	G0497
G0502	G0519	G0395	G0500
G0524	G0525	G0404	G0510
G0542	G0528	G0417	G0549
G0563	G0529	G0423	G0557
G0567	G0548	G0425	G0560
G0580	G0578	G0465	G0564
G0582	G0585	G0508	G0569
G0584	G0590	G0511	G0606
G0600	G0596	G0544	G0607
G0622	G0611	G0565	G0609
G0636	G0617	G0571	G0614
G0638	G0625	G0573	G0629
G0645	G0633	G0581	G0654
G0648	G0650	G0591	G0664
G0659	G0653	G0612	G0672
G0662	G0703	G0631	G0680
G0670	G0704	G0657	G0681
G0677	G0706	G0658	G0682
G0689	G0735	G0678	G0694
G0714	G0739	G0686	G0711
G0721	G0760	G0687	G0744
G0729	G0768	G0692	G0759
G0741	G0771	G0719	G0779
G0772	G0776	G0753	G0788
G0787	G0777	G0763	G0790
G0799	G0783	G0778	G0793
G0812	G0814	G0781	G0797
G0817	G0819	G0807	G0802
G0818	G0829	G0863	G0822
G0820	G0835	G0869	G0828
G0844	G0843	G0877	G0856
G0878	G0851	G0893	G0881
G0895	G0876	G0911	G0903
G0916	G0899	G0913	G0909
G0923	G0908	G0964	G0917
G0937	G0915	G0986	G0930
G0948	G0944	G0987	G0970
G0969	G0946	G0996	G0975
G0972	G0949	G1001	G0991
G0981	G0982	G1007	G0997
G0984	G0993	G1014	G1005
G0999	G1008	G1015	G1012
G1000	G1026	G1023	G1016
G1025	G1030	G1033	G1024
G1040	G1037	G1038	G1036
G1045	G1044	G1049	G1039
G0004	G0003	G0006	G0007
G0012	G0009	G0013	G0030
G0015	G0018	G0025	G0031
G0023	G0038	G0036	G0034
G0042	G0053	G0041	G0039
G0048	G0072	G0046	G0066
G0050	G0073	G0060	G0087
G0058	G0088	G0070	G0089
G0065	G0100	G0075	G0097
G0082	G0102	G0091	G0098
G0125	G0117	G0122	G0137
G0148	G0119	G0124	G0145
G0155	G0121	G0139	G0146
G0160	G0153	G0179	G0147
G0181	G0154	G0184	G0178
G0216	G0158	G0185	G0182
G0223	G0162	G0211	G0212
G0226	G0171	G0214	G0225
G0268	G0204	G0234	G0227
G0271	G0213	G0239	G0240
G0282	G0219	G0253	G0259
G0284	G0222	G0255	G0267
G0296	G0245	G0266	G0269
G0303	G0283	G0277	G0299
G0307	G0287	G0279	G0304
G0314	G0290	G0285	G0306
G0326	G0312	G0309	G0370
G0332	G0337	G0318	G0388
G0348	G0340	G0352	G0415
G0355	G0343	G0356	G0427
G0374	G0349	G0363	G0431
G0380	G0351	G0367	G0435
G0381	G0358	G0378	G0460
G0384	G0362	G0393	G0461
G0387	G0368	G0409	G0472
G0399	G0406	G0422	G0476
G0420	G0407	G0424	G0485
G0430	G0432	G0441	G0506
G0450	G0466	G0445	G0536
G0453	G0467	G0471	G0543
G0468	G0477	G0486	G0547
G0470	G0490	G0493	G0552
G0482	G0492	G0498	G0558
G0483	G0495	G0515	G0562
G0523	G0505	G0517	G0566
G0532	G0507	G0530	G0575
G0545	G0521	G0533	G0595
G0551	G0535	G0568	G0634
G0556	G0541	G0594	G0637
G0559	G0576	G0597	G0661
G0570	G0601	G0605	G0663
G0583	G0623	G0613	G0673
G0586	G0671	G0624	G0684
G0593	G0674	G0626	G0696
G0616	G0688	G0642	G0717
G0621	G0690	G0652	G0723
G0630	G0699	G0665	G0731
G0640	G0727	G0668	G0732
G0667	G0748	G0691	G0737
G0669	G0752	G0712	G0745
G0683	G0775	G0713	G0747
G0695	G0789	G0733	G0749
G0708	G0791	G0742	G0774
G0710	G0794	G0761	G0782
G0715	G0795	G0805	G0784
G0725	G0826	G0839	G0803
G0736	G0832	G0842	G0827
G0740	G0834	G0845	G0833
G0746	G0849	G0860	G0858
G0756	G0852	G0861	G0862
G0762	G0879	G0867	G0871
G0764	G0906	G0868	G0888
G0765	G0920	G0884	G0894
G0796	G0924	G0925	G0921
G0836	G0926	G0928	G0922
G0848	G0933	G0939	G0931
G0854	G0941	G0943	G0936
G0891	G0942	G0950	G0945
G0896	G0954	G0962	G0952
G0897	G0955	G0963	G0990
G0929	G0958	G0977	G1010
G0932	G0965	G0979	G1011
G0957	G0976	G0998	G1013
G0989	G0988	G1009	G1017
G1002	G1003	G1027	G1047
G1051	G1022	G1032	G1050
12S	12S	12S	12S
16S	16S	16S	16S
ATP6_8	ATP6_8	ATP6_8	ATP6_8
CYTB	CYTB	CYTB	CYTB
MYH6	MYH6	MYH6	MYH6
RAG1	RAG1	RAG1	RAG1
RAG2	RAG2	RAG2	RAG2
