# Supplementary material for: Ecological diversification of sea catfishes is accompanied by genome-wide signatures of positive selection
Source: Nat Commun. 2024 Nov 20;15:10040. doi: 10.1038/s41467-024-54184-3 (PMC11579386; doi:10.1038/s41467-024-54184-3)
Supplement: Supplementary file 6 — Supplementary Data 3 [file 41467_2024_54184_MOESM6_ESM.xlsx]

## Sheet: S3.Habitat_occupancy
Supplementary Data S3. Habitat occupancy dataset.
Species	Habitat	Water column position
Aceroichthys_dioctes	Euryhaline	Benthic
Ariopsis_assimilis	Euryhaline	Benthic
Ariopsis_canteri	Marine	Benthic
Ariopsis_felis	Marine	Benthic
Ariopsis_guatemalensis	Marine	Benthic
Ariopsis_jimenezi	Marine	Benthic
Ariopsis_seemanni	Marine	Benthic
Ariopsis_simonsi	Marine	Benthic
Arius_arius	Marine	Benthic
Arius_gagora	Euryhaline	Benthic
Arius_maculatus	Marine	Benthic
Arius_oetik	Marine	Benthic
Bagre_bagre	Marine	Benthic
Bagre_filamentosus	Marine	Benthic
Bagre_marinus	Marine	Benthic
Bagre_panamensis	Marine	Benthic
Bagre_pinnimaculatus	Marine	Benthic
Batrachocephalus_mino	Marine	Benthic
Betancurichthys_madagascariensis	Freshwater	Benthic
Bleekeriella_aff._leptaspis	Euryhaline	Benthic
Bleekeriella_leptaspis	Euryhaline	Benthic
Brustiarius_nox	Freshwater	Pelagic planktivore
Brustiarius_solidus	Freshwater	Benthic
Brustiarius_utarus	Freshwater	Benthic
Carlarius_heudelotii	Marine	Benthic
Carlarius_latiscutatus	Marine	Benthic
Carlarius_parkii	Marine	Benthic
Cathorops_agassizii	Marine	Benthic
Cathorops_aguadulce	Freshwater	Benthic
Cathorops_arenatus	Marine	Benthic
Cathorops_cf._higuchii	Marine	Benthic
Cathorops_dasycephalus	Marine	Benthic
Cathorops_festae	Freshwater	Benthic
Cathorops_fuerthii	Marine	Benthic
Cathorops_hypophthalmus	Euryhaline	Pelagic planktivore
Cathorops_manglarensis	Marine	Benthic
Cathorops_mapale	Marine	Benthic
Cathorops_melanopus	Freshwater	Benthic
Cathorops_multiradiatus	Marine	Benthic
Cathorops_raredonae	Marine	Benthic
Cathorops_steindachneri	Marine	Benthic
Cathorops_taylori	Marine	Benthic
Cathorops_tuyra	Euryhaline	Benthic
Cathorops_wayuu	Marine	Benthic
Cephalocassis_melanochir	Freshwater	Benthic
Chinchaysuyoa_labiata	Freshwater	Benthic
Cinetodus_froggatti	Euryhaline	Benthic
Cochlefelis_danielsi	Euryhaline	Benthic
Cochlefelis_spatula	Freshwater	Benthic
Cryptarius_truncatus	Marine	Benthic
Doiichthys_novaeguineae	Freshwater	Pelagic planktivore
Galeichthys_ater	Marine	Benthic
Galeichthys_feliceps	Marine	Benthic
Galeichthys_peruvianus	Marine	Benthic
Galeichthys_trowi	Marine	Benthic
Genidens_barbus	Marine	Benthic
Genidens_genidens	Marine	Benthic
Genidens_machadoi	Marine	Benthic
Genidens_planifrons	Marine	Pelagic planktivore
Gogo_arcuatus	Marine	Benthic
Hemiarius_stormii	Freshwater	Benthic
Hemipimelodus_borneensis	Freshwater	Benthic
Hexanematichthys_sagor	Marine	Benthic
Jayaramichthys_leptonotacanthus	Marine	Benthic
Ketengus_typus	Marine	Benthic
Kyataphisa_nenga	Marine	Benthic
Megalosciades_augustus	Freshwater	Benthic
Nedystoma_dayi	Freshwater	Pelagic planktivore
Nemapteryx_aff_armiger	Euryhaline	Benthic
Nemapteryx_armiger	Freshwater	Benthic
Neoarius_aff_graeffei	Euryhaline	Benthic
Neoarius_berneyi	Freshwater	Benthic
Neoarius_graeffei	Euryhaline	Benthic
Neoarius_hainesi	Marine	Pelagic planktivore
Neoarius_midgleyi	Freshwater	Benthic
Neoarius_paucus	Marine	Benthic
Neoarius_pectoralis	Marine	Benthic
Netuma_bilineata	Marine	Benthic
Netuma_thalassina	Marine	Benthic
Notarius_aff._kessleri	Marine	Benthic
Notarius_aff._planiceps	Marine	Benthic
Notarius_armbrusteri	Marine	Benthic
Notarius_biffi	Marine	Benthic
Notarius_bonillai	Freshwater	Benthic
Notarius_cookei	Freshwater	Benthic
Notarius_grandicassis	Marine	Benthic
Notarius_insculptus	Marine	Benthic
Notarius_kessleri	Marine	Benthic
Notarius_lentiginosus	Marine	Benthic
Notarius_luniscutis	Marine	Benthic
Notarius_neogranatensis	Marine	Benthic
Notarius_planiceps	Marine	Benthic
Notarius_quadriscutis	Marine	Benthic
Notarius_rugispinis	Marine	Benthic
Notarius_troschelii	Marine	Benthic
Occidentarius_platypogon	Marine	Benthic
Osteogeneiosus_militaris	Marine	Benthic
Pachyula_crassilabris	Freshwater	Benthic
Paracinetodus_carinatus	Freshwater	Benthic
Pararius_mastersi	Marine	Benthic
Pararius_proximus	Marine	Benthic
Pauparius_latirostris	Freshwater	Benthic
Plicofollis_aff._polystaphylodon	Marine	Benthic
Plicofollis_argyropleuron	Marine	Benthic
Plicofollis_cf._polystaphylodon	Marine	Benthic
Plicofollis_dussumieri	Marine	Benthic
Plicofollis_layardi	Marine	Benthic
Plicofollis_nella	Marine	Benthic
Plicofollis_tonggol	Marine	Benthic
Potamarius_izabalensis	Freshwater	Benthic
Potamarius_nelsoni	Freshwater	Benthic
Potamarius_usumacintae	Freshwater	Benthic
Potamosilurus_coatesi	Freshwater	Benthic
Potamosilurus_macrorhynchus	Freshwater	Benthic
Potamosilurus_velutinus	Freshwater	Benthic
Pseudosciades_sona	Marine	Benthic
Sciades_couma	Marine	Benthic
Sciades_dowii	Euryhaline	Benthic
Sciades_herzbergii	Marine	Benthic
Sciades_parkeri	Marine	Benthic
Sciades_passany	Marine	Benthic
Sciades_proops	Marine	Benthic
