# Supplementary material for: Ecological diversification of sea catfishes is accompanied by genome-wide signatures of positive selection
Source: Nat Commun. 2024 Nov 20;15:10040. doi: 10.1038/s41467-024-54184-3 (PMC11579386; doi:10.1038/s41467-024-54184-3)
Supplement: Supplementary file 7 — Supplementary Data 4 [file 41467_2024_54184_MOESM7_ESM.xlsx]

## Sheet: S4.Genome_StatisticsSPAdes
Supplementary Data S4. Summary of the genome statistics for the SPAdes preassemblies.
spp	Reads	Coverage	Facility	Main genome scaffold total	Main genome contig total	Main genome scaffold sequence total:	Main genome contig sequence total	Main genome scaffold N/L50	Main genome contig N/L50	Main genome scaffold N/L90	Main genome contig N/L90	Max scaffold length	Max contig length	Number of scaffolds > 50 KB	% main genome in scaffolds > 50 KB
Aceroichthys_dioctes	136077103	57	Daicel Arbor Biosciences	820197	821603	969.736 MB	969.705 MB 0.003% gap	129163/2.261 KB	129666/2.254 KB	393618/956	394655/955	31.519 KB	31.519 KB	0	0
Ariopsis_assimilis	94528762	39	Genewiz	774205	776960	966.801 MB	966.767 MB 0.004% gap	159680/1.782 KB	160745/1.773 KB	473019/896	474517/895	28.964 KB	28.964 KB	0	0
Ariopsis_canteri	59353466556	29	Novogene	1415461	1727841	1313.996 MB	1275.162 MB 2.955% gap	133112/2.707 KB	176414/1.993 KB	598289/368	797759/284	47.776 KB	34.383 KB	0	0
Ariopsis_jimenezi	86592210	36	Genewiz	576473	579014	1015.754 MB	1015.720 MB 0.003% gap	100623/3.009 KB	101461/2.988 KB	321971/1.103 KB	323795/1.1 KB	36.842 KB	36.842 KB	0	0
Arius_gagora	90376850	37	Genewiz	1143662	1144081	943.735 MB	943.720 MB 0.002% gap	185448/1.53 KB	185446/1.53 KB	669739/286	670036/286	22.402 KB	22.402 KB	0	0
Bagre_pinnimaculatus	130991599	54	OMRF	7333014	7336871	1942.251 MB	1941.956 MB 0.015% gap	358118/1.141 KB	360702/1.137 KB	5118154/82	5121732/82	33.106 KB	33.106 KB	0	0
Batrachocephalus_mino	99112214	41	Genewiz	812316	813955	918.466 MB	918.436 MB 0.003% gap	147041/1.895 KB	147536/1.89 KB	438619/794	439691/788	21.743 KB	21.743 KB	0	0
Betancurichthys_madagascariensis	115083124	48	OMRF	460695	461336	963.318 MB	963.296 MB 0.002% gap	109364/2.642 KB	109650/2.637 KB	335132/1.112 KB	335705/1.111 KB	29.571 KB	29.571 KB	0	0
Bleekeriella_aff._leptaspis	147264788	61	Daicel Arbor Biosciences	831306	833481	981.797 MB	981.760 MB 0.004% gap	127212/2.319 KB	128158/2.306 KB	388863/978	390702/976	29.812 KB	25.631 KB	0	0
Bleekeriella_leptaspis	156268498	65	Daicel Arbor Biosciences	3586034	3732602	2486.226 MB	2480.738 MB 0.221% gap	434260/1.248 KB	435172/1.235 KB	2181782/291	2353752/283	42.445 KB	42.445 KB	0	0
Brustiarius_nox	63634785	26	Daicel Arbor Biosciences	800132	808210	945.211 MB	945.118 MB 0.010% gap	137511/2.092 KB	140368/2.057 KB	410874/918	416539/912	32.384 KB	32.384 KB	0	0
Brustiarius_solidus	67024476852	28	Novogene	537311	544205	929.102 MB	929.019 MB 0.009% gap	127462/2.211 KB	129704/2.179 KB	379896/989	384962/982	32.583 KB	31.422 KB	0	0
Brustiarius_utarus	131016283	54	Daicel Arbor Biosciences	757425	759562	1003.211 MB	1003.173 MB 0.004% gap	115577/2.557 KB	116476/2.542 KB	363822/1.031 KB	365624/1.029 KB	44.683 KB	44.683 KB	0	0
Cathorops_aguadulce	172986740	72	OMRF	1178917	1179627	1151.642 MB	1151.622 MB 0.002% gap	170871/1.854 KB	171320/1.851 KB	617597/319	618177/319	31.899 KB	31.899 KB	0	0
Cathorops_dasycephalus	152519143	63	OMRF	890268	890653	870.556 MB	870.535 MB 0.002% gap	155829/1.686 KB	155956/1.685 KB	459004/616	459165/616	23.36 KB	23.36 KB	0	0
Cathorops_festae	154183182	64	OMRF	1017192	1017625	1044.272 MB	1044.253 MB 0.002% gap	163585/1.85 KB	163754/1.849 KB	497345/882	497605/882	27.628 KB	27.628 KB	0	0
Cathorops_hypophthalmus	196212958	82	OMRF	888150	888623	1035.757 MB	1035.736 MB 0.002% gap	148867/1.999 KB	149093/1.997 KB	459148/940	459434/940	24.982 KB	24.982 KB	0	0
Cathorops_melanopus	83816166	35	OMRF	774205	776960	966.801 MB	966.767 MB 0.004% gap	159680/1.782 KB	160745/1.773 KB	473019/896	474517/895	28.964 KB	28.964 KB	0	0
Cathorops_multiradiatus	154986740	64	OMRF	910751	911398	1037.090 MB	1037.071 MB 0.002% gap	152726/1.965 KB	153103/1.962 KB	467090/934	467465/934	29.88 KB	29.88 KB	0	0
Cephalocassis_melanochir	151469853	63	OMRF	755583	756871	977.413 MB	977.383 MB 0.003% gap	123590/2.372 KB	124040/2.365 KB	382885/959	383873/958	28.345 KB	28.345 KB	0	0
Chinchaysuyoa_labiata	63071795	26	Genewiz	662374	664261	928.156 MB	928.127 MB 0.003% gap	121289/2.336 KB	121943/2.326 KB	370528/934	371625/933	55.325 KB	55.325 KB	1	0.0001
Cinetodus_froggatti	127465135	53	Daicel Arbor Biosciences	750116	751919	994.777 MB	994.745 MB 0.003% gap	123595/2.393 KB	124265/2.383 KB	381898/1.002 KB	383434/1 KB	40.192 KB	40.192 KB	0	0
Cochlefelis_danielsi	138626256	57	Daicel Arbor Biosciences	910461	912154	1063.105 MB	1063.074 MB 0.003% gap	125284/2.444 KB	126027/2.433 KB	416932/846	418456/845	38.463 KB	38.463 KB	0	0
Cochlefelis_spatula	133573954	55	Daicel Arbor Biosciences	749182	751522	977.591 MB	977.555 MB 0.004% gap	119682/2.439 KB	120540/2.425 KB	369769/1.008 KB	371597/1.006 KB	34.667 KB	34.667 KB	0	0
Doiichthys_novaeguineae	147560796	61	Daicel Arbor Biosciences	797939	800124	979.284 MB	979.241 MB 0.004% gap	125600/2.335 KB	126499/2.322 KB	385362/984	387230/982	31.193 KB	31.193 KB	0	0
Galeichthys_feliceps	10630331234	44	OMRF	839870	841777	884.151 MB	884.104 MB 0.005% gap	115573/2.264 KB	116343/2.253 KB	358637/923	359990/922	33.329 KB	33.329 KB	0	0
Genidens_genidens	127787350	53	Genewiz	802290	806025	922.256 MB	922.212 MB 0.005% gap	127340/2.172 KB	128348/2.156 KB	401701/660	404610/646	138.623 KB	138.623 KB	1	0.0002
Genidens_machadoi	99594201	41	Genewiz	1162885	1164950	1086.665 MB	1086.627 MB 0.003% gap	130355/2.382 KB	131074/2.372 KB	514861/288	516547/288	45.104 KB	45.104 KB	0	0
Genidens_planifrons	139514916	58	OMRF	7193879	7198311	1840.753 MB	1840.461 MB 0.016% gap	379859/1.004 KB	383040/999	5063179/82	5067335/82	31.638 KB	31.638 KB	0	0
Gogo_arcuatus	92144936	38	Genewiz	3081032	3085801	982.224 MB	981.830 MB 0.040% gap	74624/3.356 KB	76222/3.291 KB	1443369/68	1447819/68	47.444 KB	42.109 KB	0	0
Hemiarius_stormii	155215950	64	OMRF	733383	734203	991.365 MB	991.336 MB 0.003% gap	117700/2.503 KB	118014/2.498 KB	370234/990	370654/990	26.772 KB	26.772 KB	0	0
Hemipimelodus_borneensis	173797892	72	OMRF	805444	806386	1029.069 MB	1029.040 MB 0.003% gap	135145/2.272 KB	135620/2.266 KB	411675/992	412173/992	31.185 KB	31.185 KB	0	0
Kyataphisa_nenga	143371244	59	OMRF	778486	778990	1009.679 MB	1009.659 MB 0.002% gap	127737/2.334 KB	128006/2.331 KB	395198/991	395502/991	32.965 KB	32.965 KB	0	0
Nedystoma_dayi	132947834	55	Daicel Arbor Biosciences	855011	859645	917.916 MB	917.858 MB 0.006% gap	143778/1.935 KB	145171/1.919 KB	432319/794	435495/777	34.45 KB	34.45 KB	0	0
Nemapteryx_aff_armiger	143577046	59	Daicel Arbor Biosciences	3805643	3805643	2497.901 MB	2497.901 MB 0.000% gap	489855/1.16 KB	489855/1.16 KB	2498849/283	2498849/283	40.504 KB	40.504 KB	0	0
Nemapteryx_armiger	113240732	47	Daicel Arbor Biosciences	813266	815448	972.997 MB	972.964 MB 0.003% gap	134992/2.103 KB	135642/2.095 KB	418224/910	419394/909	41.393 KB	41.393 KB	0	0
Neoarius_aff_graeffei	157454257	65	Daicel Arbor Biosciences	793587	795834	961.975 MB	961.940 MB 0.004% gap	132878/2.161 KB	133720/2.151 KB	404820/934	406202/933	44.587 KB	43.629 KB	0	0
Neoarius_berneyi	131392151	54	Daicel Arbor Biosciences	807091	808952	977.843 MB	977.808 MB 0.004% gap	125128/2.31 KB	125896/2.299 KB	387864/967	389511/965	40.101 KB	40.101 KB	0	0
Neoarius_graeffei	130292942	54	Daicel Arbor Biosciences	884513	888132	902.493 MB	902.450 MB 0.005% gap	153942/1.786 KB	154953/1.776 KB	466259/551	469054/545	25.744 KB	25.744 KB	0	0
Neoarius_hainesi	150832571	62	Daicel Arbor Biosciences	3151138	3259601	2390.876 MB	2386.771 MB 0.172% gap	392602/1.405 KB	393721/1.393 KB	2136209/284	2254993/282	37.235 KB	37.235 KB	0	0
Neoarius_midgleyi	125900811	52	Daicel Arbor Biosciences	763637	767264	943.755 MB	943.705 MB 0.005% gap	131668/2.17 KB	132969/2.152 KB	396671/941	399673/937	27.13 KB	27.13 KB	0	0
Netuma_bilineata	168638245	70	OMRF	803039	803907	1099.118 MB	1099.095 MB 0.002% gap	117061/2.649 KB	117378/2.644 KB	397472/925	397900/925	212.215 KB	212.215 KB	55	0.0037
Notarius_cookei	171891439	72	Genewiz	668482	669233	965.332 MB	965.314 MB 0.002% gap	120636/2.428 KB	120919/2.423 KB	367884/998	368226/998	29.533 KB	29.533 KB	0	0
Notarius_kessleri	147896167	62	Genewiz	1416651	1417117	1228.143 MB	1228.131 MB 0.001% gap	165170/1.997 KB	165311/1.996 KB	865654/279	865940/279	38.226 KB	38.226 KB	0	0
Notarius_lentiginosus	76342693	32	Genewiz	490608	492041	978.968 MB	978.949 MB 0.002% gap	110282/2.652 KB	110696/2.643 KB	341583/1.086 KB	342648/1.084 KB	32.836 KB	32.836 KB	0	0
Notarius_quadriscutis	131955451	55	OMRF	632516	632990	1026.285 MB	1026.269 MB 0.002% gap	98998/3.022 KB	99165/3.018 KB	323048/1.109 KB	323328/1.109 KB	39.992 KB	39.992 KB	0	0
Notarius_troschelii	70680186	29	Genewiz	866306	867143	971.211 MB	971.194 MB 0.002% gap	143880/2.019 KB	144190/2.016 KB	465523/501	466211/500	25.721 KB	25.721 KB	0	0
Occidentarius_platypogon	71667727	29	Genewiz	758704	762953	944.746 MB	944.694 MB 0.006% gap	134078/2.13 KB	135286/2.114 KB	411461/859	414207/855	30.75 KB	30.75 KB	0	0
Osteogeneiosus_militaris	77301200	32	Daicel Arbor Biosciences	52171	53372	187.987 MB	187.971 MB 0.008% gap	20336/3.499 KB	20477/3.472 KB	45049/2.705 KB	45382/2.687 KB	22.706 KB	22.706 KB	0	0
Pachyula_crassilabris	136667765	57	Daicel Arbor Biosciences	801662	803094	947.232 MB	947.201 MB 0.003% gap	136299/2.107 KB	136827/2.101 KB	408660/925	409697/924	31.331 KB	31.331 KB	0	0
Paracinetodus_carinatus	114855494	48	Daicel Arbor Biosciences	735303	736676	1009.287 MB	1009.258 MB 0.003% gap	116221/2.571 KB	116783/2.561 KB	364393/1.04 KB	365500/1.039 KB	39.795 KB	39.795 KB	0	0
Pararius_mastersi	77962780	32	Daicel Arbor Biosciences	820960	824940	954.290 MB	954.235 MB 0.006% gap	132389/2.153 KB	133689/2.137 KB	406760/897	409756/893	31.039 KB	31.039 KB	0	0
Pararius_proximus	117676383	49	Daicel Arbor Biosciences	698124	699728	1000.095 MB	1000.062 MB 0.003% gap	114586/2.572 KB	115234/2.561 KB	360276/1.044 KB	361514/1.043 KB	39.01 KB	39.01 KB	0	0
Pauparius_latirostris	132913889	55	Daicel Arbor Biosciences	751664	756627	950.248 MB	950.184 MB 0.007% gap	127141/2.242 KB	128978/2.217 KB	387320/956	390997/952	143.65 KB	143.65 KB	17	0.0015
Plicofollis_layardi	153961623	64	OMRF	757501	757907	980.585 MB	980.565 MB 0.002% gap	129584/2.24 KB	129771/2.238 KB	395945/988	396171/988	33.572 KB	33.572 KB	0	0
Plicofollis_nella	86729098	36	Genewiz	783878	786871	985.319 MB	985.284 MB 0.004% gap	141172/2.056 KB	141932/2.047 KB	444962/712	446955/702	32.888 KB	32.888 KB	0	0
Plicofollis_tonggol	89174801	37	Genewiz	768866	772237	933.781 MB	933.737 MB 0.005% gap	142818/1.977 KB	143790/1.966 KB	427766/864	429893/861	23.057 KB	23.057 KB	0	0
Potamarius_nelsoni	88047036	36	OMRF	678053	679218	999.864 MB	999.832 MB 0.003% gap	104997/2.852 KB	105465/2.841 KB	332810/1.064 KB	333709/1.063 KB	33.838 KB	33.838 KB	0	0
Potamarius_usumacintae	112378693	47	OMRF	689646	692753	1006.238 MB	1006.191 MB 0.005% gap	103338/2.911 KB	104433/2.885 KB	330625/1.054 KB	333162/1.05 KB	31.952 KB	31.952 KB	0	0
Potamosilurus_coatesi	140114108	58	Daicel Arbor Biosciences	754898	760766	950.364 MB	950.289 MB 0.008% gap	126594/2.248 KB	128602/2.218 KB	386345/960	391050/954	55.356 KB	55.356 KB	1	0.0001
Potamosilurus_macrorhynchus	165729507	69	Genewiz	810266	817281	926.219 MB	926.135 MB 0.009% gap	132476/2.103 KB	134606/2.075 KB	403635/879	408357/873	38.777 KB	38.777 KB	0	0
Potamosilurus_velutinus	125459503	52	Daicel Arbor Biosciences	805571	809887	918.835 MB	918.777 MB 0.006% gap	135873/2.039 KB	137242/2.022 KB	411782/862	414845/858	29.704 KB	29.704 KB	0	0
Sciades_dowii	64205948	26	Genewiz	879369	881410	939.356 MB	939.328 MB 0.003% gap	143503/1.968 KB	143970/1.962 KB	468303/451	470099/449	138.624 KB	138.624 KB	1	0.0001
Sciades_herzbergii	155066028	65	OMRF	6906864	6912459	1948.641 MB	1948.136 MB 0.026% gap	310954/1.32 KB	314618/1.312 KB	4493143/84	4498227/84	49.363 KB	49.363 KB	0	0
Sciades_proops	73878600	30	Genewiz	620662	622958	984.340 MB	984.309 MB 0.003% gap	111703/2.657 KB	112447/2.642 KB	349293/1.023 KB	350965/1.02 KB	32.4 KB	32.4 KB	0	0
