# Supplementary material for: Ecological diversification of sea catfishes is accompanied by genome-wide signatures of positive selection
Source: Nat Commun. 2024 Nov 20;15:10040. doi: 10.1038/s41467-024-54184-3 (PMC11579386; doi:10.1038/s41467-024-54184-3)
Supplement: Supplementary file 8 — Supplementary Data 5 [file 41467_2024_54184_MOESM8_ESM.xlsx]

## Sheet: S5.BUSCO
Supplementary Data S5. Results of Benchmarking genome quality using the Universal Single-Copy Orthologs (BUSCO) for the eukaryota_odb10 and actinopterygii_odb10 datasets. Percentage of complete (C), fragmented (F), and missing (M) eukaryota_odb10 and actinopterygii_odb10 single copy orthologs are detailed.
SPECIES	BUSCO_SPAdes_eukaryota	BUSCO_SPAdes_actinopterygii	BUSCO_RagTag_eukaryota	BUSCO_RagTag_actinopterygii	Complete BUSCOs (C)	Complete and single-copy BUSCOs (S)	Complete and duplicated BUSCOs (D)	Fragmented BUSCOs (F)	Missing BUSCOs (M)	Total BUSCO groups searched
Aceroichthys_dioctes	C:13.3%[S:13.3%,D:0.0%],F:60.0%,M:26.7%,n:255	N/A	C:83.1%[S:82.7%,D:0.4%],F:13.3%,M:3.6%,n:255	C:81.1%[S:80.0%,D:1.1%],F:6.5%,M:12.4%,n:3640	2952	2912	40	237	451	3640
Ariopsis_assimilis	C:16.9%[S:16.9%,D:0.0%],F:58.8%,M:24.3%,n:255	N/A	C:79.2%[S:78.4%,D:0.8%],F:15.7%,M:5.1%,n:255	C:76.8%[S:75.8%,D:1.0%],F:8.2%,M:15.0%,n:3640	2796	2758	38	299	545	3640
Ariopsis_canteri	C:24.3%[S:23.9%,D:0.4%],F:58.4%,M:17.3%,n:255	C:23.3%[S:22.7%,D:0.6%],F:13.6%,M:63.1%,n:3640	C:97.3%[S:95.3%,D:2.0%],F:2.7%,M:0.0%,n:255	C:94.3%[S:92.9%,D:1.4%],F:1.6%,M:4.1%,n:3640	3433	3381	52	60	147	3640
Ariopsis_jimenezi	C:23.9%[S:23.5%,D:0.4%],F:56.9%,M:19.2%,n:255	C:21.4%[S:20.8%,D:0.6%],F:13.6%,M:65.0%,n:3640	C:87.9%[S:86.3%,D:1.6%],F:9.4%,M:2.7%,n:255	C:80.4%[S:79.1%,D:1.3%],F:7.0%,M:12.6%,n:3640	2929	2880	49	254	457	3640
Arius_gagora	C:12.5%[S:12.5%,D:0.0%],F:63.1%,M:24.4%,n:255	N/A	C:80.8%[S:80.8%,D:0.0%],F:16.1%,M:3.1%,n:255	C:75.6%[S:74.6%,D:1.0%],F:8.5%,M:15.9%,n:3640	2752	2715	37	308	580	3640
Bagre_pinnimaculatus	C:19.2%[S:19.2%,D:0.0%],F:59.2%,M:21.6%,n:255	N/A	C:98.1%[S:95.7%,D:2.4%],F:1.6%,M:0.3%,n:255	C:94.6%[S:93.2%,D:1.4%],F:1.6%,M:3.8%,n:3640	3443	3393	50	57	140	3640
Batrachocephalus_mino	C:20.0%[S:20.0%,D:0.0%],F:59.6%,M:20.4%,n:255	N/A	C:85.9%[S:85.5%,D:0.4%],F:11.0%,M:3.1%,n:255	C:77.6%[S:76.4%,D:1.2%],F:8.6%,M:13.8%,n:3640	2824	2780	44	314	502	3640
Betancurichthys_madagascariensis	C:18.0%[S:17.6%,D:0.4%],F:63.5%,M:18.5%,n:255	C:19.1%[S:18.5%,D:0.6%],F:13.2%,M:67.7%,n:3640	C:86.3%[S:85.1%,D:1.2%],F:12.2%,M:1.5%,n:255	C:80.9%[S:79.6%,D:1.3%],F:6.8%,M:12.3%,n:3640	2945	2897	48	249	446	3640
Bleekeriella_aff._leptaspis	C:14.1%[S:14.1%,D:0.0%],F:58.8%,M:27.1%,n:255	N/A	C:82.0%[S:80.4%,D:1.6%],F:13.7%,M:4.3%,n:255	C:77.4%[S:76.2%,D:1.2%],F:8.1%,M:14.5%,n:3640	2815	2772	43	295	530	3640
Bleekeriella_leptaspis	C:13.4%[S:13.4%,D:0.0%],F:58.0%,M:28.6%,n:255		C:85.1%[S:83.5%,D:1.6%],F:11.0%,M:3.9%,n:255	C:79.9%[S:78.7%,D:1.2%],F:7.4%,M:12.7%,n:3640	2907	2864	43	269	464	3640
Brustiarius_nox	C:12.6%[S:12.2%,D:0.4%],F:61.2%,M:26.2%,n:255	N/A	C:83.2%[S:82.0%,D:1.2%],F:12.5%,M:4.3%,n:255	C:77.9%[S:76.8%,D:1.1%],F:8.1%,M:14.0%,n:3640	2837	2796	41	295	508	3640
Brustiarius_solidus	C:16.5%[S:16.1%,D:0.4%],F:61.2%,M:22.3%,n:255	N/A	C:97.2%[S:94.5%,D:2.7%],F:2.7%,M:0.1%,n:255	C:94.9%[S:93.1%,D:1.8%],F:1.6%,M:3.5%,n:3640	3453	3389	64	57	130	3640
Brustiarius_utarus	C:17.3%[S:16.9%,D:0.4%],F:58.0%,M:24.7%,n:255	C:19.0%[S:18.3%,D:0.7%],F:12.5%,M:68.5%,n:3640	C:86.3%[S:84.7%,D:1.6%],F:10.2%,M:3.5%,n:255	C:81.7%[S:80.5%,D:1.2%],F:6.8%,M:11.5%,n:3640	2972	2929	43	249	419	3640
Cathorops_aguadulce	C:14.1%[S:13.7%,D:0.4%],F:63.9%,M:22.0%,n:255	N/A	C:82.4%[S:81.2%,D:1.2%],F:14.9%,M:2.7%,n:255	C:79.3%[S:78.0%,D:1.3%],F:6.9%,M:13.8%,n:3640	2888	2838	49	250	503	3640
Cathorops_dasycephalus	C:14.9%[S:14.9%,D:0.0%],F:56.9%,M:28.2%,n:255	C:15.0%[S:14.6%,D:0.4%],F:11.4%,M:73.6%,n:3640	C:75.3%[S:74.5%,D:0.8%],F:19.2%,M:5.5%,n:255	C:73.2%[S:72.2%,D:1.0%],F:9.1%,M:17.7%,n:3640	2664	2628	36	331	645	3640
Cathorops_festae	C:13.3%[S:13.3%,D:0.0%],F:60.8%,M:25.9%,n:255	N/A	C:78.8%[S:78.0%,D:0.8%],F:16.5%,M:4.7%,n:255	C:78.9%[S:77.9%,D:1.0%],F:8.1%,M:13.0%,n:3640	2874	2837	37	295	471	3640
Cathorops_hypophthalmus	C:16.5%[S:16.5%,D:0.0%],F:60.4%,M:23.1%,n:255	N/A	C:84.3%[S:83.9%,D:0.4%],F:12.5%,M:3.2%,n:255	C:80.2%[S:78.9%,D:1.3%],F:7.3%,M:12.5%,n:3640	2917	2871	46	266	457	3640
Cathorops_melanopus	C:16.9%[S:16.9%,D:0.0%],F:58.8%,M:24.3%,n:255	N/A	C:79.2%[S:78.4%,D:0.8%],F:15.7%,M:5.1%,n:255	C:82.1%[S:80.8%,D:1.3%],F:6.8%,M:11.1%,n:3640	2988	2940	48	247	405	3640
Cathorops_multiradiatus	C:14.9%[S:14.9%,D:0.0%],F:60.8%,M:24.3%,n:255	N/A	C:82.0%[S:80.8%,D:1.2%],F:14.9%,M:3.1%,n:255	C:79.0%[S:77.9%,D:1.1%],F:7.0%,M:14.0%,n:3640	2877	2837	40	255	508	3640
Cephalocassis_melanochir	C:16.1%[S:16.1%,D:0.0%],F:59.6%,M:24.3%,n:255	N/A	C:83.9%[S:82.7%,D:1.2%],F:12.9%,M:3.2%,n:255	C:80.8%[S:79.6%,D:1.2%],F:7.3%,M:11.9%,n:3640	2940	2896	44	266	434	3640
Chinchaysuyoa_labiata	C:22.8%[S:22.0%,D:0.8%],F:55.3%,M:21.9%,n:255	N/A	C:80.8%[S:78.8%,D:2.0%],F:14.5%,M:4.7%,n:255	C:80.7%[S:79.4%,D:1.3%],F:7.3%,M:12.0%,n:3640	2937	2890	47	264	439	3640
Cinetodus_froggatti	C:14.5%[S:14.1%,D:0.4%],F:61.2%,M:24.3%,n:255	N/A	C:81.2%[S:80.0%,D:1.2%],F:14.5%,M:4.3%,n:255	C:81.4%[S:80.1%,D:1.3%],F:7.3%,M:11.3%,n:3640	2960	2914	46	264	416	3640
Cochlefelis_danielsi	C:16.9%[S:16.9%,D:0.0%],F:57.3%,M:25.8%,n:255	N/A	C:85.9%[S:84.7%,D:1.2%],F:10.6%,M:3.5%,n:255	C:81.0%[S:79.9%,D:1.1%],F:7.3%,M:11.7%,n:3640	2949	2909	40	266	425	3640
Cochlefelis_spatula	C:15.7%[S:15.7%,D:0.0%],F:57.3%,M:27.0%,n:255	N/A	C:85.1%[S:83.5%,D:1.6%],F:11.4%,M:3.5%,n:255	C:80.0%[S:78.8%,D:1.2%],F:8.4%,M:11.6%,n:3640	2913	2868	45	304	423	3640
Doiichthys_novaeguineae	C:14.9%[S:14.9%,D:0.0%],F:58.0%,M:27.1%,n:255	N/A	C:82.4%[S:81.6%,D:0.8%],F:14.9%,M:2.7%,n:255	C:78.0%[S:76.8%,D:1.2%],F:8.2%,M:13.8%,n:3640	2842	2797	45	297	501	3640
Galeichthys_feliceps	C:14.9%[S:14.9%,D:0.0%],F:62.0%,M:23.1%,n:255	C:18.2%[S:17.7%,D:0.5%],F:12.6%,M:69.2%,n:3640	C:78.4%[S:77.6%,D:0.8%],F:15.7%,M:5.9%,n:255	C:80.4%[S:79.1%,D:1.3%],F:7.3%,M:12.3%,n:3640	2924	2878	46	266	450	3640
Genidens_genidens	C:16.5%[S:16.5%,D:0.0%],F:60.4%,M:23.1%,n:255	N/A	C:81.6%[S:80.0%,D:1.6%],F:14.1%,M:4.3%,n:255	C:79.6%[S:78.4%,D:1.2%],F:7.2%,M:13.2%,n:3640	2897	2855	42	263	480	3640
Genidens_machadoi	C:21.9%[S:18.0%,D:3.9%],F:57.3%,M:20.8%,n:255	N/A	C:87.0%[S:83.9%,D:3.1%],F:9.8%,M:3.2%,n:255	C:81.1%[S:79.9%,D:1.2%],F:7.2%,M:11.7%,n:3640	2953	2910	43	263	424	3640
Genidens_planifrons	N/A	N/A	C:98.9%[S:96.5%,D:2.4%],F:0.8%,M:0.3%,n:255	C:94.1%[S:92.9%,D:1.2%],F:1.9%,M:4.0%,n:3640	3424	3381	43	68	148	3640
Hemiarius_stormii	C:17.3%[S:17.3%,D:0.0%],F:60.0%,M:22.7%,n:255	C:19.4%[S:18.9%,D:0.5%],F:12.8%,M:67.8%,n:3640	C:86.7%[S:85.5%,D:1.2%],F:10.6%,M:2.7%,n:255	C:81.1%[S:79.6%,D:1.5%],F:7.1%,M:11.8%,n:3640	2955	2899	56	258	427	3640
Hemipimelodus_borneensis	C:18.0%[S:18.0%,D:0.0%],F:62.0%,M:20.0%,n:255	C:17.8%[S:17.2%,D:0.6%],F:12.3%,M:69.9%,n:3640	C:82.4%[S:82.0%,D:0.4%],F:15.7%,M:1.9%,n:255	C:82.0%[S:80.6%,D:1.4%],F:6.2%,M:11.8%,n:3640	2984	2934	50	224	432	3640
Kyataphisa_nenga	C:21.2%[S:21.2%,D:0.0%],F:58.4%,M:20.4%,n:255	C:18.6%[S:18.0%,D:0.6%],F:12.3%,M:69.1%,n:3640	C:84.7%[S:83.5%,D:1.2%],F:12.5%,M:2.8%,n:255	C:81.9%[S:80.8%,D:1.1%],F:6.9%,M:11.2%,n:3640	2981	2941	40	252	407	3640
Nedystoma_dayi	C:13.7%[S:13.7%,D:0.0%],F:56.5%,M:29.8%,n:255	N/A	C:77.7%[S:76.9%,D:0.8%],F:17.3%,M:5.0%,n:255	C:80.5%[S:79.5%,D:1.0%],F:7.0%,M:12.5%,n:3640	2932	2895	37	254	454	3640
Nemapteryx_aff_armiger	C:6%[S:6%,D:0.0%],F:16.%,M:81%,n:255	N/A	N/A	N/A	#N/A	#N/A	#N/A	#N/A	#N/A	#N/A
Nemapteryx_armiger	C:14.9%[S:14.9%,D:0.0%],F:60.8%,M:24.3%,n:255	N/A	C:82.0%[S:80.0%,D:2.0%],F:14.1%,M:3.9%,n:255	C:79.7%[S:78.5%,D:1.2%],F:7.4%,M:12.9%,n:3640	2902	2858	44	269	469	3640
Neoarius_aff_graeffei	C:16.1%[S:15.7%,D:0.4%],F:58.4%,M:25.5%,n:255	N/A	C:85.5%[S:83.5%,D:2.0%],F:9.8%,M:4.7%,n:255	C:79.8%[S:78.8%,D:1.0%],F:7.0%,M:13.2%,n:3640	2904	2867	37	256	480	3640
Neoarius_berneyi	C:15.7%[S:15.7%,D:0.0%],F:59.6%,M:24.7%,n:255	N/A	C:85.9%[S:83.5%,D:2.4%],F:10.6%,M:3.5%,n:255	C:80.8%[S:79.7%,D:1.1%],F:6.6%,M:12.6%,n:3640	2942	2901	41	239	459	3640
Neoarius_graeffei	C:11.8%[S:11.8%,D:0.0%],F:59.2%,M:29.0%,n:255	N/A	C:82.0%[S:81.2%,D:0.8%],F:11.8%,M:6.2%,n:255	C:76.5%[S:75.4%,D:1.1%],F:8.5%,M:15.0%,n:3640	2786	2745	41	308	546	3640
Neoarius_graeffei_VGL	N/A	N/A	C:99.6%[S:96.1%,D:3.5%],F:0.0%,M:0.4%,n:255	C:96.7%[S:95.2%,D:1.5%],F:0.8%,M:2.5%,n:3640	3521	3466	55	28	91	3640
Neoarius_hainesi	C:14.9%[S:14.9%,D:0.0%],F:63.9%,M:21.2%,n:255	N/A	C:85.5%[S:84.3%,D:1.2%],F:13.3%,M:1.2%,n:255	C:84.5%[S:83.2%,D:1.3%],F:6.2%,M:9.3%,n:3640	3078	3029	49	224	338	3640
Neoarius_midgleyi	C:14.5%[S:14.1%,D:0.4%],F:56.9%,M:28.6%,n:255	N/A	C:77.7%[S:76.9%,D:0.8%],F:18.4%,M:3.9%,n:255	C:96.7%[S:95.2%,D:1.5%],F:0.8%,M:2.5%,n:3640	3521	3466	55	28	91	3640
Netuma_bilineata	C:22.7%[S:18.8%,D:3.9%],F:57.3%,M:20.0%,n:255	C:21.4%[S:19.6%,D:1.8%],F:12.4%,M:66.2%,n:3640	C:85.8%[S:83.1%,D:2.7%],F:11.8%,M:2.4%,n:255	C:83.0%[S:81.9%,D:1.1%],F:6.3%,M:10.7%,n:3640	3019	2980	39	228	393	3640
Notarius_cookei	C:18.8%[S:18.8%,D:0.0%],F:60.4%,M:20.8%,n:255	C:19.0%[S:18.5%,D:0.5%],F:13.6%,M:67.4%,n:3640	C:83.2%[S:82.4%,D:0.8%],F:14.9%,M:1.9%,n:255	C:83.4%[S:81.8%,D:1.6%],F:6.4%,M:10.2%,n:3640	3036	2976	60	232	372	3640
Notarius_kessleri	C:21.2%[S:20.8%,D:0.4%],F:58.4%,M:20.4%,n:255	C:20.4%[S:19.7%,D:0.7%],F:13.3%,M:66.3%,n:3640	C:89.0%[S:87.8%,D:1.2%],F:9.8%,M:1.2%,n:255	C:83.3%[S:81.8%,D:1.5%],F:6.5%,M:10.2%,n:3640	3031	2978	53	235	374	3640
Notarius_lentiginosus	C:19.6%[S:19.6%,D:0.0%],F:60.8%,M:19.6%,n:255	C:20.0%[S:19.5%,D:0.5%],F:13.4%,M:66.6%,n:3640	C:89.0%[S:87.8%,D:1.2%],F:9.8%,M:1.2%,n:255	C:83.8%[S:82.7%,D:1.1%],F:5.9%,M:10.3%,n:3640	3052	3012	40	215	373	3640
Notarius_quadriscutis	C:22.7%[S:22.7%,D:0.0%],F:60.8%,M:16.5%,n:255	C:22.5%[S:21.9%,D:0.6%],F:13.5%,M:64.0%,n:3640	C:85.9%[S:84.3%,D:1.6%],F:12.9%,M:1.2%,n:255	C:82.6%[S:81.3%,D:1.3%],F:6.5%,M:10.9%,n:3640	3008	2960	48	236	396	3640
Notarius_troschelii	C:21.6%[S:20.8%,D:0.8%],F:57.3%,M:21.1%,n:255	C:18.5%[S:17.9%,D:0.6%],F:12.7%,M:68.8%,n:3640	C:84.4%[S:82.0%,D:2.4%],F:14.5%,M:1.1%,n:255	C:74.4%[S:73.3%,D:1.1%],F:9.5%,M:16.1%,n:3640	2708	2667	41	345	587	3640
Occidentarius_platypogon	C:17.6%[S:17.6%,D:0.0%],F:59.6%,M:22.8%,n:255	N/A	C:82.8%[S:81.6%,D:1.2%],F:15.3%,M:1.9%,n:255	C:78.7%[S:77.6%,D:1.1%],F:7.6%,M:13.7%,n:3640	2866	2826	40	278	496	3640
Osteogeneiosus_militaris	C:10.6%[S:10.6%,D:0.0%],F:22.4%,M:67.0%,n:255	N/A	C:12.2%[S:12.2%,D:0.0%],F:21.2%,M:66.6%,n:255	N/A	#N/A	#N/A	#N/A	#N/A	#N/A	#N/A
Pachyula_crassilabris	C:15.3%[S:15.3%,D:0.0%],F:56.1%,M:28.6%,n:255	N/A	C:81.6%[S:80.8%,D:0.8%],F:12.5%,M:5.9%,n:255	C:79.3%[S:78.0%,D:1.3%],F:7.4%,M:13.3%,n:3640	2887	2838	49	268	485	3640
Paracinetodus_carinatus	C:15.3%[S:15.3%,D:0.0%],F:59.6%,M:25.1%,n:255	N/A	C:84.3%[S:83.1%,D:1.2%],F:11.8%,M:3.9%,n:255	C:80.2%[S:79.1%,D:1.1%],F:7.1%,M:12.7%,n:3640	2921	2881	40	259	460	3640
Pararius_mastersi	C:37.3%[S:36.1%,D:1.2%],F:44.7%,M:18.0%,n:255	N/A	C:86.2%[S:83.5%,D:2.7%],F:11.4%,M:2.4%,n:255	C:80.3%[S:78.8%,D:1.5%],F:7.1%,M:12.6%,n:3640	2921	2867	54	260	459	3640
Pararius_proximus	C:17.3%[S:17.3%,D:0.0%],F:60.0%,M:22.7%,n:255	N/A	C:84.3%[S:83.9%,D:0.4%],F:12.9%,M:2.8%,n:255	C:79.4%[S:78.3%,D:1.1%],F:7.7%,M:12.9%,n:3640	2891	2851	40	282	467	3640
Pauparius_latirostris	C:16.1%[S:14.9%,D:1.2%],F:57.6%,M:26.3%,n:255	N/A	C:84.3%[S:81.6%,D:2.7%],F:11.8%,M:3.9%,n:255	C:80.7%[S:79.6%,D:1.1%],F:7.3%,M:12.0%,n:3640	2938	2898	40	267	435	3640
Plicofollis_layardi	C:10.6%[S:10.6%,D:0.0%],F:63.1%,M:26.3%,n:255	N/A	C:79.6%[S:79.2%,D:0.4%],F:15.7%,M:4.7%,n:255	C:79.6%[S:78.4%,D:1.2%],F:7.1%,M:13.3%,n:3640	2897	2852	45	260	483	3640
Plicofollis_nella	C:18.1%[S:16.1%,D:2.0%],F:61.2%,M:20.7%,n:255	N/A	C:82.4%[S:80.4%,D:2.0%],F:14.1%,M:3.5%,n:255	C:77.2%[S:75.9%,D:1.3%],F:8.4%,M:14.4%,n:3640	2810	2764	46	305	525	3640
Plicofollis_tonggol	C:16.1%[S:14.9%,D:1.2%],F:58.8%,M:25.1%,n:255	N/A	C:76.5%[S:76.1%,D:0.4%],F:17.3%,M:6.2%,n:255	C:76.8%[S:75.8%,D:1.0%],F:8.2%,M:15.0%,n:3640	2797	2759	38	298	545	3640
Potamarius_nelsoni	C:20.0%[S:20.0%,D:0.0%],F:59.2%,M:20.8%,n:255	C:19.9%[S:19.3%,D:0.6%],F:13.9%,M:66.2%,n:3640	C:83.6%[S:82.4%,D:1.2%],F:12.2%,M:4.2%,n:255	C:83.8%[S:82.5%,D:1.3%],F:6.4%,M:9.8%,n:3640	3052	3004	48	232	356	3640
Potamarius_usumacintae	C:20.4%[S:20.4%,D:0.0%],F:59.6%,M:20.0%,n:255	C:20.3%[S:19.6%,D:0.7%],F:14.4%,M:65.3%,n:3640	C:83.5%[S:82.7%,D:0.8%],F:14.5%,M:2.0%,n:255	C:83.1%[S:81.8%,D:1.3%],F:6.8%,M:10.1%,n:3640	3024	2978	46	249	367	3640
Potamosilurus_coatesi	C:15.3%[S:15.3%,D:0.0%],F:58.0%,M:26.7%,n:255	N/A	C:82.0%[S:80.8%,D:1.2%],F:14.1%,M:3.9%,n:255	C:79.7%[S:78.7%,D:1.0%],F:7.8%,M:12.5%,n:3640	2900	2865	35	284	456	3640
Potamosilurus_macrorhynchus	C:13.3%[S:13.3%,D:0.0%],F:56.9%,M:29.8%,n:255	N/A	C:82.0%[S:80.8%,D:1.2%],F:12.5%,M:5.5%,n:255	C:75.0%[S:74.0%,D:1.0%],F:9.8%,M:15.2%,n:3640	2731	2693	38	355	554	3640
Potamosilurus_velutinus	C:14.5%[S:14.5%,D:0.0%],F:58.0%,M:27.5%,n:255	N/A	C:80.8%[S:80.0%,D:0.8%],F:14.9%,M:4.3%,n:255	C:78.3%[S:77.3%,D:1.0%],F:8.1%,M:13.6%,n:3640	2848	2812	36	296	496	3640
Sciades_dowii	C:14.9%[S:14.9%,D:0.0%],F:62.0%,M:23.1%,n:255	N/A	C:84.4%[S:82.4%,D:2.0%],F:13.3%,M:2.3%,n:255	C:79.4%[S:78.1%,D:1.3%],F:6.9%,M:13.7%,n:3640	2892	2844	48	252	496	3640
Sciades_herzbergii	C:25.9%[S:25.5%,D:0.4%],F:59.6%,M:14.5%,n:255	C:23.3%[S:22.6%,D:0.7%],F:14.2%,M:62.5%,n:3640	C:98.4%[S:95.7%,D:2.7%],F:1.6%,M:0.0%,n:255	C:95.0%[S:93.6%,D:1.4%],F:1.3%,M:3.7%,n:3640	3459	3407	52	47	134	3640
Sciades_proops	C:20.0%[S:18.8%,D:1.2%],F:60.8%,M:19.2%,n:255	N/A	C:86.3%[S:83.9%,D:2.4%],F:11.0%,M:2.7%,n:255	C:82.5%[S:81.5%,D:1.0%],F:6.8%,M:10.7%,n:3640	3005	2967	38	246	389	3640
