# Supplementary material for: Ecological diversification of sea catfishes is accompanied by genome-wide signatures of positive selection
Source: Nat Commun. 2024 Nov 20;15:10040. doi: 10.1038/s41467-024-54184-3 (PMC11579386; doi:10.1038/s41467-024-54184-3)
Supplement: Supplementary file 9 — Supplementary Data 6 [file 41467_2024_54184_MOESM9_ESM.xlsx]

## Sheet: S6.Genome_StatisticsRagTag
Supplementary Data S6. Summary of the genome statistics for the RagTag assemblies.
Species	Main genome scaffold total:	Main genome contig total:	Main genome scaffold sequence total:	Main genome contig sequence total:	Main genome scaffold N/L50:	Main genome contig N/L50:	Main genome scaffold N/L90:	Main genome contig N/L90:	Max scaffold length:	Max contig length:	Number of scaffolds > 50 KB:	% main genome in scaffolds > 50 KB:
Aceroichthys_dioctes	48041	499986	1728.361 MB	933.781 MB 45.973% gap	12/63.859 MB	121711/2.335 KB	25/43.03 MB	363175/1.037 KB	86.38 MB	31.502 KB	30	0.9739
Ariopsis_assimilis	92513	468622	1581.948 MB	987.877 MB 37.553% gap	12/56.398 MB	100364/2.951 KB	26/36.468 MB	316102/1.127 KB	76.811 MB	34.153 KB	29	0.952
Ariopsis_canteri	922988	1727864	1363.245 MB	1275.162 MB 6.461% gap	15/37.927 MB	176427/1.993 KB	140088/503	797779/284	54.11 MB	34.383 KB	28	0.7826
Ariopsis_jimenezi	233265	579623	1050.136 MB	1015.720 MB 3.277% gap	13/34.728 MB	102033/2.987 KB	5202/2.868 KB	324377/1.1 KB	46.008 MB	36.842 KB	28	0.8784
Arius_gagora	169181	759467	1691.347 MB	862.869 MB 48.983% gap	12/60.397 MB	159980/1.657 KB	26/39.274 MB	480460/495	81.793 MB	22.402 KB	28	0.9499
Bagre_pinnimaculatus	653198	1196590	1847.938 MB	1319.786 MB 28.581% gap	14/57.915 MB	167555/2.206 KB	59984/720	699275/372	81.323 MB	33.106 KB	28	0.8521
Batrachocephalus_mino	107270	620904	1655.259 MB	889.883 MB 46.239% gap	12/60.14 MB	140059/1.94 KB	26/38.43 MB	411979/882	80.517 MB	21.743 KB	29	0.9575
Betancurichthys_madagascariensis	82411	461586	1001.171 MB	963.296 MB 3.783% gap	13/34.172 MB	109892/2.637 KB	28/17.762 MB	335952/1.111 KB	46.211 MB	29.571 KB	28	0.9092
Bleekeriella_aff._leptaspis	412102	833600	1023.730 MB	981.760 MB 4.100% gap	13/34.451 MB	128268/2.306 KB	1028/4.619 KB	390818/976	46.109 MB	25.631 KB	28	0.8939
Bleekeriella_leptaspis	48139	487413	1731.281 MB	941.099 MB 45.641% gap	12/63.797 MB	119970/2.384 KB	25/43.312 MB	358251/1.063 KB	86.194 MB	25.631 KB	29	0.9738
Brustiarius_nox	52592	539870	1737.166 MB	912.408 MB 47.477% gap	12/63.892 MB	132391/2.12 KB	25/43.714 MB	387471/975	86.945 MB	32.384 KB	30	0.9734
Brustiarius_solidus	53175	534278	1741.040 MB	919.819 MB 47.168% gap	12/63.945 MB	127714/2.191 KB	25/43.777 MB	378860/988	87.372 MB	31.422 KB	29	0.9734
Brustiarius_utarus	43182	459564	1729.347 MB	966.624 MB 44.105% gap	12/64.089 MB	109951/2.617 KB	25/43.176 MB	338587/1.11 KB	86.753 MB	44.683 KB	29	0.9738
Cathorops_aguadulce	1469912	1930674	2890.271 MB	2235.869 MB 22.642% gap	26/38.035 MB	328281/1.89 KB	175467/1.897 KB	1107618/384	78.316 MB	31.899 KB	29	0.5365
Cathorops_dasycephalus	127056	637074	1605.224 MB	839.409 MB 47.708% gap	12/57.098 MB	147473/1.73 KB	26/36.981 MB	426329/846	76.643 MB	23.36 KB	29	0.9467
Cathorops_festae	193178	670454	1682.016 MB	1001.316 MB 40.469% gap	13/58.376 MB	153666/1.906 KB	27/37.806 MB	460608/938	77.717 MB	27.628 KB	29	0.922
Cathorops_hypophthalmus	114994	581578	1660.602 MB	997.583 MB 39.926% gap	12/58.842 MB	140956/2.052 KB	27/38.068 MB	429167/989	78.626 MB	24.982 KB	29	0.9352
Cathorops_melanopus	137292	623654	1648.387 MB	935.746 MB 43.233% gap	13/57.242 MB	153058/1.812 KB	27/37.476 MB	449101/926	77.414 MB	28.964 KB	29	0.9305
Cathorops_multiradiatus	109128	584204	1666.893 MB	996.705 MB 40.206% gap	12/59.126 MB	144236/2.02 KB	27/37.973 MB	434531/986	78.54 MB	29.88 KB	28	0.9352
Cephalocassis_melanochir	84858	506533	1637.769 MB	941.519 MB 42.512% gap	12/59.176 MB	116757/2.443 KB	26/38.231 MB	354035/1.04 KB	80.885 MB	28.345 KB	30	0.9609
Chinchaysuyoa_labiata	87802	512236	1558.918 MB	895.623 MB 42.548% gap	12/55.967 MB	115799/2.379 KB	26/36.377 MB	348225/987	76.273 MB	55.325 KB	29	0.9592
Cinetodus_froggatti	55556	497592	1747.331 MB	969.869 MB 44.494% gap	12/64.443 MB	118702/2.45 KB	25/43.398 MB	360757/1.066 KB	86.834 MB	40.192 KB	28	0.9714
Cochlefelis_danielsi	152788	563425	1755.381 MB	995.193 MB 43.306% gap	12/63.908 MB	113280/2.584 KB	26/40.787 MB	358300/1.028 KB	85.789 MB	38.463 KB	30	0.9566
Cochlefelis_spatula	43542	471425	1722.478 MB	944.549 MB 45.163% gap	12/63.631 MB	114081/2.497 KB	25/42.991 MB	345407/1.081 KB	86.152 MB	34.667 KB	29	0.9746
Doiichthys_novaeguineae	379861	800281	1021.108 MB	979.241 MB 4.100% gap	13/34.513 MB	126647/2.322 KB	454/5.978 KB	387386/982	46.508 MB	31.193 KB	28	0.8968
Galeichthys_feliceps	135290	477050	1438.049 MB	842.677 MB 41.401% gap	13/49.888 MB	107722/2.348 KB	27/33.136 MB	324432/1.035 KB	67.396 MB	33.329 KB	28	0.9293
Genidens_genidens	87844	529998	1566.566 MB	869.438 MB 44.500% gap	12/56.778 MB	116313/2.279 KB	26/36.576 MB	350525/952	76.623 MB	32.753 KB	29	0.9617
Genidens_machadoi	237020	607968	1593.354 MB	967.747 MB 39.264% gap	12/55.613 MB	109360/2.621 KB	27/35.782 MB	350070/961	76.28 MB	31.581 KB	28	0.9331
Genidens_planifrons	528283	1149448	1809.046 MB	1226.374 MB 32.209% gap	13/59.486 MB	171858/2.042 KB	11563/1.595 KB	689650/374	82.173 MB	31.638 KB	29	0.8831
Hemiarius_stormii	85872	494686	1642.265 MB	958.080 MB 41.661% gap	12/59.591 MB	111515/2.576 KB	26/38.132 MB	343866/1.07 KB	80.806 MB	26.772 KB	30	0.9609
Hemipimelodus_borneensis	74790	518031	1656.732 MB	992.660 MB 40.083% gap	12/59.685 MB	128320/2.329 KB	26/38.509 MB	384318/1.057 KB	80.647 MB	31.185 KB	28	0.9534
Kyataphisa_nenga	85657	514903	1649.344 MB	974.636 MB 40.908% gap	12/59.348 MB	121299/2.394 KB	26/38.595 MB	368747/1.059 KB	80.753 MB	32.965 KB	29	0.9574
Megalosciades_augustus	57726	485048	1709.504 MB	925.266 MB 45.875% gap	12/62.889 MB	114759/2.433 KB	25/43.023 MB	347156/1.053 KB	85.129 MB	39.073 KB	29	0.9729
Nedystoma_dayi	46164	468917	1721.997 MB	958.423 MB 44.342% gap	12/63.624 MB	112786/2.545 KB	25/43.736 MB	345084/1.091 KB	86.025 MB	39.87 KB	30	0.9735
Nemapteryx_aff_armiger	3805643	3805643	2497.901 MB	2497.901 MB 0.000% gap	489855/1.16 KB	489855/1.16 KB	2498849/283	2498849/283	40.504 KB	40.504 KB	0	0
Nemapteryx_armiger	101041	588245	1778.661 MB	943.093 MB 46.977% gap	12/64.421 MB	129613/2.14 KB	26/41.51 MB	395003/961	88.125 MB	41.393 KB	29	0.9633
Neoarius_aff_graeffei	318164	795926	1009.527 MB	961.940 MB 4.714% gap	13/34.572 MB	133809/2.151 KB	28/18.267 MB	406293/933	46.753 MB	43.629 KB	28	0.9124
Neoarius_berneyi	40267	494901	1781.236 MB	940.416 MB 47.204% gap	12/66.072 MB	118170/2.376 KB	25/44.662 MB	358989/1.044 KB	89.913 MB	40.101 KB	29	0.9789
Neoarius_graeffei	22712	458802	1696.817 MB	893.704 MB 47.331% gap	12/62.562 MB	121463/2.258 KB	25/42.907 MB	356079/1.046 KB	84.667 MB	27.13 KB	30	0.9791
Neoarius_graeffei_VGL	38	372	2341.917 MB	2328.656 MB 0.566% gap	11/83.992 MB	50/14.859 MB	24/60.864 MB	164/3.508 MB	131.005 MB	61.733 MB	35	1
Neoarius_hainesi	2335474	3260068	2472.489 MB	2386.771 MB 3.467% gap	21/41.937 MB	394455/1.392 KB	1061416/329	2255458/282	77.566 MB	37.235 KB	29	0.6165
Neoarius_midgleyi	59644	669117	1836.490 MB	875.116 MB 52.348% gap	12/67.48 MB	147078/1.825 KB	25/46.526 MB	433076/743	91.964 MB	25.744 KB	30	0.9782
Netuma_bilineata	92582	481477	1642.068 MB	990.007 MB 39.710% gap	12/58.718 MB	104713/2.781 KB	26/38.038 MB	331968/1.109 KB	79.982 MB	35.482 KB	29	0.9578
Notarius_cookei	77885	496293	1570.909 MB	943.204 MB 39.958% gap	12/56.314 MB	115973/2.479 KB	26/36.49 MB	349626/1.05 KB	76.547 MB	29.533 KB	28	0.9552
Notarius_kessleri	692780	1238862	1882.367 MB	1189.899 MB 36.787% gap	14/59.202 MB	156489/2.066 KB	59986/549	774324/293	83.342 MB	38.226 KB	30	0.8601
Notarius_lentiginosus	75663	472826	1571.343 MB	967.064 MB 38.456% gap	12/56.332 MB	108720/2.663 KB	26/36.229 MB	335575/1.1 KB	76.973 MB	32.836 KB	29	0.9548
Notarius_quadriscutis	79163	441682	1570.667 MB	998.154 MB 36.450% gap	12/55.914 MB	94984/3.086 KB	26/36.341 MB	304603/1.182 KB	76.551 MB	39.992 KB	29	0.954
Notarius_troschelii	28297	395768	1480.105 MB	819.661 MB 44.621% gap	12/53.749 MB	109498/2.341 KB	25/36.933 MB	312908/1.125 KB	73.29 MB	25.721 KB	29	0.9689
Occidentarius_platypogon	128373	596684	1620.861 MB	921.819 MB 43.128% gap	12/57.516 MB	129711/2.161 KB	26/37.354 MB	392908/903	78.444 MB	30.75 KB	29	0.9459
Osteogeneiosus_militaris	2752	52404	244.560 MB	184.176 MB 24.691% gap	12/8.865 MB	20078/3.467 KB	26/5.546 MB	44501/2.684 KB	12.465 MB	22.706 KB	28	0.9587
Pachyula_crassilabris	51708	528252	1735.344 MB	920.686 MB 46.945% gap	12/63.937 MB	129530/2.172 KB	25/43.486 MB	382299/991	86.755 MB	31.331 KB	29	0.9733
Paracinetodus_carinatus	47736	464299	1736.565 MB	976.424 MB 43.773% gap	12/64.302 MB	110893/2.631 KB	25/43.408 MB	341223/1.112 KB	86.559 MB	39.795 KB	28	0.9728
Pararius_mastersi	66254	557735	1758.932 MB	923.922 MB 47.473% gap	12/64.082 MB	126547/2.202 KB	26/41.414 MB	381144/963	86.859 MB	31.039 KB	30	0.9654
Pararius_proximus	300285	700047	1039.911 MB	1000.062 MB 3.832% gap	13/35.336 MB	115533/2.561 KB	28/18.691 MB	361829/1.043 KB	47.89 MB	39.01 KB	28	0.9073
Pauparius_latirostris	46283	502790	1718.186 MB	913.083 MB 46.858% gap	12/63.735 MB	122311/2.274 KB	25/43.508 MB	363732/1.017 KB	85.749 MB	35.936 KB	29	0.9748
Plicofollis_layardi	64290	502697	1647.198 MB	947.752 MB 42.463% gap	12/59.67 MB	123296/2.295 KB	26/38.547 MB	371010/1.047 KB	80.914 MB	33.572 KB	28	0.961
Plicofollis_nella	165777	634290	1680.812 MB	942.254 MB 43.941% gap	12/59.14 MB	132459/2.119 KB	26/38.835 MB	407409/883	81.088 MB	32.888 KB	29	0.9437
Plicofollis_tonggol	99800	590354	1656.762 MB	900.296 MB 45.659% gap	12/58.857 MB	135277/2.028 KB	26/38.433 MB	399058/923	81.01 MB	23.057 KB	29	0.9585
Potamarius_nelsoni	68840	444127	1571.808 MB	970.418 MB 38.261% gap	12/56.747 MB	100152/2.928 KB	26/36.835 MB	311222/1.148 KB	76.619 MB	33.838 KB	28	0.9578
Potamarius_usumacintae	97535	467947	1578.935 MB	982.897 MB 37.749% gap	12/56.557 MB	99865/2.97 KB	26/36.369 MB	312625/1.136 KB	76.842 MB	31.882 KB	29	0.9528
Potamosilurus_coatesi	48519	503651	1726.639 MB	918.340 MB 46.813% gap	12/63.307 MB	121695/2.283 KB	25/43.476 MB	364326/1.019 KB	86.106 MB	55.356 KB	30	0.9745
Potamosilurus_macrorhynchus	67906	564273	1743.041 MB	895.981 MB 48.597% gap	12/63.763 MB	127340/2.136 KB	25/43.905 MB	380203/941	87.027 MB	38.777 KB	29	0.9725
Potamosilurus_velutinus	58411	571635	1745.386 MB	889.538 MB 49.035% gap	12/64.566 MB	129957/2.081 KB	25/43.888 MB	386993/922	86.97 MB	29.704 KB	29	0.9745
Sciades_dowii	114314	609530	1598.509 MB	882.892 MB 44.768% gap	12/56.94 MB	129740/2.085 KB	26/37.011 MB	392401/848	77.724 MB	26.001 KB	30	0.9544
Sciades_herzbergii	702373	1215839	1852.426 MB	1365.115 MB 26.307% gap	14/56.919 MB	154106/2.466 KB	80005/615	691497/355	80.386 MB	49.363 KB	30	0.8432
Sciades_proops	73892	468217	1568.731 MB	954.029 MB 39.185% gap	12/56.3 MB	106596/2.721 KB	26/36.188 MB	327226/1.094 KB	76.519 MB	32.4 KB	30	0.9572
