# Supplementary material for: Ecological diversification of sea catfishes is accompanied by genome-wide signatures of positive selection
Source: Nat Commun. 2024 Nov 20;15:10040. doi: 10.1038/s41467-024-54184-3 (PMC11579386; doi:10.1038/s41467-024-54184-3)
Supplement: Supplementary file 10 — Supplementary Data 7 [file 41467_2024_54184_MOESM10_ESM.xlsx]

## Sheet: S7.OrthoFinder
Supplementary Data S7. OrthoFinder Statistics.
Statistics_overall
Number of species	63
Number of genes	190299
Number of genes in orthogroups	190283
Number of unassigned genes	16
Percentage of genes in orthogroups	100
Percentage of unassigned genes	0
Number of orthogroups	3567
Number of species-specific orthogroups	0
Number of genes in species-specific orthogroups	0
Percentage of genes in species-specific orthogroups	0
Mean orthogroup size	53.3
Median orthogroup size	56
G50 (assigned genes)	58
G50 (all genes)	58
O50 (assigned genes)	1496
O50 (all genes)	1496
Number of orthogroups with all species present	514
Number of single-copy orthogroups	432
Statistics_PerSpecies
	Aceroichthys_dioctes	Ariopsis_assimilis	Ariopsis_canteri	Ariopsis_jimenezi	Arius_gagora	Bagre_pinnimaculatus	Batrachocephalus_mino	Betancurichthys_madagascariensis	Bleekeriella_aff._leptaspis	Bleekeriella_leptaspis	Brustiarius_nox	Brustiarius_solidus	Brustiarius_utarus	Cathorops_aguadulce	Cathorops_dasycephalus	Cathorops_festae	Cathorops_hypophthalmus	Cathorops_melanopus	Cathorops_multiradiatus	Cephalocassis_melanochir	Chinchaysuyoa_labiata	Cinetodus_froggatti	Cochlefelis_danielsi	Cochlefelis_spatula	Doiichthys_novaeguineae	Galeichthys_feliceps	Genidens_genidens	Genidens_machadoi	Genidens_planifrons	Hemiarius_stormii	Hemipimelodus_borneensis	Kyataphisa_nenga	Megalosciades_augustus	Nedystoma_dayi	Nemapteryx_armiger	Neoarius_aff_graeffei	Neoarius_berneyi	Neoarius_graeffei	Neoarius_hainesi	Neoarius_midgleyi	Netuma_bilineata	Notarius_cookei	Notarius_kessleri	Notarius_lentiginosus	Notarius_quadriscutis	Notarius_troschelii	Occidentarius_platypogon	Pachyula_crassilabris	Paracinetodus_carinatus
Number of genes	3002	3048	3493	2990	2794	3503	2878	3005	2869	2961	2886	3529	3030	2952	2711	2921	2981	2845	2925	2996	2995	3020	2995	2966	2895	2985	2947	3005	3476	3033	3043	3033	2979	2982	2953	2953	2994	3599	3137	2901	3070	3113	3102	3099	3073	2763	2911	2958	2969
Number of genes in orthogroups	3002	3047	3493	2990	2794	3502	2878	3005	2869	2961	2886	3526	3030	2951	2711	2921	2981	2844	2925	2996	2995	3020	2994	2966	2895	2983	2947	3005	3476	3033	3043	3033	2979	2982	2953	2953	2994	3597	3137	2901	3070	3113	3102	3099	3073	2762	2911	2958	2969
Number of unassigned genes	0	1	0	0	0	1	0	0	0	0	0	3	0	1	0	0	0	1	0	0	0	0	1	0	0	2	0	0	0	0	0	0	0	0	0	0	0	2	0	0	0	0	0	0	0	1	0	0	0
Percentage of genes in orthogroups	100	100	100	100	100	100	100	100	100	100	100	99.9	100	100	100	100	100	100	100	100	100	100	100	100	100	99.9	100	100	100	100	100	100	100	100	100	100	100	99.9	100	100	100	100	100	100	100	100	100	100	100
Percentage of unassigned genes	0	0	0	0	0	0	0	0	0	0	0	0.1	0	0	0	0	0	0	0	0	0	0	0	0	0	0.1	0	0	0	0	0	0	0	0	0	0	0	0.1	0	0	0	0	0	0	0	0	0	0	0
Number of orthogroups containing species	2951	2981	3406	2926	2751	3423	2822	2941	2820	2907	2836	3432	2969	2880	2659	2867	2913	2792	2868	2934	2932	2958	2946	2914	2838	2916	2896	2948	3396	2952	2979	2978	2933	2932	2898	2903	2941	3484	3063	2861	3014	3023	3022	3047	3002	2707	2863	2886	2918
Percentage of orthogroups containing species	82.7	83.6	95.5	82	77.1	96	79.1	82.5	79.1	81.5	79.5	96.2	83.2	80.7	74.5	80.4	81.7	78.3	80.4	82.3	82.2	82.9	82.6	81.7	79.6	81.7	81.2	82.6	95.2	82.8	83.5	83.5	82.2	82.2	81.2	81.4	82.5	97.7	85.9	80.2	84.5	84.7	84.7	85.4	84.2	75.9	80.3	80.9	81.8
Number of species-specific orthogroups	0	0	0	0	0	0	0	0	0	0	0	0	0	0	0	0	0	0	0	0	0	0	0	0	0	0	0	0	0	0	0	0	0	0	0	0	0	0	0	0	0	0	0	0	0	0	0	0	0
Number of genes in species-specific orthogroups	0	0	0	0	0	0	0	0	0	0	0	0	0	0	0	0	0	0	0	0	0	0	0	0	0	0	0	0	0	0	0	0	0	0	0	0	0	0	0	0	0	0	0	0	0	0	0	0	0
Percentage of genes in species-specific orthogroups	0	0	0	0	0	0	0	0	0	0	0	0	0	0	0	0	0	0	0	0	0	0	0	0	0	0	0	0	0	0	0	0	0	0	0	0	0	0	0	0	0	0	0	0	0	0	0	0	0
Duplications
Orthogroup	Species Tree Node	Gene Tree Node	Support	Type	Genes 1	Genes 2
OG0000000	N0	n0	1	Non-Terminal	Potamarius_usumacintae_83129at7898|zinc finger protein Gfi-1b_[Potamarius_usumacintae], Neoarius_aff_graeffei_83129at7898|zinc finger protein Gfi-1b_[Neoarius_aff_graeffei], Cochlefelis_danielsi_100197at7898|protein odd-skipped-related 2 isoform X1_[Cochlefelis_danielsi], Notarius_cookei_83129at7898|zinc finger protein Gfi-1b_[Notarius_cookei], Arius_gagora_70357at7898|_[Arius_gagora], Nedystoma_…	Ariopsis_canteri_83129at7898|zinc finger protein Gfi-1b_[Ariopsis_canteri], Notarius_cookei_62527at7898|zinc finger and BTB domain-containing protein 24_[Notarius_cookei], Genidens_machadoi_78367at7898|_[Genidens_machadoi], Genidens_genidens_78367at7898|_[Genidens_genidens], Genidens_planifrons_78367at7898|_[Genidens_planifrons], Cathorops_festae_70357at7898|_[Cathorops_festae], Cephalocassis_mel…
OG0000000	N0	n1	0.126984	Non-Terminal	Potamarius_usumacintae_83129at7898|zinc finger protein Gfi-1b_[Potamarius_usumacintae], Neoarius_aff_graeffei_83129at7898|zinc finger protein Gfi-1b_[Neoarius_aff_graeffei], Cochlefelis_danielsi_100197at7898|protein odd-skipped-related 2 isoform X1_[Cochlefelis_danielsi], Notarius_cookei_83129at7898|zinc finger protein Gfi-1b_[Notarius_cookei], Arius_gagora_70357at7898|_[Arius_gagora], Nedystoma_…	Pararius_proximus_70357at7898|_[Pararius_proximus], Genidens_planifrons_58870at7898|fez family zinc finger protein 2_[Genidens_planifrons], Ariopsis_jimenezi_58870at7898|fez family zinc finger protein 2_[Ariopsis_jimenezi], Hemipimelodus_borneensis_100197at7898|protein odd-skipped-related 2 isoform X1_[Hemipimelodus_borneensis], Kyataphisa_nenga_44559at7898|zinc finger and BTB domain-containing p…
OG0000000	N0	n2	0.0793651	Non-Terminal	Potamarius_usumacintae_83129at7898|zinc finger protein Gfi-1b_[Potamarius_usumacintae], Neoarius_aff_graeffei_83129at7898|zinc finger protein Gfi-1b_[Neoarius_aff_graeffei], Cochlefelis_danielsi_100197at7898|protein odd-skipped-related 2 isoform X1_[Cochlefelis_danielsi], Notarius_cookei_83129at7898|zinc finger protein Gfi-1b_[Notarius_cookei], Arius_gagora_70357at7898|_[Arius_gagora], Nedystoma_…	Hemipimelodus_borneensis_99072at7898|zinc finger protein 367_[Hemipimelodus_borneensis], Genidens_machadoi_67818at7898|zinc finger protein 652_[Genidens_machadoi], Cinetodus_froggatti_58870at7898|fez family zinc finger protein 2_[Cinetodus_froggatti], Plicofollis_nella_27425at7898|_[Plicofollis_nella], Paracinetodus_carinatus_70357at7898|_[Paracinetodus_carinatus]
OG0000000	N0	n3	0.031746	Non-Terminal	Potamarius_usumacintae_83129at7898|zinc finger protein Gfi-1b_[Potamarius_usumacintae], Neoarius_aff_graeffei_83129at7898|zinc finger protein Gfi-1b_[Neoarius_aff_graeffei], Cochlefelis_danielsi_100197at7898|protein odd-skipped-related 2 isoform X1_[Cochlefelis_danielsi], Notarius_cookei_83129at7898|zinc finger protein Gfi-1b_[Notarius_cookei], Arius_gagora_70357at7898|_[Arius_gagora], Nedystoma_…	Cathorops_hypophthalmus_99342at7898|Krueppel-like factor 3_[Cathorops_hypophthalmus], Genidens_machadoi_70357at7898|_[Genidens_machadoi]
OG0000000	N0	n4	0.380952	Non-Terminal	Potamarius_usumacintae_83129at7898|zinc finger protein Gfi-1b_[Potamarius_usumacintae], Neoarius_aff_graeffei_83129at7898|zinc finger protein Gfi-1b_[Neoarius_aff_graeffei], Cochlefelis_danielsi_100197at7898|protein odd-skipped-related 2 isoform X1_[Cochlefelis_danielsi], Notarius_cookei_83129at7898|zinc finger protein Gfi-1b_[Notarius_cookei], Arius_gagora_70357at7898|_[Arius_gagora], Nedystoma_…	Nedystoma_dayi_99342at7898|Krueppel-like factor 3_[Nedystoma_dayi], Doiichthys_novaeguineae_99342at7898|Krueppel-like factor 3_[Doiichthys_novaeguineae], Cathorops_dasycephalus_27425at7898|_[Cathorops_dasycephalus], Chinchaysuyoa_labiata_70357at7898|_[Chinchaysuyoa_labiata], Hemipimelodus_borneensis_99072at7898|zinc finger protein 367_[Hemipimelodus_borneensis], Neoarius_aff_graeffei_83129at7898|…
OG0000000	N3	n7	0.0517241	Non-Terminal	Neoarius_aff_graeffei_83129at7898|zinc finger protein Gfi-1b_[Neoarius_aff_graeffei], Cochlefelis_danielsi_100197at7898|protein odd-skipped-related 2 isoform X1_[Cochlefelis_danielsi], Notarius_cookei_83129at7898|zinc finger protein Gfi-1b_[Notarius_cookei], Arius_gagora_70357at7898|_[Arius_gagora], Nedystoma_dayi_83129at7898|zinc finger protein Gfi-1b_[Nedystoma_dayi], Bleekeriella_leptaspis_100…	Bleekeriella_aff__leptaspis_70357at7898|_[Bleekeriella_aff._leptaspis], Nedystoma_dayi_70357at7898|_[Nedystoma_dayi], Cephalocassis_melanochir_70357at7898|_[Cephalocassis_melanochir]
OG0000000	N0	n31	0.126984	Non-Terminal	Nedystoma_dayi_99342at7898|Krueppel-like factor 3_[Nedystoma_dayi], Doiichthys_novaeguineae_99342at7898|Krueppel-like factor 3_[Doiichthys_novaeguineae], Cathorops_dasycephalus_27425at7898|_[Cathorops_dasycephalus], Chinchaysuyoa_labiata_70357at7898|_[Chinchaysuyoa_labiata], Hemipimelodus_borneensis_99072at7898|zinc finger protein 367_[Hemipimelodus_borneensis], Neoarius_aff_graeffei_83129at7898|…	Cathorops_aguadulce_58870at7898|fez family zinc finger protein 2_Cathorops_aguadulce, Potamarius_usumacintae_58870at7898|fez family zinc finger protein 2_[Potamarius_usumacintae], Bleekeriella_aff__leptaspis_70357at7898|_[Bleekeriella_aff._leptaspis], Bleekeriella_leptaspis_70357at7898|_[Bleekeriella_leptaspis], Batrachocephalus_mino_83129at7898|zinc finger protein Gfi-1b_[Batrachocephalus_mino],…
OG0000000	N0	n40	0.0634921	Non-Terminal	Cathorops_aguadulce_58870at7898|fez family zinc finger protein 2_Cathorops_aguadulce, Potamarius_usumacintae_58870at7898|fez family zinc finger protein 2_[Potamarius_usumacintae], Bleekeriella_aff__leptaspis_70357at7898|_[Bleekeriella_aff._leptaspis], Bleekeriella_leptaspis_70357at7898|_[Bleekeriella_leptaspis]	Batrachocephalus_mino_83129at7898|zinc finger protein Gfi-1b_[Batrachocephalus_mino], Cathorops_festae_44559at7898|zinc finger and BTB domain-containing protein 49_[Cathorops_festae], Hemipimelodus_borneensis_62527at7898|zinc finger and BTB domain-containing protein 24_[Hemipimelodus_borneensis], Plicofollis_nella_62527at7898|zinc finger and BTB domain-containing protein 24_[Plicofollis_nella], B…
OG0000000	N0	n44	0.190476	Non-Terminal	Batrachocephalus_mino_83129at7898|zinc finger protein Gfi-1b_[Batrachocephalus_mino], Cathorops_festae_44559at7898|zinc finger and BTB domain-containing protein 49_[Cathorops_festae], Hemipimelodus_borneensis_62527at7898|zinc finger and BTB domain-containing protein 24_[Hemipimelodus_borneensis], Plicofollis_nella_62527at7898|zinc finger and BTB domain-containing protein 24_[Plicofollis_nella], B…	Aceroichthys_dioctes_83129at7898|zinc finger protein Gfi-1b_[Aceroichthys_dioctes], Cathorops_festae_70357at7898|_[Cathorops_festae], Cathorops_multiradiatus_70357at7898|_[Cathorops_multiradiatus], Neoarius_graeffei_70357at7898|_[Neoarius_graeffei], Cathorops_festae_70357at7898|_[Cathorops_festae], Notarius_cookei_83129at7898|zinc finger protein Gfi-1b_[Notarius_cookei], Cathorops_aguadulce_83129…
OG0000000	N0	n45	0.111111	Non-Terminal	Batrachocephalus_mino_83129at7898|zinc finger protein Gfi-1b_[Batrachocephalus_mino], Cathorops_festae_44559at7898|zinc finger and BTB domain-containing protein 49_[Cathorops_festae], Hemipimelodus_borneensis_62527at7898|zinc finger and BTB domain-containing protein 24_[Hemipimelodus_borneensis], Plicofollis_nella_62527at7898|zinc finger and BTB domain-containing protein 24_[Plicofollis_nella], B…	Nedystoma_dayi_70357at7898|_[Nedystoma_dayi], Cathorops_multiradiatus_58870at7898|fez family zinc finger protein 2_[Cathorops_multiradiatus], Genidens_genidens_738131at7898|E3 ubiquitin-protein ligase UBR4 isoform X18_[Genidens_genidens], Notarius_quadriscutis_58870at7898|fez family zinc finger protein 2_[Notarius_quadriscutis], Neoarius_berneyi_62527at7898|zinc finger and BTB domain-containing p…
OG0000000	N0	n46	0.396825	Non-Terminal	Batrachocephalus_mino_83129at7898|zinc finger protein Gfi-1b_[Batrachocephalus_mino], Cathorops_festae_44559at7898|zinc finger and BTB domain-containing protein 49_[Cathorops_festae], Hemipimelodus_borneensis_62527at7898|zinc finger and BTB domain-containing protein 24_[Hemipimelodus_borneensis], Plicofollis_nella_62527at7898|zinc finger and BTB domain-containing protein 24_[Plicofollis_nella], B…	Cathorops_melanopus_78367at7898|_[Cathorops_melanopus], Paracinetodus_carinatus_44559at7898|zinc finger and BTB domain-containing protein 49_[Paracinetodus_carinatus], Neoarius_berneyi_70357at7898|_[Neoarius_berneyi], Notarius_quadriscutis_44559at7898|zinc finger and BTB domain-containing protein 49_[Notarius_quadriscutis], Neoarius_graeffei_62527at7898|zinc finger and BTB domain-containing prote…
OG0000000	N1	n52	0.016129	Non-Terminal	Cathorops_festae_44559at7898|zinc finger and BTB domain-containing protein 49_[Cathorops_festae], Hemipimelodus_borneensis_62527at7898|zinc finger and BTB domain-containing protein 24_[Hemipimelodus_borneensis], Plicofollis_nella_62527at7898|zinc finger and BTB domain-containing protein 24_[Plicofollis_nella], Brustiarius_nox_62527at7898|zinc finger and BTB domain-containing protein 24_[Brustiari…	Betancurichthys_madagascariensis_44559at7898|zinc finger and BTB domain-containing protein 49_[Betancurichthys_madagascariensis], Cathorops_multiradiatus_83129at7898|zinc finger protein Gfi-1b_[Cathorops_multiradiatus], Cathorops_festae_44559at7898|zinc finger and BTB domain-containing protein 49_[Cathorops_festae], Nemapteryx_armiger_62527at7898|zinc finger and BTB domain-containing protein 24_[…
OG0000000	N3	n70	0.0172414	Non-Terminal	Netuma_bilineata_70357at7898|_[Netuma_bilineata], Cochlefelis_spatula_62527at7898|zinc finger and BTB domain-containing protein 24_[Cochlefelis_spatula]	Pararius_mastersi_58870at7898|fez family zinc finger protein 2_[Pararius_mastersi], Cathorops_melanopus_70357at7898|_[Cathorops_melanopus], Potamosilurus_velutinus_738131at7898|E3 ubiquitin-protein ligase UBR4 isoform X18_[Potamosilurus_velutinus], Cochlefelis_spatula_70357at7898|_[Cochlefelis_spatula]
OG0000000	N0	n77	0.0793651	Non-Terminal	Cathorops_melanopus_78367at7898|_[Cathorops_melanopus], Paracinetodus_carinatus_44559at7898|zinc finger and BTB domain-containing protein 49_[Paracinetodus_carinatus], Neoarius_berneyi_70357at7898|_[Neoarius_berneyi], Notarius_quadriscutis_44559at7898|zinc finger and BTB domain-containing protein 49_[Notarius_quadriscutis], Neoarius_graeffei_62527at7898|zinc finger and BTB domain-containing prote…	Cathorops_aguadulce_58870at7898|fez family zinc finger protein 2_Cathorops_aguadulce, Neoarius_hainesi_62527at7898|zinc finger and BTB domain-containing protein 24_[Neoarius_hainesi], Sciades_proops_70357at7898|_[Sciades_proops], Potamosilurus_velutinus_58870at7898|fez family zinc finger protein 2_[Potamosilurus_velutinus], Notarius_kessleri_100197at7898|protein odd-skipped-related 2 isoform X1_[…
OG0000000	N0	n78	0.619048	Non-Terminal	Cathorops_melanopus_78367at7898|_[Cathorops_melanopus], Paracinetodus_carinatus_44559at7898|zinc finger and BTB domain-containing protein 49_[Paracinetodus_carinatus], Neoarius_berneyi_70357at7898|_[Neoarius_berneyi], Notarius_quadriscutis_44559at7898|zinc finger and BTB domain-containing protein 49_[Notarius_quadriscutis], Neoarius_graeffei_62527at7898|zinc finger and BTB domain-containing prote…	Notarius_kessleri_99072at7898|zinc finger protein 367_[Notarius_kessleri], Notarius_kessleri_99342at7898|Krueppel-like factor 3_[Notarius_kessleri], Cathorops_hypophthalmus_99342at7898|Krueppel-like factor 3_[Cathorops_hypophthalmus], Cathorops_hypophthalmus_83129at7898|zinc finger protein Gfi-1b_[Cathorops_hypophthalmus], Chinchaysuyoa_labiata_70357at7898|_[Chinchaysuyoa_labiata], Potamarius_usu…
OG0000000	N0	n81	0.015873	Non-Terminal	Paracinetodus_carinatus_44559at7898|zinc finger and BTB domain-containing protein 49_[Paracinetodus_carinatus], Neoarius_berneyi_70357at7898|_[Neoarius_berneyi], Notarius_quadriscutis_44559at7898|zinc finger and BTB domain-containing protein 49_[Notarius_quadriscutis], Neoarius_graeffei_62527at7898|zinc finger and BTB domain-containing protein 24_[Neoarius_graeffei], Neoarius_midgleyi_58870at7898…	Brustiarius_utarus_70357at7898|_[Brustiarius_utarus]
OG0000000	N0	n83	0.031746	Non-Terminal	Neoarius_berneyi_70357at7898|_[Neoarius_berneyi], Notarius_quadriscutis_44559at7898|zinc finger and BTB domain-containing protein 49_[Notarius_quadriscutis], Neoarius_graeffei_62527at7898|zinc finger and BTB domain-containing protein 24_[Neoarius_graeffei]	Neoarius_midgleyi_58870at7898|fez family zinc finger protein 2_[Neoarius_midgleyi], Brustiarius_solidus_70357at7898|_[Brustiarius_solidus], Megalosciades_augustus_62527at7898|zinc finger and BTB domain-containing protein 24_[Megalosciades_augustus], Doiichthys_novaeguineae_58870at7898|fez family zinc finger protein 2_[Doiichthys_novaeguineae], Brustiarius_utarus_70357at7898|_[Brustiarius_utarus],…
OG0000000	N15	n118	0.027027	Non-Terminal	Betancurichthys_madagascariensis_44559at7898|zinc finger and BTB domain-containing protein 49_[Betancurichthys_madagascariensis], Neoarius_hainesi_62527at7898|zinc finger and BTB domain-containing protein 24_[Neoarius_hainesi]	Neoarius_hainesi_67818at7898|zinc finger protein 652_[Neoarius_hainesi]
OG0000000	N0	n124	0.015873	Non-Terminal	Notarius_kessleri_99072at7898|zinc finger protein 367_[Notarius_kessleri], Notarius_kessleri_99342at7898|Krueppel-like factor 3_[Notarius_kessleri]	Cathorops_hypophthalmus_99342at7898|Krueppel-like factor 3_[Cathorops_hypophthalmus], Cathorops_hypophthalmus_83129at7898|zinc finger protein Gfi-1b_[Cathorops_hypophthalmus], Chinchaysuyoa_labiata_70357at7898|_[Chinchaysuyoa_labiata], Potamarius_usumacintae_58870at7898|fez family zinc finger protein 2_[Potamarius_usumacintae], Cochlefelis_spatula_62527at7898|zinc finger and BTB domain-containing…
OG0000000	Notarius_kessleri	n125	1	Terminal	Notarius_kessleri_99072at7898|zinc finger protein 367_[Notarius_kessleri]	Notarius_kessleri_99342at7898|Krueppel-like factor 3_[Notarius_kessleri]
OG0000000	N0	n126	0.015873	Non-Terminal	Cathorops_hypophthalmus_99342at7898|Krueppel-like factor 3_[Cathorops_hypophthalmus]	Cathorops_hypophthalmus_83129at7898|zinc finger protein Gfi-1b_[Cathorops_hypophthalmus], Chinchaysuyoa_labiata_70357at7898|_[Chinchaysuyoa_labiata], Potamarius_usumacintae_58870at7898|fez family zinc finger protein 2_[Potamarius_usumacintae], Cochlefelis_spatula_62527at7898|zinc finger and BTB domain-containing protein 24_[Cochlefelis_spatula], Nedystoma_dayi_99342at7898|Krueppel-like factor 3_[…
OG0000000	N0	n127	0.0634921	Non-Terminal	Cathorops_hypophthalmus_83129at7898|zinc finger protein Gfi-1b_[Cathorops_hypophthalmus], Chinchaysuyoa_labiata_70357at7898|_[Chinchaysuyoa_labiata], Potamarius_usumacintae_58870at7898|fez family zinc finger protein 2_[Potamarius_usumacintae], Cochlefelis_spatula_62527at7898|zinc finger and BTB domain-containing protein 24_[Cochlefelis_spatula]	Nedystoma_dayi_99342at7898|Krueppel-like factor 3_[Nedystoma_dayi], Brustiarius_utarus_99342at7898|Krueppel-like factor 3_[Brustiarius_utarus], Genidens_genidens_99342at7898|Krueppel-like factor 3_[Genidens_genidens], Megalosciades_augustus_99342at7898|Krueppel-like factor 3_[Megalosciades_augustus], Neoarius_berneyi_99342at7898|Krueppel-like factor 3_[Neoarius_berneyi], Ariopsis_canteri_99342at7…
OG0000000	N0	n131	0.31746	Non-Terminal	Nedystoma_dayi_99342at7898|Krueppel-like factor 3_[Nedystoma_dayi], Brustiarius_utarus_99342at7898|Krueppel-like factor 3_[Brustiarius_utarus], Genidens_genidens_99342at7898|Krueppel-like factor 3_[Genidens_genidens], Megalosciades_augustus_99342at7898|Krueppel-like factor 3_[Megalosciades_augustus], Neoarius_berneyi_99342at7898|Krueppel-like factor 3_[Neoarius_berneyi], Ariopsis_canteri_99342at7…	Nedystoma_dayi_99342at7898|Krueppel-like factor 3_[Nedystoma_dayi], Brustiarius_utarus_99342at7898|Krueppel-like factor 3_[Brustiarius_utarus], Paracinetodus_carinatus_99342at7898|Krueppel-like factor 3_[Paracinetodus_carinatus], Cephalocassis_melanochir_78367at7898|_[Cephalocassis_melanochir], Aceroichthys_dioctes_99342at7898|Krueppel-like factor 3_[Aceroichthys_dioctes], Brustiarius_nox_99342at…
OG0000000	N3	n216	0.0517241	Non-Terminal	Cathorops_festae_70357at7898|_[Cathorops_festae], Cathorops_multiradiatus_70357at7898|_[Cathorops_multiradiatus], Neoarius_graeffei_70357at7898|_[Neoarius_graeffei]	Cathorops_festae_70357at7898|_[Cathorops_festae], Notarius_cookei_83129at7898|zinc finger protein Gfi-1b_[Notarius_cookei], Cathorops_aguadulce_83129at7898|zinc finger protein Gfi-1b_Cathorops_aguadulce, Doiichthys_novaeguineae_83129at7898|zinc finger protein Gfi-1b_[Doiichthys_novaeguineae], Cathorops_multiradiatus_58870at7898|fez family zinc finger protein 2_[Cathorops_multiradiatus], Cathorops…
OG0000000	N0	n243	0.031746	Non-Terminal	Ariopsis_canteri_83129at7898|zinc finger protein Gfi-1b_[Ariopsis_canteri], Notarius_cookei_62527at7898|zinc finger and BTB domain-containing protein 24_[Notarius_cookei]	Genidens_machadoi_78367at7898|_[Genidens_machadoi], Genidens_genidens_78367at7898|_[Genidens_genidens], Genidens_planifrons_78367at7898|_[Genidens_planifrons], Cathorops_festae_70357at7898|_[Cathorops_festae], Cephalocassis_melanochir_70357at7898|_[Cephalocassis_melanochir], Batrachocephalus_mino_70357at7898|_[Batrachocephalus_mino], Batrachocephalus_mino_100197at7898|protein odd-skipped-related …
OG0000000	N0	n245	0.0952381	Non-Terminal	Genidens_machadoi_78367at7898|_[Genidens_machadoi], Genidens_genidens_78367at7898|_[Genidens_genidens], Genidens_planifrons_78367at7898|_[Genidens_planifrons], Cathorops_festae_70357at7898|_[Cathorops_festae], Cephalocassis_melanochir_70357at7898|_[Cephalocassis_melanochir], Batrachocephalus_mino_70357at7898|_[Batrachocephalus_mino], Batrachocephalus_mino_100197at7898|protein odd-skipped-related …	Notarius_troschelii_62527at7898|zinc finger and BTB domain-containing protein 24_[Notarius_troschelii], Notarius_kessleri_99072at7898|zinc finger protein 367_[Notarius_kessleri], Notarius_cookei_44559at7898|zinc finger and BTB domain-containing protein 49_[Notarius_cookei], Hemiarius_stormii_70357at7898|_[Hemiarius_stormii], Chinchaysuyoa_labiata_44559at7898|zinc finger and BTB domain-containing …
OG0000000	N1	n246	0.016129	Non-Terminal	Genidens_machadoi_78367at7898|_[Genidens_machadoi], Genidens_genidens_78367at7898|_[Genidens_genidens], Genidens_planifrons_78367at7898|_[Genidens_planifrons], Cathorops_festae_70357at7898|_[Cathorops_festae], Cephalocassis_melanochir_70357at7898|_[Cephalocassis_melanochir], Batrachocephalus_mino_70357at7898|_[Batrachocephalus_mino]	Batrachocephalus_mino_100197at7898|protein odd-skipped-related 2 isoform X1_[Batrachocephalus_mino]
OG0000000	N0	n252	0.746032	Non-Terminal	Notarius_troschelii_62527at7898|zinc finger and BTB domain-containing protein 24_[Notarius_troschelii], Notarius_kessleri_99072at7898|zinc finger protein 367_[Notarius_kessleri], Notarius_cookei_44559at7898|zinc finger and BTB domain-containing protein 49_[Notarius_cookei], Hemiarius_stormii_70357at7898|_[Hemiarius_stormii], Chinchaysuyoa_labiata_44559at7898|zinc finger and BTB domain-containing …	Cathorops_dasycephalus_99342at7898|Krueppel-like factor 3_[Cathorops_dasycephalus], Plicofollis_tonggol_27425at7898|_[Plicofollis_tonggol], Plicofollis_layardi_99342at7898|Krueppel-like factor 3_[Plicofollis_layardi], Galeichthys_feliceps_99342at7898|Krueppel-like factor 3_[Galeichthys_feliceps], Cathorops_aguadulce_83129at7898|zinc finger protein Gfi-1b_Cathorops_aguadulce, Brustiarius_solidus_7…
OG0000000	N0	n253	0.0793651	Non-Terminal	Notarius_troschelii_62527at7898|zinc finger and BTB domain-containing protein 24_[Notarius_troschelii], Notarius_kessleri_99072at7898|zinc finger protein 367_[Notarius_kessleri], Notarius_cookei_44559at7898|zinc finger and BTB domain-containing protein 49_[Notarius_cookei], Hemiarius_stormii_70357at7898|_[Hemiarius_stormii], Chinchaysuyoa_labiata_44559at7898|zinc finger and BTB domain-containing …	Cathorops_multiradiatus_44559at7898|zinc finger and BTB domain-containing protein 49_[Cathorops_multiradiatus], Cathorops_dasycephalus_99342at7898|Krueppel-like factor 3_[Cathorops_dasycephalus], Cathorops_hypophthalmus_99342at7898|Krueppel-like factor 3_[Cathorops_hypophthalmus], Cathorops_dasycephalus_99342at7898|Krueppel-like factor 3_[Cathorops_dasycephalus], Cathorops_hypophthalmus_99342at78…
OG0000000	N0	n254	0.396825	Non-Terminal	Notarius_troschelii_62527at7898|zinc finger and BTB domain-containing protein 24_[Notarius_troschelii], Notarius_kessleri_99072at7898|zinc finger protein 367_[Notarius_kessleri], Notarius_cookei_44559at7898|zinc finger and BTB domain-containing protein 49_[Notarius_cookei], Hemiarius_stormii_70357at7898|_[Hemiarius_stormii], Chinchaysuyoa_labiata_44559at7898|zinc finger and BTB domain-containing …	Potamarius_nelsoni_62527at7898|zinc finger and BTB domain-containing protein 24_[Potamarius_nelsoni], Hemipimelodus_borneensis_100197at7898|protein odd-skipped-related 2 isoform X1_[Hemipimelodus_borneensis], Cathorops_aguadulce_99342at7898|Krueppel-like factor 3_Cathorops_aguadulce, Neoarius_hainesi_44559at7898|zinc finger and BTB domain-containing protein 49_[Neoarius_hainesi], Plicofollis_tong…
OG0000000	N1	n256	0.0645161	Non-Terminal	Notarius_troschelii_62527at7898|zinc finger and BTB domain-containing protein 24_[Notarius_troschelii], Notarius_kessleri_99072at7898|zinc finger protein 367_[Notarius_kessleri], Notarius_cookei_44559at7898|zinc finger and BTB domain-containing protein 49_[Notarius_cookei], Hemiarius_stormii_70357at7898|_[Hemiarius_stormii], Chinchaysuyoa_labiata_44559at7898|zinc finger and BTB domain-containing …	Notarius_troschelii_99072at7898|zinc finger protein 367_[Notarius_troschelii], Potamosilurus_coatesi_70357at7898|_[Potamosilurus_coatesi], Ariopsis_canteri_83129at7898|zinc finger protein Gfi-1b_[Ariopsis_canteri], Potamarius_nelsoni_27425at7898|_[Potamarius_nelsoni], Notarius_lentiginosus_70357at7898|_[Notarius_lentiginosus], Neoarius_graeffei_83129at7898|zinc finger protein Gfi-1b_[Neoarius_gra…
OG0000000	N3	n275	0.0172414	Non-Terminal	Notarius_troschelii_99072at7898|zinc finger protein 367_[Notarius_troschelii]	Potamosilurus_coatesi_70357at7898|_[Potamosilurus_coatesi], Ariopsis_canteri_83129at7898|zinc finger protein Gfi-1b_[Ariopsis_canteri], Potamarius_nelsoni_27425at7898|_[Potamarius_nelsoni], Notarius_lentiginosus_70357at7898|_[Notarius_lentiginosus], Neoarius_graeffei_83129at7898|zinc finger protein Gfi-1b_[Neoarius_graeffei], Neoarius_graeffei_99342at7898|Krueppel-like factor 3_[Neoarius_graeffei…
OG0000000	N3	n278	0.0344828	Non-Terminal	Ariopsis_canteri_83129at7898|zinc finger protein Gfi-1b_[Ariopsis_canteri], Potamarius_nelsoni_27425at7898|_[Potamarius_nelsoni], Notarius_lentiginosus_70357at7898|_[Notarius_lentiginosus], Neoarius_graeffei_83129at7898|zinc finger protein Gfi-1b_[Neoarius_graeffei], Neoarius_graeffei_99342at7898|Krueppel-like factor 3_[Neoarius_graeffei]	Ariopsis_canteri_62527at7898|zinc finger and BTB domain-containing protein 24_[Ariopsis_canteri], Doiichthys_novaeguineae_62527at7898|zinc finger and BTB domain-containing protein 24_[Doiichthys_novaeguineae], Pararius_mastersi_62527at7898|zinc finger and BTB domain-containing protein 24_[Pararius_mastersi], Bagre_pinnimaculatus_44559at7898|zinc finger and BTB domain-containing protein 49_[Bagre_…
OG0000000	Neoarius_graeffei	n282	1	Terminal	Neoarius_graeffei_83129at7898|zinc finger protein Gfi-1b_[Neoarius_graeffei]	Neoarius_graeffei_99342at7898|Krueppel-like factor 3_[Neoarius_graeffei]
OG0000000	N0	n301	0.0952381	Non-Terminal	Hemipimelodus_borneensis_100197at7898|protein odd-skipped-related 2 isoform X1_[Hemipimelodus_borneensis], Cathorops_aguadulce_99342at7898|Krueppel-like factor 3_Cathorops_aguadulce, Neoarius_hainesi_44559at7898|zinc finger and BTB domain-containing protein 49_[Neoarius_hainesi], Plicofollis_tonggol_44559at7898|zinc finger and BTB domain-containing protein 49_[Plicofollis_tonggol], Neoarius_graef…	Neoarius_berneyi_62527at7898|zinc finger and BTB domain-containing protein 24_[Neoarius_berneyi], Nedystoma_dayi_99342at7898|Krueppel-like factor 3_[Nedystoma_dayi], Cochlefelis_danielsi_58870at7898|fez family zinc finger protein 2_[Cochlefelis_danielsi], Ariopsis_canteri_62527at7898|zinc finger and BTB domain-containing protein 24_[Ariopsis_canteri], Aceroichthys_dioctes_70357at7898|_[Aceroichth…
OG0000000	N1	n304	0.016129	Non-Terminal	Cathorops_aguadulce_99342at7898|Krueppel-like factor 3_Cathorops_aguadulce, Neoarius_hainesi_44559at7898|zinc finger and BTB domain-containing protein 49_[Neoarius_hainesi], Plicofollis_tonggol_44559at7898|zinc finger and BTB domain-containing protein 49_[Plicofollis_tonggol], Neoarius_graeffei_58870at7898|fez family zinc finger protein 2_[Neoarius_graeffei], Cathorops_dasycephalus_44559at7898|zi…	Cathorops_dasycephalus_44559at7898|zinc finger and BTB domain-containing protein 49_[Cathorops_dasycephalus], Kyataphisa_nenga_58870at7898|fez family zinc finger protein 2_[Kyataphisa_nenga], Pachyula_crassilabris_99072at7898|zinc finger protein 367_[Pachyula_crassilabris]
OG0000000	N1	n307	0.016129	Non-Terminal	Plicofollis_tonggol_44559at7898|zinc finger and BTB domain-containing protein 49_[Plicofollis_tonggol], Neoarius_graeffei_58870at7898|fez family zinc finger protein 2_[Neoarius_graeffei], Cathorops_dasycephalus_44559at7898|zinc finger and BTB domain-containing protein 49_[Cathorops_dasycephalus], Chinchaysuyoa_labiata_62527at7898|zinc finger and BTB domain-containing protein 24_[Chinchaysuyoa_lab…	Sciades_herzbergii_83129at7898|zinc finger protein Gfi-1b_[Sciades_herzbergii], Neoarius_graeffei_99342at7898|Krueppel-like factor 3_[Neoarius_graeffei]
OG0000000	Neoarius_graeffei	n316	1	Terminal	Neoarius_graeffei_58870at7898|fez family zinc finger protein 2_[Neoarius_graeffei]	Neoarius_graeffei_58870at7898|fez family zinc finger protein 2_[Neoarius_graeffei]
OG0000000	N0	n321	0.031746	Non-Terminal	Neoarius_berneyi_62527at7898|zinc finger and BTB domain-containing protein 24_[Neoarius_berneyi], Nedystoma_dayi_99342at7898|Krueppel-like factor 3_[Nedystoma_dayi], Cochlefelis_danielsi_58870at7898|fez family zinc finger protein 2_[Cochlefelis_danielsi], Ariopsis_canteri_62527at7898|zinc finger and BTB domain-containing protein 24_[Ariopsis_canteri], Aceroichthys_dioctes_70357at7898|_[Aceroichth…	Notarius_kessleri_99072at7898|zinc finger protein 367_[Notarius_kessleri], Plicofollis_nella_70357at7898|_[Plicofollis_nella], Neoarius_graeffei_83129at7898|zinc finger protein Gfi-1b_[Neoarius_graeffei]
OG0000000	N0	n323	0.031746	Non-Terminal	Nedystoma_dayi_99342at7898|Krueppel-like factor 3_[Nedystoma_dayi], Cochlefelis_danielsi_58870at7898|fez family zinc finger protein 2_[Cochlefelis_danielsi], Ariopsis_canteri_62527at7898|zinc finger and BTB domain-containing protein 24_[Ariopsis_canteri], Aceroichthys_dioctes_70357at7898|_[Aceroichthys_dioctes], Neoarius_aff_graeffei_62527at7898|zinc finger and BTB domain-containing protein 24_[N…	Galeichthys_feliceps_58870at7898|fez family zinc finger protein 2_[Galeichthys_feliceps], Cathorops_festae_100197at7898|protein odd-skipped-related 2 isoform X1_[Cathorops_festae]
OG0000000	N9	n358	0.333333	Non-Terminal	Cathorops_dasycephalus_99342at7898|Krueppel-like factor 3_[Cathorops_dasycephalus], Cathorops_hypophthalmus_99342at7898|Krueppel-like factor 3_[Cathorops_hypophthalmus]	Cathorops_dasycephalus_99342at7898|Krueppel-like factor 3_[Cathorops_dasycephalus], Cathorops_hypophthalmus_99342at7898|Krueppel-like factor 3_[Cathorops_hypophthalmus], Cathorops_festae_67818at7898|zinc finger protein 652_[Cathorops_festae], Cathorops_festae_83129at7898|zinc finger protein Gfi-1b_[Cathorops_festae], Cathorops_hypophthalmus_44559at7898|zinc finger and BTB domain-containing protei…
OG0000000	N13	n361	0.2	Non-Terminal	Cathorops_hypophthalmus_99342at7898|Krueppel-like factor 3_[Cathorops_hypophthalmus], Cathorops_festae_67818at7898|zinc finger protein 652_[Cathorops_festae], Cathorops_festae_83129at7898|zinc finger protein Gfi-1b_[Cathorops_festae]	Cathorops_hypophthalmus_44559at7898|zinc finger and BTB domain-containing protein 49_[Cathorops_hypophthalmus], Cathorops_aguadulce_58870at7898|fez family zinc finger protein 2_Cathorops_aguadulce
OG0000000	Cathorops_festae	n363	1	Terminal	Cathorops_festae_67818at7898|zinc finger protein 652_[Cathorops_festae]	Cathorops_festae_83129at7898|zinc finger protein Gfi-1b_[Cathorops_festae]
OG0000000	N0	n365	0.0634921	Non-Terminal	Cathorops_dasycephalus_99342at7898|Krueppel-like factor 3_[Cathorops_dasycephalus], Plicofollis_tonggol_27425at7898|_[Plicofollis_tonggol], Plicofollis_layardi_99342at7898|Krueppel-like factor 3_[Plicofollis_layardi], Galeichthys_feliceps_99342at7898|Krueppel-like factor 3_[Galeichthys_feliceps]	Cathorops_aguadulce_83129at7898|zinc finger protein Gfi-1b_Cathorops_aguadulce, Brustiarius_solidus_70357at7898|_[Brustiarius_solidus], Pararius_proximus_70357at7898|_[Pararius_proximus], Brustiarius_utarus_70357at7898|_[Brustiarius_utarus], Potamosilurus_velutinus_70357at7898|_[Potamosilurus_velutinus], Potamosilurus_macrorhynchus_70357at7898|_[Potamosilurus_macrorhynchus], Hemiarius_stormii_703…
OG0000000	N0	n369	0.253968	Non-Terminal	Cathorops_aguadulce_83129at7898|zinc finger protein Gfi-1b_Cathorops_aguadulce, Brustiarius_solidus_70357at7898|_[Brustiarius_solidus], Pararius_proximus_70357at7898|_[Pararius_proximus], Brustiarius_utarus_70357at7898|_[Brustiarius_utarus], Potamosilurus_velutinus_70357at7898|_[Potamosilurus_velutinus], Potamosilurus_macrorhynchus_70357at7898|_[Potamosilurus_macrorhynchus], Hemiarius_stormii_703…	Galeichthys_feliceps_83129at7898|zinc finger protein Gfi-1b_[Galeichthys_feliceps], Sciades_herzbergii_70357at7898|_[Sciades_herzbergii], Megalosciades_augustus_83129at7898|zinc finger protein Gfi-1b_[Megalosciades_augustus], Cephalocassis_melanochir_58870at7898|fez family zinc finger protein 2_[Cephalocassis_melanochir], Bagre_pinnimaculatus_83129at7898|zinc finger protein Gfi-1b_[Bagre_pinnimac…
OG0000000	N0	n385	0.492063	Non-Terminal	Galeichthys_feliceps_83129at7898|zinc finger protein Gfi-1b_[Galeichthys_feliceps], Sciades_herzbergii_70357at7898|_[Sciades_herzbergii], Megalosciades_augustus_83129at7898|zinc finger protein Gfi-1b_[Megalosciades_augustus], Cephalocassis_melanochir_58870at7898|fez family zinc finger protein 2_[Cephalocassis_melanochir], Bagre_pinnimaculatus_83129at7898|zinc finger protein Gfi-1b_[Bagre_pinnimac…	Batrachocephalus_mino_58870at7898|fez family zinc finger protein 2_[Batrachocephalus_mino], Notarius_lentiginosus_83129at7898|zinc finger protein Gfi-1b_[Notarius_lentiginosus], Chinchaysuyoa_labiata_100197at7898|protein odd-skipped-related 2 isoform X1_[Chinchaysuyoa_labiata], Sciades_dowii_100197at7898|protein odd-skipped-related 2 isoform X1_[Sciades_dowii], Cathorops_hypophthalmus_70357at7898…
OG0000000	N1	n387	0.209677	Non-Terminal	Sciades_herzbergii_70357at7898|_[Sciades_herzbergii], Megalosciades_augustus_83129at7898|zinc finger protein Gfi-1b_[Megalosciades_augustus], Cephalocassis_melanochir_58870at7898|fez family zinc finger protein 2_[Cephalocassis_melanochir], Bagre_pinnimaculatus_83129at7898|zinc finger protein Gfi-1b_[Bagre_pinnimaculatus], Potamarius_nelsoni_78367at7898|_[Potamarius_nelsoni], Cochlefelis_danielsi_…	Brustiarius_solidus_70357at7898|_[Brustiarius_solidus], Ariopsis_jimenezi_44559at7898|zinc finger and BTB domain-containing protein 49_[Ariopsis_jimenezi], Notarius_troschelii_70357at7898|_[Notarius_troschelii], Kyataphisa_nenga_70357at7898|_[Kyataphisa_nenga], Bagre_pinnimaculatus_70357at7898|_[Bagre_pinnimaculatus], Neoarius_graeffei_70357at7898|_[Neoarius_graeffei], Cathorops_dasycephalus_7836…
OG0000000	N1	n428	0.0322581	Non-Terminal	Notarius_troschelii_70357at7898|_[Notarius_troschelii], Kyataphisa_nenga_70357at7898|_[Kyataphisa_nenga], Bagre_pinnimaculatus_70357at7898|_[Bagre_pinnimaculatus], Neoarius_graeffei_70357at7898|_[Neoarius_graeffei], Cathorops_dasycephalus_78367at7898|_[Cathorops_dasycephalus], Nemapteryx_armiger_62527at7898|zinc finger and BTB domain-containing protein 24_[Nemapteryx_armiger], Cochlefelis_daniels…	Potamosilurus_velutinus_70357at7898|_[Potamosilurus_velutinus], Chinchaysuyoa_labiata_78367at7898|_[Chinchaysuyoa_labiata], Cathorops_dasycephalus_100197at7898|protein odd-skipped-related 2 isoform X1_[Cathorops_dasycephalus], Pararius_proximus_44559at7898|zinc finger and BTB domain-containing protein 49_[Pararius_proximus], Cephalocassis_melanochir_44559at7898|zinc finger and BTB domain-containi…
OG0000000	N0	n451	0.111111	Non-Terminal	Sciades_dowii_100197at7898|protein odd-skipped-related 2 isoform X1_[Sciades_dowii], Cathorops_hypophthalmus_70357at7898|_[Cathorops_hypophthalmus], Nemapteryx_armiger_100197at7898|protein odd-skipped-related 2 isoform X1_[Nemapteryx_armiger], Cathorops_aguadulce_99342at7898|Krueppel-like factor 3_Cathorops_aguadulce, Potamarius_usumacintae_58870at7898|fez family zinc finger protein 2_[Potamarius…	Neoarius_hainesi_27425at7898|_[Neoarius_hainesi], Cathorops_aguadulce_99342at7898|Krueppel-like factor 3_Cathorops_aguadulce, Netuma_bilineata_70357at7898|_[Netuma_bilineata], Galeichthys_feliceps_70357at7898|_[Galeichthys_feliceps], Sciades_herzbergii_58870at7898|fez family zinc finger protein 2_[Sciades_herzbergii], Betancurichthys_madagascariensis_100197at7898|protein odd-skipped-related 2 iso…
OG0000000	N3	n461	0.0172414	Non-Terminal	Neoarius_graeffei_58870at7898|fez family zinc finger protein 2_[Neoarius_graeffei]	Sciades_herzbergii_62527at7898|zinc finger and BTB domain-containing protein 24_[Sciades_herzbergii], Neoarius_graeffei_83129at7898|zinc finger protein Gfi-1b_[Neoarius_graeffei], Pararius_proximus_67818at7898|zinc finger protein 652_[Pararius_proximus], Cathorops_multiradiatus_70357at7898|_[Cathorops_multiradiatus], Cathorops_melanopus_44559at7898|zinc finger and BTB domain-containing protein 49…
OG0000000	N3	n462	0.0172414	Non-Terminal	Sciades_herzbergii_62527at7898|zinc finger and BTB domain-containing protein 24_[Sciades_herzbergii]	Neoarius_graeffei_83129at7898|zinc finger protein Gfi-1b_[Neoarius_graeffei], Pararius_proximus_67818at7898|zinc finger protein 652_[Pararius_proximus], Cathorops_multiradiatus_70357at7898|_[Cathorops_multiradiatus], Cathorops_melanopus_44559at7898|zinc finger and BTB domain-containing protein 49_[Cathorops_melanopus], Hemipimelodus_borneensis_58870at7898|fez family zinc finger protein 2_[Hemipim…
OG0000000	N3	n464	0.0344828	Non-Terminal	Pararius_proximus_67818at7898|zinc finger protein 652_[Pararius_proximus], Cathorops_multiradiatus_70357at7898|_[Cathorops_multiradiatus], Cathorops_melanopus_44559at7898|zinc finger and BTB domain-containing protein 49_[Cathorops_melanopus], Hemipimelodus_borneensis_58870at7898|fez family zinc finger protein 2_[Hemipimelodus_borneensis]	Sciades_herzbergii_70357at7898|_[Sciades_herzbergii], Sciades_herzbergii_100197at7898|protein odd-skipped-related 2 isoform X1_[Sciades_herzbergii], Pararius_mastersi_70357at7898|_[Pararius_mastersi], Hemipimelodus_borneensis_70357at7898|_[Hemipimelodus_borneensis], Pararius_proximus_62527at7898|zinc finger and BTB domain-containing protein 24_[Pararius_proximus]
OG0000000	Sciades_herzbergii	n471	1	Terminal	Sciades_herzbergii_70357at7898|_[Sciades_herzbergii]	Sciades_herzbergii_100197at7898|protein odd-skipped-related 2 isoform X1_[Sciades_herzbergii]
OG0000000	N0	n472	0.015873	Non-Terminal	Neoarius_hainesi_27425at7898|_[Neoarius_hainesi]	Cathorops_aguadulce_99342at7898|Krueppel-like factor 3_Cathorops_aguadulce, Netuma_bilineata_70357at7898|_[Netuma_bilineata], Galeichthys_feliceps_70357at7898|_[Galeichthys_feliceps], Sciades_herzbergii_58870at7898|fez family zinc finger protein 2_[Sciades_herzbergii], Betancurichthys_madagascariensis_100197at7898|protein odd-skipped-related 2 isoform X1_[Betancurichthys_madagascariensis], Cephal…
OG0000000	N0	n473	0.015873	Non-Terminal	Cathorops_aguadulce_99342at7898|Krueppel-like factor 3_Cathorops_aguadulce	Netuma_bilineata_70357at7898|_[Netuma_bilineata], Galeichthys_feliceps_70357at7898|_[Galeichthys_feliceps], Sciades_herzbergii_58870at7898|fez family zinc finger protein 2_[Sciades_herzbergii], Betancurichthys_madagascariensis_100197at7898|protein odd-skipped-related 2 isoform X1_[Betancurichthys_madagascariensis], Cephalocassis_melanochir_99342at7898|Krueppel-like factor 3_[Cephalocassis_melanoc…
OG0000000	N0	n474	0.031746	Non-Terminal	Netuma_bilineata_70357at7898|_[Netuma_bilineata], Galeichthys_feliceps_70357at7898|_[Galeichthys_feliceps], Sciades_herzbergii_58870at7898|fez family zinc finger protein 2_[Sciades_herzbergii]	Betancurichthys_madagascariensis_100197at7898|protein odd-skipped-related 2 isoform X1_[Betancurichthys_madagascariensis], Cephalocassis_melanochir_99342at7898|Krueppel-like factor 3_[Cephalocassis_melanochir], Neoarius_hainesi_99342at7898|Krueppel-like factor 3_[Neoarius_hainesi], Brustiarius_nox_70357at7898|_[Brustiarius_nox], Notarius_kessleri_70357at7898|_[Notarius_kessleri], Cathorops_aguadu…
OG0000000	N1	n477	0.0645161	Non-Terminal	Betancurichthys_madagascariensis_100197at7898|protein odd-skipped-related 2 isoform X1_[Betancurichthys_madagascariensis], Cephalocassis_melanochir_99342at7898|Krueppel-like factor 3_[Cephalocassis_melanochir], Neoarius_hainesi_99342at7898|Krueppel-like factor 3_[Neoarius_hainesi], Brustiarius_nox_70357at7898|_[Brustiarius_nox]	Notarius_kessleri_70357at7898|_[Notarius_kessleri], Cathorops_aguadulce_58870at7898|fez family zinc finger protein 2_Cathorops_aguadulce, Pachyula_crassilabris_70357at7898|_[Pachyula_crassilabris], Pachyula_crassilabris_99072at7898|zinc finger protein 367_[Pachyula_crassilabris], Cathorops_aguadulce_99342at7898|Krueppel-like factor 3_Cathorops_aguadulce, Sciades_dowii_58870at7898|fez family zinc …
OG0000000	N1	n481	0.0322581	Non-Terminal	Notarius_kessleri_70357at7898|_[Notarius_kessleri], Cathorops_aguadulce_58870at7898|fez family zinc finger protein 2_Cathorops_aguadulce	Pachyula_crassilabris_70357at7898|_[Pachyula_crassilabris], Pachyula_crassilabris_99072at7898|zinc finger protein 367_[Pachyula_crassilabris], Cathorops_aguadulce_99342at7898|Krueppel-like factor 3_Cathorops_aguadulce, Sciades_dowii_58870at7898|fez family zinc finger protein 2_[Sciades_dowii], Notarius_kessleri_99072at7898|zinc finger protein 367_[Notarius_kessleri], Kyataphisa_nenga_58870at7898|…
OG0000000	N1	n484	0.0645161	Non-Terminal	Pachyula_crassilabris_99072at7898|zinc finger protein 367_[Pachyula_crassilabris], Cathorops_aguadulce_99342at7898|Krueppel-like factor 3_Cathorops_aguadulce, Sciades_dowii_58870at7898|fez family zinc finger protein 2_[Sciades_dowii], Notarius_kessleri_99072at7898|zinc finger protein 367_[Notarius_kessleri], Kyataphisa_nenga_58870at7898|fez family zinc finger protein 2_[Kyataphisa_nenga], Neoariu…	Cephalocassis_melanochir_70357at7898|_[Cephalocassis_melanochir], Genidens_planifrons_70357at7898|_[Genidens_planifrons], Neoarius_midgleyi_58870at7898|fez family zinc finger protein 2_[Neoarius_midgleyi], Brustiarius_nox_58870at7898|fez family zinc finger protein 2_[Brustiarius_nox], Brustiarius_utarus_58870at7898|fez family zinc finger protein 2_[Brustiarius_utarus], Netuma_bilineata_58870at789…
OG0000000	N3	n488	0.0172414	Non-Terminal	Sciades_dowii_58870at7898|fez family zinc finger protein 2_[Sciades_dowii], Notarius_kessleri_99072at7898|zinc finger protein 367_[Notarius_kessleri], Kyataphisa_nenga_58870at7898|fez family zinc finger protein 2_[Kyataphisa_nenga]	Neoarius_hainesi_70357at7898|_[Neoarius_hainesi], Nemapteryx_armiger_70357at7898|_[Nemapteryx_armiger], Notarius_cookei_99342at7898|Krueppel-like factor 3_[Notarius_cookei], Notarius_kessleri_99342at7898|Krueppel-like factor 3_[Notarius_kessleri], Notarius_quadriscutis_99342at7898|Krueppel-like factor 3_[Notarius_quadriscutis], Neoarius_aff_graeffei_70357at7898|_[Neoarius_aff_graeffei]
OG0000000	N3	n498	0.0172414	Non-Terminal	Nedystoma_dayi_70357at7898|_[Nedystoma_dayi]	Nedystoma_dayi_83129at7898|zinc finger protein Gfi-1b_[Nedystoma_dayi], Notarius_troschelii_99342at7898|Krueppel-like factor 3_[Notarius_troschelii]
OG0000001	N0	n0	0.777778	Non-Terminal	Potamarius_nelsoni_70357at7898|_[Potamarius_nelsoni], Paracinetodus_carinatus_70357at7898|_[Paracinetodus_carinatus], Potamosilurus_velutinus_70357at7898|_[Potamosilurus_velutinus], Chinchaysuyoa_labiata_58870at7898|fez family zinc finger protein 2_[Chinchaysuyoa_labiata], Sciades_proops_70357at7898|_[Sciades_proops], Hemiarius_stormii_70357at7898|_[Hemiarius_stormii], Sciades_herzbergii_62527at7…	Sciades_herzbergii_70357at7898|_[Sciades_herzbergii], Sciades_proops_100197at7898|protein odd-skipped-related 2 isoform X1_[Sciades_proops], Genidens_machadoi_62527at7898|zinc finger and BTB domain-containing protein 24_[Genidens_machadoi], Cochlefelis_spatula_70357at7898|_[Cochlefelis_spatula], Aceroichthys_dioctes_62527at7898|zinc finger and BTB domain-containing protein 24_[Aceroichthys_diocte…
OG0000001	N0	n4	0.047619	Non-Terminal	Chinchaysuyoa_labiata_58870at7898|fez family zinc finger protein 2_[Chinchaysuyoa_labiata], Sciades_proops_70357at7898|_[Sciades_proops], Hemiarius_stormii_70357at7898|_[Hemiarius_stormii]	Sciades_herzbergii_62527at7898|zinc finger and BTB domain-containing protein 24_[Sciades_herzbergii], Ariopsis_jimenezi_83129at7898|zinc finger protein Gfi-1b_[Ariopsis_jimenezi], Ariopsis_assimilis_70357at7898|_[Ariopsis_assimilis], Potamarius_nelsoni_58870at7898|fez family zinc finger protein 2_[Potamarius_nelsoni], Hemipimelodus_borneensis_58870at7898|fez family zinc finger protein 2_[Hemipime…
OG0000001	N0	n7	0.015873	Non-Terminal	Sciades_herzbergii_62527at7898|zinc finger and BTB domain-containing protein 24_[Sciades_herzbergii]	Ariopsis_jimenezi_83129at7898|zinc finger protein Gfi-1b_[Ariopsis_jimenezi], Ariopsis_assimilis_70357at7898|_[Ariopsis_assimilis], Potamarius_nelsoni_58870at7898|fez family zinc finger protein 2_[Potamarius_nelsoni], Hemipimelodus_borneensis_58870at7898|fez family zinc finger protein 2_[Hemipimelodus_borneensis], Plicofollis_layardi_58870at7898|fez family zinc finger protein 2_[Plicofollis_layar…
OG0000001	N0	n8	0.190476	Non-Terminal	Ariopsis_jimenezi_83129at7898|zinc finger protein Gfi-1b_[Ariopsis_jimenezi], Ariopsis_assimilis_70357at7898|_[Ariopsis_assimilis], Potamarius_nelsoni_58870at7898|fez family zinc finger protein 2_[Potamarius_nelsoni], Hemipimelodus_borneensis_58870at7898|fez family zinc finger protein 2_[Hemipimelodus_borneensis], Plicofollis_layardi_58870at7898|fez family zinc finger protein 2_[Plicofollis_layar…	Bagre_pinnimaculatus_58870at7898|fez family zinc finger protein 2_[Bagre_pinnimaculatus], Notarius_kessleri_83129at7898|zinc finger protein Gfi-1b_[Notarius_kessleri], Potamarius_usumacintae_83129at7898|zinc finger protein Gfi-1b_[Potamarius_usumacintae], Cathorops_dasycephalus_83129at7898|zinc finger protein Gfi-1b_[Cathorops_dasycephalus], Pachyula_crassilabris_99342at7898|Krueppel-like factor …
OG0000001	N0	n9	0.0952381	Non-Terminal	Ariopsis_jimenezi_83129at7898|zinc finger protein Gfi-1b_[Ariopsis_jimenezi], Ariopsis_assimilis_70357at7898|_[Ariopsis_assimilis], Potamarius_nelsoni_58870at7898|fez family zinc finger protein 2_[Potamarius_nelsoni], Hemipimelodus_borneensis_58870at7898|fez family zinc finger protein 2_[Hemipimelodus_borneensis], Plicofollis_layardi_58870at7898|fez family zinc finger protein 2_[Plicofollis_layar…	Hemipimelodus_borneensis_99342at7898|Krueppel-like factor 3_[Hemipimelodus_borneensis], Plicofollis_layardi_27425at7898|_[Plicofollis_layardi], Potamarius_nelsoni_100197at7898|protein odd-skipped-related 2 isoform X1_[Potamarius_nelsoni], Notarius_lentiginosus_100197at7898|protein odd-skipped-related 2 isoform X1_[Notarius_lentiginosus], Pararius_proximus_100197at7898|protein odd-skipped-related …
OG0000001	N3	n19	0.0344828	Non-Terminal	Cathorops_dasycephalus_83129at7898|zinc finger protein Gfi-1b_[Cathorops_dasycephalus], Brustiarius_utarus_99342at7898|Krueppel-like factor 3_[Brustiarius_utarus], Pararius_proximus_58870at7898|fez family zinc finger protein 2_[Pararius_proximus], Cochlefelis_danielsi_70357at7898|_[Cochlefelis_danielsi], Cephalocassis_melanochir_62527at7898|zinc finger and BTB domain-containing protein 24_[Cephal…	Potamarius_usumacintae_83129at7898|zinc finger protein Gfi-1b_[Potamarius_usumacintae], Bagre_pinnimaculatus_70357at7898|_[Bagre_pinnimaculatus], Cathorops_multiradiatus_99342at7898|Krueppel-like factor 3_[Cathorops_multiradiatus], Cephalocassis_melanochir_70357at7898|_[Cephalocassis_melanochir]
OG0000001	Neoarius_hainesi	n28	1	Terminal	Neoarius_hainesi_70357at7898|_[Neoarius_hainesi]	Neoarius_hainesi_70357at7898|_[Neoarius_hainesi]
OG0000001	N0	n44	0.015873	Non-Terminal	Notarius_kessleri_83129at7898|zinc finger protein Gfi-1b_[Notarius_kessleri], Potamarius_usumacintae_83129at7898|zinc finger protein Gfi-1b_[Potamarius_usumacintae], Cathorops_dasycephalus_83129at7898|zinc finger protein Gfi-1b_[Cathorops_dasycephalus], Pachyula_crassilabris_99342at7898|Krueppel-like factor 3_[Pachyula_crassilabris], Ariopsis_jimenezi_83129at7898|zinc finger protein Gfi-1b_[Ariop…	Sciades_herzbergii_99342at7898|Krueppel-like factor 3_[Sciades_herzbergii], Notarius_quadriscutis_99342at7898|Krueppel-like factor 3_[Notarius_quadriscutis]
OG0000001	N0	n81	0.0634921	Non-Terminal	Genidens_machadoi_62527at7898|zinc finger and BTB domain-containing protein 24_[Genidens_machadoi], Cochlefelis_spatula_70357at7898|_[Cochlefelis_spatula], Aceroichthys_dioctes_62527at7898|zinc finger and BTB domain-containing protein 24_[Aceroichthys_dioctes], Notarius_cookei_58870at7898|fez family zinc finger protein 2_[Notarius_cookei]	Brustiarius_utarus_100197at7898|protein odd-skipped-related 2 isoform X1_[Brustiarius_utarus], Nedystoma_dayi_58870at7898|fez family zinc finger protein 2_[Nedystoma_dayi], Sciades_proops_27425at7898|_[Sciades_proops], Potamarius_nelsoni_100197at7898|protein odd-skipped-related 2 isoform X1_[Potamarius_nelsoni], Ariopsis_assimilis_44559at7898|zinc finger and BTB domain-containing protein 49_[Ario…
OG0000001	N0	n85	0.365079	Non-Terminal	Brustiarius_utarus_100197at7898|protein odd-skipped-related 2 isoform X1_[Brustiarius_utarus], Nedystoma_dayi_58870at7898|fez family zinc finger protein 2_[Nedystoma_dayi], Sciades_proops_27425at7898|_[Sciades_proops], Potamarius_nelsoni_100197at7898|protein odd-skipped-related 2 isoform X1_[Potamarius_nelsoni], Ariopsis_assimilis_44559at7898|zinc finger and BTB domain-containing protein 49_[Ario…	Cathorops_multiradiatus_100197at7898|protein odd-skipped-related 2 isoform X1_[Cathorops_multiradiatus], Neoarius_graeffei_70357at7898|_[Neoarius_graeffei], Plicofollis_nella_58870at7898|fez family zinc finger protein 2_[Plicofollis_nella], Potamarius_nelsoni_83129at7898|zinc finger protein Gfi-1b_[Potamarius_nelsoni], Notarius_kessleri_58870at7898|fez family zinc finger protein 2_[Notarius_kessl…
OG0000001	N3	n86	0.103448	Non-Terminal	Brustiarius_utarus_100197at7898|protein odd-skipped-related 2 isoform X1_[Brustiarius_utarus], Nedystoma_dayi_58870at7898|fez family zinc finger protein 2_[Nedystoma_dayi], Sciades_proops_27425at7898|_[Sciades_proops], Potamarius_nelsoni_100197at7898|protein odd-skipped-related 2 isoform X1_[Potamarius_nelsoni], Ariopsis_assimilis_44559at7898|zinc finger and BTB domain-containing protein 49_[Ario…	Aceroichthys_dioctes_70357at7898|_[Aceroichthys_dioctes], Cathorops_hypophthalmus_99342at7898|Krueppel-like factor 3_[Cathorops_hypophthalmus], Betancurichthys_madagascariensis_99342at7898|Krueppel-like factor 3_[Betancurichthys_madagascariensis], Notarius_quadriscutis_70357at7898|_[Notarius_quadriscutis], Potamarius_usumacintae_99342at7898|Krueppel-like factor 3_[Potamarius_usumacintae], Notariu…
OG0000001	N14	n92	0.125	Non-Terminal	Sciades_proops_27425at7898|_[Sciades_proops]	Potamarius_nelsoni_100197at7898|protein odd-skipped-related 2 isoform X1_[Potamarius_nelsoni], Ariopsis_assimilis_44559at7898|zinc finger and BTB domain-containing protein 49_[Ariopsis_assimilis], Sciades_proops_100197at7898|protein odd-skipped-related 2 isoform X1_[Sciades_proops]
OG0000001	N3	n95	0.0172414	Non-Terminal	Notarius_troschelii_99342at7898|Krueppel-like factor 3_[Notarius_troschelii], Aceroichthys_dioctes_70357at7898|_[Aceroichthys_dioctes], Brustiarius_nox_99342at7898|Krueppel-like factor 3_[Brustiarius_nox], Pachyula_crassilabris_99342at7898|Krueppel-like factor 3_[Pachyula_crassilabris], Aceroichthys_dioctes_99342at7898|Krueppel-like factor 3_[Aceroichthys_dioctes], Potamarius_usumacintae_99342at7…	Notarius_troschelii_99072at7898|zinc finger protein 367_[Notarius_troschelii]
OG0000001	N3	n98	0.0172414	Non-Terminal	Aceroichthys_dioctes_70357at7898|_[Aceroichthys_dioctes]	Brustiarius_nox_99342at7898|Krueppel-like factor 3_[Brustiarius_nox], Pachyula_crassilabris_99342at7898|Krueppel-like factor 3_[Pachyula_crassilabris], Aceroichthys_dioctes_99342at7898|Krueppel-like factor 3_[Aceroichthys_dioctes], Potamarius_usumacintae_99342at7898|Krueppel-like factor 3_[Potamarius_usumacintae], Doiichthys_novaeguineae_70357at7898|_[Doiichthys_novaeguineae], Plicofollis_layardi…
OG0000001	N3	n112	0.0344828	Non-Terminal	Cathorops_hypophthalmus_99342at7898|Krueppel-like factor 3_[Cathorops_hypophthalmus], Betancurichthys_madagascariensis_99342at7898|Krueppel-like factor 3_[Betancurichthys_madagascariensis], Notarius_quadriscutis_70357at7898|_[Notarius_quadriscutis], Potamarius_usumacintae_99342at7898|Krueppel-like factor 3_[Potamarius_usumacintae]	Notarius_quadriscutis_99342at7898|Krueppel-like factor 3_[Notarius_quadriscutis], Neoarius_graeffei_70357at7898|_[Neoarius_graeffei], Neoarius_graeffei_70357at7898|_[Neoarius_graeffei], Pararius_proximus_99342at7898|Krueppel-like factor 3_[Pararius_proximus], Potamarius_usumacintae_70357at7898|_[Potamarius_usumacintae], Neoarius_hainesi_27425at7898|_[Neoarius_hainesi]
OG0000001	Neoarius_graeffei	n119	1	Terminal	Neoarius_graeffei_70357at7898|_[Neoarius_graeffei]	Neoarius_graeffei_70357at7898|_[Neoarius_graeffei]
OG0000001	N0	n128	0.047619	Non-Terminal	Cathorops_multiradiatus_100197at7898|protein odd-skipped-related 2 isoform X1_[Cathorops_multiradiatus], Neoarius_graeffei_70357at7898|_[Neoarius_graeffei], Plicofollis_nella_58870at7898|fez family zinc finger protein 2_[Plicofollis_nella]	Potamarius_nelsoni_83129at7898|zinc finger protein Gfi-1b_[Potamarius_nelsoni], Notarius_kessleri_58870at7898|fez family zinc finger protein 2_[Notarius_kessleri], Bagre_pinnimaculatus_99342at7898|Krueppel-like factor 3_[Bagre_pinnimaculatus], Neoarius_graeffei_58870at7898|fez family zinc finger protein 2_[Neoarius_graeffei], Notarius_kessleri_62527at7898|zinc finger and BTB domain-containing pro…
OG0000001	N0	n131	0.031746	Non-Terminal	Potamarius_nelsoni_83129at7898|zinc finger protein Gfi-1b_[Potamarius_nelsoni], Notarius_kessleri_58870at7898|fez family zinc finger protein 2_[Notarius_kessleri], Bagre_pinnimaculatus_99342at7898|Krueppel-like factor 3_[Bagre_pinnimaculatus]	Neoarius_graeffei_58870at7898|fez family zinc finger protein 2_[Neoarius_graeffei], Notarius_kessleri_62527at7898|zinc finger and BTB domain-containing protein 24_[Notarius_kessleri], Potamarius_usumacintae_58870at7898|fez family zinc finger protein 2_[Potamarius_usumacintae], Sciades_proops_83129at7898|zinc finger protein Gfi-1b_[Sciades_proops], Cathorops_dasycephalus_70357at7898|_[Cathorops_da…
OG0000001	N0	n134	0.047619	Non-Terminal	Neoarius_graeffei_58870at7898|fez family zinc finger protein 2_[Neoarius_graeffei], Notarius_kessleri_62527at7898|zinc finger and BTB domain-containing protein 24_[Notarius_kessleri], Potamarius_usumacintae_58870at7898|fez family zinc finger protein 2_[Potamarius_usumacintae], Sciades_proops_83129at7898|zinc finger protein Gfi-1b_[Sciades_proops], Cathorops_dasycephalus_70357at7898|_[Cathorops_da…	Ariopsis_assimilis_99342at7898|Krueppel-like factor 3_[Ariopsis_assimilis], Neoarius_graeffei_58870at7898|fez family zinc finger protein 2_[Neoarius_graeffei], Neoarius_graeffei_100197at7898|protein odd-skipped-related 2 isoform X1_[Neoarius_graeffei], Cathorops_multiradiatus_58870at7898|fez family zinc finger protein 2_[Cathorops_multiradiatus], Notarius_kessleri_99342at7898|Krueppel-like factor…
OG0000001	N0	n135	0.047619	Non-Terminal	Neoarius_graeffei_58870at7898|fez family zinc finger protein 2_[Neoarius_graeffei], Notarius_kessleri_62527at7898|zinc finger and BTB domain-containing protein 24_[Notarius_kessleri], Potamarius_usumacintae_58870at7898|fez family zinc finger protein 2_[Potamarius_usumacintae], Sciades_proops_83129at7898|zinc finger protein Gfi-1b_[Sciades_proops], Cathorops_dasycephalus_70357at7898|_[Cathorops_da…	Neoarius_graeffei_44559at7898|zinc finger and BTB domain-containing protein 49_[Neoarius_graeffei], Cathorops_hypophthalmus_100197at7898|protein odd-skipped-related 2 isoform X1_[Cathorops_hypophthalmus], Potamosilurus_coatesi_58870at7898|fez family zinc finger protein 2_[Potamosilurus_coatesi], Kyataphisa_nenga_58870at7898|fez family zinc finger protein 2_[Kyataphisa_nenga], Chinchaysuyoa_labiat…
OG0000001	N0	n136	0.047619	Non-Terminal	Neoarius_graeffei_58870at7898|fez family zinc finger protein 2_[Neoarius_graeffei], Notarius_kessleri_62527at7898|zinc finger and BTB domain-containing protein 24_[Notarius_kessleri], Potamarius_usumacintae_58870at7898|fez family zinc finger protein 2_[Potamarius_usumacintae], Sciades_proops_83129at7898|zinc finger protein Gfi-1b_[Sciades_proops]	Cathorops_dasycephalus_70357at7898|_[Cathorops_dasycephalus], Occidentarius_platypogon_70357at7898|_[Occidentarius_platypogon], Notarius_cookei_70357at7898|_[Notarius_cookei], Sciades_herzbergii_70357at7898|_[Sciades_herzbergii], Sciades_proops_70357at7898|_[Sciades_proops], Plicofollis_nella_70357at7898|_[Plicofollis_nella], Genidens_genidens_70357at7898|_[Genidens_genidens], Pauparius_latirostr…
OG0000001	N0	n140	0.190476	Non-Terminal	Cathorops_dasycephalus_70357at7898|_[Cathorops_dasycephalus], Occidentarius_platypogon_70357at7898|_[Occidentarius_platypogon], Notarius_cookei_70357at7898|_[Notarius_cookei], Sciades_herzbergii_70357at7898|_[Sciades_herzbergii], Sciades_proops_70357at7898|_[Sciades_proops], Plicofollis_nella_70357at7898|_[Plicofollis_nella], Genidens_genidens_70357at7898|_[Genidens_genidens], Pauparius_latirostr…	Kyataphisa_nenga_83129at7898|zinc finger protein Gfi-1b_[Kyataphisa_nenga], Hemipimelodus_borneensis_83129at7898|zinc finger protein Gfi-1b_[Hemipimelodus_borneensis], Plicofollis_layardi_100197at7898|protein odd-skipped-related 2 isoform X1_[Plicofollis_layardi], Potamarius_nelsoni_100197at7898|protein odd-skipped-related 2 isoform X1_[Potamarius_nelsoni], Sciades_proops_99342at7898|Krueppel-lik…
OG0000001	N0	n154	0.047619	Non-Terminal	Kyataphisa_nenga_83129at7898|zinc finger protein Gfi-1b_[Kyataphisa_nenga], Hemipimelodus_borneensis_83129at7898|zinc finger protein Gfi-1b_[Hemipimelodus_borneensis], Plicofollis_layardi_100197at7898|protein odd-skipped-related 2 isoform X1_[Plicofollis_layardi], Potamarius_nelsoni_100197at7898|protein odd-skipped-related 2 isoform X1_[Potamarius_nelsoni], Sciades_proops_99342at7898|Krueppel-lik…	Sciades_proops_58870at7898|fez family zinc finger protein 2_[Sciades_proops], Brustiarius_solidus_62527at7898|zinc finger and BTB domain-containing protein 24_[Brustiarius_solidus], Batrachocephalus_mino_70357at7898|_[Batrachocephalus_mino]
OG0000001	N0	n155	0.142857	Non-Terminal	Kyataphisa_nenga_83129at7898|zinc finger protein Gfi-1b_[Kyataphisa_nenga], Hemipimelodus_borneensis_83129at7898|zinc finger protein Gfi-1b_[Hemipimelodus_borneensis], Plicofollis_layardi_100197at7898|protein odd-skipped-related 2 isoform X1_[Plicofollis_layardi], Potamarius_nelsoni_100197at7898|protein odd-skipped-related 2 isoform X1_[Potamarius_nelsoni], Sciades_proops_99342at7898|Krueppel-lik…	Sciades_dowii_100197at7898|protein odd-skipped-related 2 isoform X1_[Sciades_dowii], Occidentarius_platypogon_70357at7898|_[Occidentarius_platypogon], Sciades_proops_100197at7898|protein odd-skipped-related 2 isoform X1_[Sciades_proops], Ariopsis_canteri_70357at7898|_[Ariopsis_canteri], Plicofollis_nella_70357at7898|_[Plicofollis_nella], Netuma_bilineata_70357at7898|_[Netuma_bilineata], Nedystoma…
OG0000001	N0	n156	0.15873	Non-Terminal	Kyataphisa_nenga_83129at7898|zinc finger protein Gfi-1b_[Kyataphisa_nenga], Hemipimelodus_borneensis_83129at7898|zinc finger protein Gfi-1b_[Hemipimelodus_borneensis], Plicofollis_layardi_100197at7898|protein odd-skipped-related 2 isoform X1_[Plicofollis_layardi], Potamarius_nelsoni_100197at7898|protein odd-skipped-related 2 isoform X1_[Potamarius_nelsoni], Sciades_proops_99342at7898|Krueppel-lik…	Plicofollis_layardi_62527at7898|zinc finger and BTB domain-containing protein 24_[Plicofollis_layardi], Pachyula_crassilabris_99072at7898|zinc finger protein 367_[Pachyula_crassilabris], Batrachocephalus_mino_70357at7898|_[Batrachocephalus_mino], Notarius_cookei_27425at7898|_[Notarius_cookei], Kyataphisa_nenga_58870at7898|fez family zinc finger protein 2_[Kyataphisa_nenga], Potamarius_usumacintae…
OG0000001	N1	n225	0.016129	Non-Terminal	Neoarius_graeffei_44559at7898|zinc finger and BTB domain-containing protein 49_[Neoarius_graeffei], Cathorops_hypophthalmus_100197at7898|protein odd-skipped-related 2 isoform X1_[Cathorops_hypophthalmus], Potamosilurus_coatesi_58870at7898|fez family zinc finger protein 2_[Potamosilurus_coatesi], Kyataphisa_nenga_58870at7898|fez family zinc finger protein 2_[Kyataphisa_nenga], Chinchaysuyoa_labiat…	Neoarius_graeffei_70357at7898|_[Neoarius_graeffei]
OG0000001	N1	n226	0.0322581	Non-Terminal	Neoarius_graeffei_44559at7898|zinc finger and BTB domain-containing protein 49_[Neoarius_graeffei], Cathorops_hypophthalmus_100197at7898|protein odd-skipped-related 2 isoform X1_[Cathorops_hypophthalmus], Potamosilurus_coatesi_58870at7898|fez family zinc finger protein 2_[Potamosilurus_coatesi], Kyataphisa_nenga_58870at7898|fez family zinc finger protein 2_[Kyataphisa_nenga], Chinchaysuyoa_labiat…	Neoarius_graeffei_100197at7898|protein odd-skipped-related 2 isoform X1_[Neoarius_graeffei], Potamosilurus_coatesi_58870at7898|fez family zinc finger protein 2_[Potamosilurus_coatesi]
OG0000001	N1	n227	0.016129	Non-Terminal	Neoarius_graeffei_44559at7898|zinc finger and BTB domain-containing protein 49_[Neoarius_graeffei], Cathorops_hypophthalmus_100197at7898|protein odd-skipped-related 2 isoform X1_[Cathorops_hypophthalmus]	Potamosilurus_coatesi_58870at7898|fez family zinc finger protein 2_[Potamosilurus_coatesi], Kyataphisa_nenga_58870at7898|fez family zinc finger protein 2_[Kyataphisa_nenga], Chinchaysuyoa_labiata_58870at7898|fez family zinc finger protein 2_[Chinchaysuyoa_labiata], Neoarius_graeffei_70357at7898|_[Neoarius_graeffei]
OG0000001	Neoarius_graeffei	n235	1	Terminal	Neoarius_graeffei_58870at7898|fez family zinc finger protein 2_[Neoarius_graeffei]	Neoarius_graeffei_100197at7898|protein odd-skipped-related 2 isoform X1_[Neoarius_graeffei]
OG0000002	N0	n0	0.952381	Non-Terminal	Paracinetodus_carinatus_111879at7898|_[Paracinetodus_carinatus], Cochlefelis_spatula_111879at7898|_[Cochlefelis_spatula], Brustiarius_solidus_111879at7898|_[Brustiarius_solidus], Potamosilurus_velutinus_111879at7898|_[Potamosilurus_velutinus], Genidens_machadoi_111879at7898|_[Genidens_machadoi], Pararius_mastersi_111879at7898|_[Pararius_mastersi], Brustiarius_nox_111879at7898|_[Brustiarius_nox], …	Plicofollis_tonggol_111879at7898|_[Plicofollis_tonggol], Pararius_proximus_111879at7898|_[Pararius_proximus], Brustiarius_nox_111879at7898|_[Brustiarius_nox], Ariopsis_jimenezi_111879at7898|_[Ariopsis_jimenezi], Betancurichthys_madagascariensis_111879at7898|_[Betancurichthys_madagascariensis], Cathorops_dasycephalus_111879at7898|_[Cathorops_dasycephalus], Bleekeriella_aff__leptaspis_111879at7898|…
OG0000002	N0	n1	0.84127	Non-Terminal	Paracinetodus_carinatus_111879at7898|_[Paracinetodus_carinatus], Cochlefelis_spatula_111879at7898|_[Cochlefelis_spatula], Brustiarius_solidus_111879at7898|_[Brustiarius_solidus], Potamosilurus_velutinus_111879at7898|_[Potamosilurus_velutinus], Genidens_machadoi_111879at7898|_[Genidens_machadoi], Pararius_mastersi_111879at7898|_[Pararius_mastersi], Brustiarius_nox_111879at7898|_[Brustiarius_nox], …	Paracinetodus_carinatus_111879at7898|_[Paracinetodus_carinatus], Plicofollis_tonggol_111879at7898|_[Plicofollis_tonggol], Cochlefelis_spatula_111879at7898|_[Cochlefelis_spatula], Pachyula_crassilabris_111879at7898|_[Pachyula_crassilabris], Potamosilurus_coatesi_111879at7898|_[Potamosilurus_coatesi], Neoarius_aff_graeffei_111879at7898|_[Neoarius_aff_graeffei], Pararius_proximus_111879at7898|_[Para…
OG0000002	N0	n115	0.0952381	Non-Terminal	Plicofollis_tonggol_111879at7898|_[Plicofollis_tonggol], Pararius_proximus_111879at7898|_[Pararius_proximus], Brustiarius_nox_111879at7898|_[Brustiarius_nox], Ariopsis_jimenezi_111879at7898|_[Ariopsis_jimenezi], Betancurichthys_madagascariensis_111879at7898|_[Betancurichthys_madagascariensis], Cathorops_dasycephalus_111879at7898|_[Cathorops_dasycephalus], Bleekeriella_aff__leptaspis_111879at7898|…	Nemapteryx_armiger_111879at7898|_[Nemapteryx_armiger], Plicofollis_nella_111879at7898|_[Plicofollis_nella], Arius_gagora_111879at7898|_[Arius_gagora], Plicofollis_tonggol_111879at7898|_[Plicofollis_tonggol], Galeichthys_feliceps_111879at7898|_[Galeichthys_feliceps], Plicofollis_layardi_111879at7898|_[Plicofollis_layardi], Bagre_pinnimaculatus_111879at7898|_[Bagre_pinnimaculatus], Cathorops_multir…
OG0000002	N0	n122	0.015873	Non-Terminal	Nemapteryx_armiger_111879at7898|_[Nemapteryx_armiger], Plicofollis_nella_111879at7898|_[Plicofollis_nella], Arius_gagora_111879at7898|_[Arius_gagora], Plicofollis_tonggol_111879at7898|_[Plicofollis_tonggol]	Galeichthys_feliceps_111879at7898|_[Galeichthys_feliceps], Plicofollis_layardi_111879at7898|_[Plicofollis_layardi], Bagre_pinnimaculatus_111879at7898|_[Bagre_pinnimaculatus], Cathorops_multiradiatus_111879at7898|_[Cathorops_multiradiatus], Batrachocephalus_mino_111879at7898|_[Batrachocephalus_mino], Potamosilurus_velutinus_111879at7898|_[Potamosilurus_velutinus], Cathorops_festae_111879at7898|_[C…
OG0000002	N1	n130	0.354839	Non-Terminal	Cathorops_multiradiatus_111879at7898|_[Cathorops_multiradiatus], Batrachocephalus_mino_111879at7898|_[Batrachocephalus_mino], Potamosilurus_velutinus_111879at7898|_[Potamosilurus_velutinus], Cathorops_festae_111879at7898|_[Cathorops_festae], Cathorops_hypophthalmus_111879at7898|_[Cathorops_hypophthalmus], Cathorops_aguadulce_111879at7898|_Cathorops_aguadulce, Brustiarius_utarus_111879at7898|_[Bru…	Brustiarius_solidus_111879at7898|_[Brustiarius_solidus], Brustiarius_utarus_111879at7898|_[Brustiarius_utarus], Sciades_herzbergii_111879at7898|_[Sciades_herzbergii], Notarius_cookei_111879at7898|_[Notarius_cookei], Notarius_quadriscutis_111879at7898|_[Notarius_quadriscutis], Pararius_mastersi_111879at7898|_[Pararius_mastersi], Neoarius_graeffei_111879at7898|_[Neoarius_graeffei], Ariopsis_canteri…
OG0000003	N1	n3	0.709677	Non-Terminal	Hemipimelodus_borneensis_55068at7898|neuronal acetylcholine receptor subunit alpha-5_[Hemipimelodus_borneensis], Cinetodus_froggatti_55068at7898|neuronal acetylcholine receptor subunit alpha-5_[Cinetodus_froggatti], Genidens_machadoi_55068at7898|neuronal acetylcholine receptor subunit alpha-5_[Genidens_machadoi], Potamarius_usumacintae_55068at7898|neuronal acetylcholine receptor subunit alpha-5_[…	Neoarius_midgleyi_55068at7898|neuronal acetylcholine receptor subunit alpha-5_[Neoarius_midgleyi], Paracinetodus_carinatus_55068at7898|neuronal acetylcholine receptor subunit alpha-5_[Paracinetodus_carinatus], Neoarius_aff_graeffei_55068at7898|neuronal acetylcholine receptor subunit alpha-5_[Neoarius_aff_graeffei], Betancurichthys_madagascariensis_55068at7898|neuronal acetylcholine receptor subun…
OG0000003	N1	n51	0.693548	Non-Terminal	Neoarius_midgleyi_55068at7898|neuronal acetylcholine receptor subunit alpha-5_[Neoarius_midgleyi], Paracinetodus_carinatus_55068at7898|neuronal acetylcholine receptor subunit alpha-5_[Paracinetodus_carinatus], Neoarius_aff_graeffei_55068at7898|neuronal acetylcholine receptor subunit alpha-5_[Neoarius_aff_graeffei], Betancurichthys_madagascariensis_55068at7898|neuronal acetylcholine receptor subun…	Cochlefelis_spatula_55068at7898|neuronal acetylcholine receptor subunit alpha-5_[Cochlefelis_spatula], Cinetodus_froggatti_55068at7898|neuronal acetylcholine receptor subunit alpha-5_[Cinetodus_froggatti], Bleekeriella_aff__leptaspis_55068at7898|neuronal acetylcholine receptor subunit alpha-5_[Bleekeriella_aff._leptaspis], Bleekeriella_leptaspis_55068at7898|neuronal acetylcholine receptor subunit…
OG0000004	N0	n0	0.730159	Non-Terminal	Bagre_pinnimaculatus_86692at7898|cyclin-dependent-like kinase 5_[Bagre_pinnimaculatus], Genidens_genidens_86692at7898|cyclin-dependent-like kinase 5_[Genidens_genidens], Genidens_machadoi_86692at7898|cyclin-dependent-like kinase 5_[Genidens_machadoi], Galeichthys_feliceps_86692at7898|cyclin-dependent-like kinase 5_[Galeichthys_feliceps], Cochlefelis_spatula_86692at7898|cyclin-dependent-like kinas…	Sciades_proops_87391at7898|cyclin-dependent kinase 1_[Sciades_proops], Plicofollis_nella_82790at7898|cyclin-dependent kinase 7_[Plicofollis_nella], Neoarius_berneyi_82790at7898|cyclin-dependent kinase 7_[Neoarius_berneyi], Bleekeriella_aff__leptaspis_82790at7898|cyclin-dependent kinase 7_[Bleekeriella_aff._leptaspis], Bleekeriella_leptaspis_82790at7898|cyclin-dependent kinase 7_[Bleekeriella_lept…
OG0000004	N0	n54	0.412698	Non-Terminal	Plicofollis_nella_82790at7898|cyclin-dependent kinase 7_[Plicofollis_nella], Neoarius_berneyi_82790at7898|cyclin-dependent kinase 7_[Neoarius_berneyi], Bleekeriella_aff__leptaspis_82790at7898|cyclin-dependent kinase 7_[Bleekeriella_aff._leptaspis], Bleekeriella_leptaspis_82790at7898|cyclin-dependent kinase 7_[Bleekeriella_leptaspis], Sciades_dowii_82790at7898|cyclin-dependent kinase 7_[Sciades_do…	Neoarius_hainesi_91720at7898|_[Neoarius_hainesi], Neoarius_graeffei_91720at7898|_[Neoarius_graeffei], Brustiarius_solidus_91720at7898|_[Brustiarius_solidus], Kyataphisa_nenga_91720at7898|_[Kyataphisa_nenga], Potamarius_nelsoni_91720at7898|_[Potamarius_nelsoni], Genidens_planifrons_91720at7898|_[Genidens_planifrons], Cathorops_melanopus_91720at7898|_[Cathorops_melanopus], Bagre_pinnimaculatus_9172…
OG0000004	N0	n88	0.142857	Non-Terminal	Neoarius_hainesi_91720at7898|_[Neoarius_hainesi], Neoarius_graeffei_91720at7898|_[Neoarius_graeffei], Brustiarius_solidus_91720at7898|_[Brustiarius_solidus], Kyataphisa_nenga_91720at7898|_[Kyataphisa_nenga], Potamarius_nelsoni_91720at7898|_[Potamarius_nelsoni], Genidens_planifrons_91720at7898|_[Genidens_planifrons], Cathorops_melanopus_91720at7898|_[Cathorops_melanopus], Bagre_pinnimaculatus_9172…	Potamarius_usumacintae_87391at7898|cyclin-dependent kinase 1_[Potamarius_usumacintae], Potamarius_nelsoni_87391at7898|cyclin-dependent kinase 1_[Potamarius_nelsoni], Genidens_machadoi_87391at7898|cyclin-dependent kinase 1_[Genidens_machadoi], Ariopsis_canteri_87391at7898|cyclin-dependent kinase 1_[Ariopsis_canteri], Occidentarius_platypogon_87391at7898|cyclin-dependent kinase 1_[Occidentarius_pla…
OG0000005	N0	n6	0.650794	Non-Terminal	Betancurichthys_madagascariensis_35012at7898|frizzled-6_[Betancurichthys_madagascariensis], Brustiarius_nox_35012at7898|frizzled-6_[Brustiarius_nox], Brustiarius_utarus_35012at7898|frizzled-6_[Brustiarius_utarus], Brustiarius_solidus_35012at7898|frizzled-6_[Brustiarius_solidus], Galeichthys_feliceps_35012at7898|frizzled-6_[Galeichthys_feliceps], Kyataphisa_nenga_35012at7898|frizzled-6_[Kyataphisa…	Hemiarius_stormii_35012at7898|frizzled-6_[Hemiarius_stormii], Pachyula_crassilabris_35012at7898|frizzled-6_[Pachyula_crassilabris], Aceroichthys_dioctes_35012at7898|frizzled-6_[Aceroichthys_dioctes], Neoarius_midgleyi_35012at7898|frizzled-6_[Neoarius_midgleyi], Pararius_mastersi_35012at7898|frizzled-6_[Pararius_mastersi], Megalosciades_augustus_35012at7898|frizzled-6_[Megalosciades_augustus], Sci…
OG0000005	N0	n48	0.365079	Non-Terminal	Hemiarius_stormii_35012at7898|frizzled-6_[Hemiarius_stormii], Pachyula_crassilabris_35012at7898|frizzled-6_[Pachyula_crassilabris], Aceroichthys_dioctes_35012at7898|frizzled-6_[Aceroichthys_dioctes], Neoarius_midgleyi_35012at7898|frizzled-6_[Neoarius_midgleyi], Pararius_mastersi_35012at7898|frizzled-6_[Pararius_mastersi], Megalosciades_augustus_35012at7898|frizzled-6_[Megalosciades_augustus], Sci…	Sciades_proops_35012at7898|frizzled-6_[Sciades_proops], Sciades_dowii_35012at7898|frizzled-6_[Sciades_dowii], Sciades_herzbergii_35012at7898|frizzled-6_[Sciades_herzbergii], Bagre_pinnimaculatus_35012at7898|frizzled-6_[Bagre_pinnimaculatus], Batrachocephalus_mino_35012at7898|frizzled-6_[Batrachocephalus_mino], Hemipimelodus_borneensis_35012at7898|frizzled-6_[Hemipimelodus_borneensis], Kyataphisa_…
OG0000006	N0	n0	0.380952	Non-Terminal	Chinchaysuyoa_labiata_101581at7898|SIX homeobox 7_[Chinchaysuyoa_labiata], Hemipimelodus_borneensis_101581at7898|SIX homeobox 7_[Hemipimelodus_borneensis], Galeichthys_feliceps_101581at7898|SIX homeobox 7_[Galeichthys_feliceps], Potamarius_nelsoni_101581at7898|SIX homeobox 7_[Potamarius_nelsoni], Neoarius_berneyi_101581at7898|SIX homeobox 7_[Neoarius_berneyi], Genidens_machadoi_101581at7898|SIX h…	Hemipimelodus_borneensis_101581at7898|SIX homeobox 7_[Hemipimelodus_borneensis], Galeichthys_feliceps_101581at7898|SIX homeobox 7_[Galeichthys_feliceps], Potamarius_nelsoni_101581at7898|SIX homeobox 7_[Potamarius_nelsoni], Cinetodus_froggatti_101581at7898|SIX homeobox 7_[Cinetodus_froggatti], Neoarius_aff_graeffei_101581at7898|SIX homeobox 7_[Neoarius_aff_graeffei], Cathorops_hypophthalmus_101581…
OG0000006	N0	n24	0.349206	Non-Terminal	Hemipimelodus_borneensis_101581at7898|SIX homeobox 7_[Hemipimelodus_borneensis], Galeichthys_feliceps_101581at7898|SIX homeobox 7_[Galeichthys_feliceps], Potamarius_nelsoni_101581at7898|SIX homeobox 7_[Potamarius_nelsoni], Cinetodus_froggatti_101581at7898|SIX homeobox 7_[Cinetodus_froggatti], Neoarius_aff_graeffei_101581at7898|SIX homeobox 7_[Neoarius_aff_graeffei], Cathorops_hypophthalmus_101581…	Nemapteryx_armiger_101581at7898|SIX homeobox 7_[Nemapteryx_armiger], Potamosilurus_macrorhynchus_101581at7898|SIX homeobox 7_[Potamosilurus_macrorhynchus], Cochlefelis_danielsi_101581at7898|SIX homeobox 7_[Cochlefelis_danielsi], Bagre_pinnimaculatus_101581at7898|SIX homeobox 7_[Bagre_pinnimaculatus], Plicofollis_layardi_101581at7898|SIX homeobox 7_[Plicofollis_layardi], Plicofollis_nella_101581at…
OG0000006	N0	n46	0.0793651	Non-Terminal	Nemapteryx_armiger_101581at7898|SIX homeobox 7_[Nemapteryx_armiger], Potamosilurus_macrorhynchus_101581at7898|SIX homeobox 7_[Potamosilurus_macrorhynchus], Cochlefelis_danielsi_101581at7898|SIX homeobox 7_[Cochlefelis_danielsi], Bagre_pinnimaculatus_101581at7898|SIX homeobox 7_[Bagre_pinnimaculatus], Plicofollis_layardi_101581at7898|SIX homeobox 7_[Plicofollis_layardi], Plicofollis_nella_101581at…	Notarius_troschelii_101581at7898|SIX homeobox 7_[Notarius_troschelii], Hemipimelodus_borneensis_101581at7898|SIX homeobox 7_[Hemipimelodus_borneensis], Galeichthys_feliceps_101581at7898|SIX homeobox 7_[Galeichthys_feliceps], Potamarius_nelsoni_101581at7898|SIX homeobox 7_[Potamarius_nelsoni], Genidens_machadoi_101581at7898|SIX homeobox 7_[Genidens_machadoi], Cathorops_hypophthalmus_101581at7898|S…
OG0000007	N0	n6	0.126984	Non-Terminal	Pauparius_latirostris_48492at7898|Tyrosine-protein kinase_[Pauparius_latirostris], Pachyula_crassilabris_48492at7898|Tyrosine-protein kinase_[Pachyula_crassilabris], Hemiarius_stormii_48492at7898|Tyrosine-protein kinase_[Hemiarius_stormii], Ariopsis_jimenezi_48492at7898|Tyrosine-protein kinase_[Ariopsis_jimenezi], Galeichthys_feliceps_48492at7898|Tyrosine-protein kinase_[Galeichthys_feliceps], Ne…	Hemipimelodus_borneensis_48492at7898|Tyrosine-protein kinase_[Hemipimelodus_borneensis], Plicofollis_layardi_48492at7898|Tyrosine-protein kinase_[Plicofollis_layardi], Batrachocephalus_mino_48492at7898|Tyrosine-protein kinase_[Batrachocephalus_mino], Genidens_planifrons_48492at7898|Tyrosine-protein kinase_[Genidens_planifrons], Doiichthys_novaeguineae_48492at7898|Tyrosine-protein kinase_[Doiichth…
OG0000007	N0	n7	0.126984	Non-Terminal	Pauparius_latirostris_48492at7898|Tyrosine-protein kinase_[Pauparius_latirostris], Pachyula_crassilabris_48492at7898|Tyrosine-protein kinase_[Pachyula_crassilabris], Hemiarius_stormii_48492at7898|Tyrosine-protein kinase_[Hemiarius_stormii], Ariopsis_jimenezi_48492at7898|Tyrosine-protein kinase_[Ariopsis_jimenezi], Galeichthys_feliceps_48492at7898|Tyrosine-protein kinase_[Galeichthys_feliceps], Ne…	Hemiarius_stormii_48492at7898|Tyrosine-protein kinase_[Hemiarius_stormii], Pauparius_latirostris_48492at7898|Tyrosine-protein kinase_[Pauparius_latirostris], Cathorops_dasycephalus_48492at7898|Tyrosine-protein kinase_[Cathorops_dasycephalus], Genidens_genidens_48492at7898|Tyrosine-protein kinase_[Genidens_genidens], Galeichthys_feliceps_48492at7898|Tyrosine-protein kinase_[Galeichthys_feliceps], …
OG0000007	N0	n8	0.126984	Non-Terminal	Pauparius_latirostris_48492at7898|Tyrosine-protein kinase_[Pauparius_latirostris], Pachyula_crassilabris_48492at7898|Tyrosine-protein kinase_[Pachyula_crassilabris], Hemiarius_stormii_48492at7898|Tyrosine-protein kinase_[Hemiarius_stormii], Ariopsis_jimenezi_48492at7898|Tyrosine-protein kinase_[Ariopsis_jimenezi], Galeichthys_feliceps_48492at7898|Tyrosine-protein kinase_[Galeichthys_feliceps], Ne…	Galeichthys_feliceps_48492at7898|Tyrosine-protein kinase_[Galeichthys_feliceps], Aceroichthys_dioctes_48492at7898|Tyrosine-protein kinase_[Aceroichthys_dioctes], Pararius_mastersi_48492at7898|Tyrosine-protein kinase_[Pararius_mastersi], Cathorops_hypophthalmus_48492at7898|Tyrosine-protein kinase_[Cathorops_hypophthalmus], Cathorops_melanopus_48492at7898|Tyrosine-protein kinase_[Cathorops_melanopu…
OG0000007	N0	n9	0.0952381	Non-Terminal	Pauparius_latirostris_48492at7898|Tyrosine-protein kinase_[Pauparius_latirostris], Pachyula_crassilabris_48492at7898|Tyrosine-protein kinase_[Pachyula_crassilabris], Hemiarius_stormii_48492at7898|Tyrosine-protein kinase_[Hemiarius_stormii], Ariopsis_jimenezi_48492at7898|Tyrosine-protein kinase_[Ariopsis_jimenezi], Galeichthys_feliceps_48492at7898|Tyrosine-protein kinase_[Galeichthys_feliceps], Ne…	Pauparius_latirostris_48492at7898|Tyrosine-protein kinase_[Pauparius_latirostris], Pararius_mastersi_48492at7898|Tyrosine-protein kinase_[Pararius_mastersi], Hemiarius_stormii_48492at7898|Tyrosine-protein kinase_[Hemiarius_stormii], Pachyula_crassilabris_48492at7898|Tyrosine-protein kinase_[Pachyula_crassilabris], Cathorops_melanopus_48492at7898|Tyrosine-protein kinase_[Cathorops_melanopus], Para…
OG0000007	N0	n10	0.111111	Non-Terminal	Pauparius_latirostris_48492at7898|Tyrosine-protein kinase_[Pauparius_latirostris], Pachyula_crassilabris_48492at7898|Tyrosine-protein kinase_[Pachyula_crassilabris], Hemiarius_stormii_48492at7898|Tyrosine-protein kinase_[Hemiarius_stormii], Ariopsis_jimenezi_48492at7898|Tyrosine-protein kinase_[Ariopsis_jimenezi], Galeichthys_feliceps_48492at7898|Tyrosine-protein kinase_[Galeichthys_feliceps], Ne…	Hemiarius_stormii_48492at7898|Tyrosine-protein kinase_[Hemiarius_stormii], Neoarius_aff_graeffei_48492at7898|Tyrosine-protein kinase_[Neoarius_aff_graeffei], Pachyula_crassilabris_48492at7898|Tyrosine-protein kinase_[Pachyula_crassilabris], Pararius_mastersi_48492at7898|Tyrosine-protein kinase_[Pararius_mastersi], Cathorops_hypophthalmus_48492at7898|Tyrosine-protein kinase_[Cathorops_hypophthalmu…
OG0000007	N0	n17	0.0793651	Non-Terminal	Hemiarius_stormii_48492at7898|Tyrosine-protein kinase_[Hemiarius_stormii], Neoarius_aff_graeffei_48492at7898|Tyrosine-protein kinase_[Neoarius_aff_graeffei], Pachyula_crassilabris_48492at7898|Tyrosine-protein kinase_[Pachyula_crassilabris], Pararius_mastersi_48492at7898|Tyrosine-protein kinase_[Pararius_mastersi], Cathorops_hypophthalmus_48492at7898|Tyrosine-protein kinase_[Cathorops_hypophthalmu…	Hemiarius_stormii_48492at7898|Tyrosine-protein kinase_[Hemiarius_stormii], Cathorops_dasycephalus_48492at7898|Tyrosine-protein kinase_[Cathorops_dasycephalus], Pachyula_crassilabris_48492at7898|Tyrosine-protein kinase_[Pachyula_crassilabris], Notarius_kessleri_48492at7898|Tyrosine-protein kinase_[Notarius_kessleri], Pararius_mastersi_48492at7898|Tyrosine-protein kinase_[Pararius_mastersi], Ariops…
OG0000007	N3	n32	0.0344828	Non-Terminal	Pauparius_latirostris_48492at7898|Tyrosine-protein kinase_[Pauparius_latirostris], Pararius_mastersi_48492at7898|Tyrosine-protein kinase_[Pararius_mastersi]	Hemiarius_stormii_48492at7898|Tyrosine-protein kinase_[Hemiarius_stormii], Pachyula_crassilabris_48492at7898|Tyrosine-protein kinase_[Pachyula_crassilabris], Cathorops_melanopus_48492at7898|Tyrosine-protein kinase_[Cathorops_melanopus], Pararius_mastersi_48492at7898|Tyrosine-protein kinase_[Pararius_mastersi], Pauparius_latirostris_48492at7898|Tyrosine-protein kinase_[Pauparius_latirostris], Neoa…
OG0000007	N1	n41	0.0483871	Non-Terminal	Aceroichthys_dioctes_48492at7898|Tyrosine-protein kinase_[Aceroichthys_dioctes], Pararius_mastersi_48492at7898|Tyrosine-protein kinase_[Pararius_mastersi], Cathorops_hypophthalmus_48492at7898|Tyrosine-protein kinase_[Cathorops_hypophthalmus], Cathorops_melanopus_48492at7898|Tyrosine-protein kinase_[Cathorops_melanopus], Chinchaysuyoa_labiata_48492at7898|Tyrosine-protein kinase_[Chinchaysuyoa_labi…	Hemiarius_stormii_48492at7898|Tyrosine-protein kinase_[Hemiarius_stormii], Chinchaysuyoa_labiata_48492at7898|Tyrosine-protein kinase_[Chinchaysuyoa_labiata], Genidens_machadoi_48492at7898|Tyrosine-protein kinase_[Genidens_machadoi], Genidens_genidens_48492at7898|Tyrosine-protein kinase_[Genidens_genidens], Notarius_kessleri_48492at7898|Tyrosine-protein kinase_[Notarius_kessleri], Cathorops_dasyce…
OG0000007	N1	n44	0.016129	Non-Terminal	Cathorops_hypophthalmus_48492at7898|Tyrosine-protein kinase_[Cathorops_hypophthalmus], Cathorops_melanopus_48492at7898|Tyrosine-protein kinase_[Cathorops_melanopus]	Chinchaysuyoa_labiata_48492at7898|Tyrosine-protein kinase_[Chinchaysuyoa_labiata], Notarius_kessleri_48492at7898|Tyrosine-protein kinase_[Notarius_kessleri], Cathorops_hypophthalmus_48492at7898|Tyrosine-protein kinase_[Cathorops_hypophthalmus], Hemiarius_stormii_48492at7898|Tyrosine-protein kinase_[Hemiarius_stormii]
OG0000008	N0	n0	0.714286	Non-Terminal	Ariopsis_jimenezi_8271at7898|cilia- and flagella-associated protein 43_[Ariopsis_jimenezi], Ariopsis_canteri_8271at7898|cilia- and flagella-associated protein 43_[Ariopsis_canteri], Netuma_bilineata_8271at7898|cilia- and flagella-associated protein 43_[Netuma_bilineata], Bleekeriella_leptaspis_8271at7898|cilia- and flagella-associated protein 43_[Bleekeriella_leptaspis], Bleekeriella_aff__leptasp…	Galeichthys_feliceps_8271at7898|cilia- and flagella-associated protein 43_[Galeichthys_feliceps], Cephalocassis_melanochir_8271at7898|cilia- and flagella-associated protein 43_[Cephalocassis_melanochir], Kyataphisa_nenga_8271at7898|cilia- and flagella-associated protein 43_[Kyataphisa_nenga], Sciades_proops_8271at7898|cilia- and flagella-associated protein 43_[Sciades_proops], Batrachocephalus_mi…
OG0000009	N0	n0	0.68254	Non-Terminal	Netuma_bilineata_66446at7898|Protein Wnt_[Netuma_bilineata], Cephalocassis_melanochir_66446at7898|Protein Wnt_[Cephalocassis_melanochir], Galeichthys_feliceps_66446at7898|Protein Wnt_[Galeichthys_feliceps], Pauparius_latirostris_66446at7898|Protein Wnt_[Pauparius_latirostris], Chinchaysuyoa_labiata_66446at7898|Protein Wnt_[Chinchaysuyoa_labiata], Kyataphisa_nenga_66446at7898|Protein Wnt_[Kyataphi…	Notarius_kessleri_66446at7898|Protein Wnt_[Notarius_kessleri], Notarius_troschelii_66446at7898|Protein Wnt_[Notarius_troschelii], Notarius_cookei_66446at7898|Protein Wnt_[Notarius_cookei], Notarius_lentiginosus_66446at7898|Protein Wnt_[Notarius_lentiginosus], Sciades_herzbergii_66446at7898|Protein Wnt_[Sciades_herzbergii], Cathorops_melanopus_66446at7898|Protein Wnt_[Cathorops_melanopus], Geniden…
OG0000010	N0	n0	0.650794	Non-Terminal	Ariopsis_jimenezi_42447at7898|atlastin-1 isoform X1_[Ariopsis_jimenezi], Potamarius_nelsoni_42447at7898|atlastin-1 isoform X1_[Potamarius_nelsoni], Ariopsis_canteri_42447at7898|atlastin-1 isoform X1_[Ariopsis_canteri], Notarius_lentiginosus_42447at7898|atlastin-1 isoform X1_[Notarius_lentiginosus], Ariopsis_assimilis_42447at7898|atlastin-1 isoform X1_[Ariopsis_assimilis], Sciades_dowii_42447at789…	Notarius_kessleri_42447at7898|atlastin-1 isoform X1_[Notarius_kessleri], Notarius_cookei_42447at7898|atlastin-1 isoform X1_[Notarius_cookei], Notarius_quadriscutis_52462at7898|atlastin-3-like_[Notarius_quadriscutis], Galeichthys_feliceps_52462at7898|atlastin-3-like_[Galeichthys_feliceps], Brustiarius_solidus_52462at7898|atlastin-3-like_[Brustiarius_solidus], Brustiarius_nox_52462at7898|atlastin-3…
OG0000010	N0	n61	0.031746	Non-Terminal	Notarius_kessleri_42447at7898|atlastin-1 isoform X1_[Notarius_kessleri], Notarius_cookei_42447at7898|atlastin-1 isoform X1_[Notarius_cookei]	Notarius_quadriscutis_52462at7898|atlastin-3-like_[Notarius_quadriscutis], Galeichthys_feliceps_52462at7898|atlastin-3-like_[Galeichthys_feliceps], Brustiarius_solidus_52462at7898|atlastin-3-like_[Brustiarius_solidus], Brustiarius_nox_52462at7898|atlastin-3-like_[Brustiarius_nox], Arius_gagora_52462at7898|atlastin-3-like_[Arius_gagora], Hemiarius_stormii_52462at7898|atlastin-3-like_[Hemiarius_sto…
OG0000011	N1	n1	0.645161	Non-Terminal	Bagre_pinnimaculatus_127030at7898|fatty acid-binding protein heart_[Bagre_pinnimaculatus], Plicofollis_tonggol_127030at7898|fatty acid-binding protein heart_[Plicofollis_tonggol], Plicofollis_layardi_127030at7898|fatty acid-binding protein heart_[Plicofollis_layardi], Kyataphisa_nenga_127030at7898|fatty acid-binding protein heart_[Kyataphisa_nenga], Hemiarius_stormii_127030at7898|fatty acid-bindi…	Cephalocassis_melanochir_127030at7898|fatty acid-binding protein heart_[Cephalocassis_melanochir], Hemiarius_stormii_127030at7898|fatty acid-binding protein heart_[Hemiarius_stormii], Chinchaysuyoa_labiata_127030at7898|fatty acid-binding protein heart_[Chinchaysuyoa_labiata], Nedystoma_dayi_127030at7898|fatty acid-binding protein heart_[Nedystoma_dayi], Pachyula_crassilabris_127030at7898|fatty ac…
OG0000012	N1	n2	0.66129	Non-Terminal	Cathorops_festae_94567at7898|adenosine receptor A1-like_[Cathorops_festae], Cathorops_multiradiatus_94567at7898|adenosine receptor A1-like_[Cathorops_multiradiatus], Cathorops_aguadulce_94567at7898|adenosine receptor A1-like_Cathorops_aguadulce, Cathorops_hypophthalmus_94567at7898|adenosine receptor A1-like_[Cathorops_hypophthalmus], Notarius_kessleri_94567at7898|adenosine receptor A1-like_[Notar…	Potamarius_usumacintae_94567at7898|adenosine receptor A1-like_[Potamarius_usumacintae], Potamarius_nelsoni_94567at7898|adenosine receptor A1-like_[Potamarius_nelsoni], Sciades_dowii_94567at7898|adenosine receptor A1-like_[Sciades_dowii], Bagre_pinnimaculatus_94567at7898|adenosine receptor A1-like_[Bagre_pinnimaculatus], Sciades_proops_94567at7898|adenosine receptor A1-like_[Sciades_proops], Sciad…
OG0000013	N1	n1	0.258065	Non-Terminal	Cathorops_festae_49184at7898|KDEL motif-containing protein 1_[Cathorops_festae], Arius_gagora_49184at7898|KDEL motif-containing protein 1_[Arius_gagora], Potamosilurus_macrorhynchus_49184at7898|KDEL motif-containing protein 1_[Potamosilurus_macrorhynchus], Neoarius_midgleyi_49184at7898|KDEL motif-containing protein 1_[Neoarius_midgleyi], Pauparius_latirostris_49184at7898|KDEL motif-containing pro…	Bleekeriella_aff__leptaspis_49184at7898|KDEL motif-containing protein 1_[Bleekeriella_aff._leptaspis], Bleekeriella_leptaspis_49184at7898|KDEL motif-containing protein 1_[Bleekeriella_leptaspis], Cathorops_melanopus_49184at7898|KDEL motif-containing protein 1_[Cathorops_melanopus], Cathorops_aguadulce_49184at7898|KDEL motif-containing protein 1_Cathorops_aguadulce, Plicofollis_tonggol_49184at7898…
OG0000013	N1	n20	0.33871	Non-Terminal	Bleekeriella_aff__leptaspis_49184at7898|KDEL motif-containing protein 1_[Bleekeriella_aff._leptaspis], Bleekeriella_leptaspis_49184at7898|KDEL motif-containing protein 1_[Bleekeriella_leptaspis], Cathorops_melanopus_49184at7898|KDEL motif-containing protein 1_[Cathorops_melanopus], Cathorops_aguadulce_49184at7898|KDEL motif-containing protein 1_Cathorops_aguadulce, Plicofollis_tonggol_49184at7898…	Ariopsis_canteri_49184at7898|KDEL motif-containing protein 1_[Ariopsis_canteri], Potamarius_nelsoni_49184at7898|KDEL motif-containing protein 1_[Potamarius_nelsoni], Potamarius_usumacintae_49184at7898|KDEL motif-containing protein 1_[Potamarius_usumacintae], Sciades_herzbergii_49184at7898|KDEL motif-containing protein 1_[Sciades_herzbergii], Megalosciades_augustus_49184at7898|KDEL motif-containin…
OG0000013	N1	n43	0.0483871	Non-Terminal	Ariopsis_canteri_49184at7898|KDEL motif-containing protein 1_[Ariopsis_canteri], Potamarius_nelsoni_49184at7898|KDEL motif-containing protein 1_[Potamarius_nelsoni], Potamarius_usumacintae_49184at7898|KDEL motif-containing protein 1_[Potamarius_usumacintae]	Sciades_herzbergii_49184at7898|KDEL motif-containing protein 1_[Sciades_herzbergii], Megalosciades_augustus_49184at7898|KDEL motif-containing protein 1_[Megalosciades_augustus], Betancurichthys_madagascariensis_49184at7898|KDEL motif-containing protein 1_[Betancurichthys_madagascariensis], Nedystoma_dayi_49184at7898|KDEL motif-containing protein 1_[Nedystoma_dayi], Cochlefelis_spatula_49184at7898…
OG0000013	N1	n47	0.0483871	Non-Terminal	Megalosciades_augustus_49184at7898|KDEL motif-containing protein 1_[Megalosciades_augustus], Betancurichthys_madagascariensis_49184at7898|KDEL motif-containing protein 1_[Betancurichthys_madagascariensis], Nedystoma_dayi_49184at7898|KDEL motif-containing protein 1_[Nedystoma_dayi], Cochlefelis_spatula_49184at7898|KDEL motif-containing protein 1_[Cochlefelis_spatula]	Sciades_herzbergii_55871at7898|KDEL motif-containing protein 2_[Sciades_herzbergii], Genidens_planifrons_55871at7898|KDEL motif-containing protein 2_[Genidens_planifrons], Genidens_machadoi_55871at7898|KDEL motif-containing protein 2_[Genidens_machadoi], Chinchaysuyoa_labiata_55871at7898|KDEL motif-containing protein 2_[Chinchaysuyoa_labiata], Ariopsis_assimilis_55871at7898|KDEL motif-containing …
OG0000014	N1	n1	0.596774	Non-Terminal	Occidentarius_platypogon_41616at7898|Nuclear receptor subfamily 4 group A member 3_[Occidentarius_platypogon], Cathorops_festae_41616at7898|Nuclear receptor subfamily 4 group A member 3_[Cathorops_festae], Ariopsis_jimenezi_41616at7898|Nuclear receptor subfamily 4 group A member 3_[Ariopsis_jimenezi], Notarius_kessleri_41616at7898|Nuclear receptor subfamily 4 group A member 3_[Notarius_kessleri],…	Sciades_dowii_41616at7898|Nuclear receptor subfamily 4 group A member 3_[Sciades_dowii], Neoarius_berneyi_41616at7898|Nuclear receptor subfamily 4 group A member 3_[Neoarius_berneyi], Neoarius_aff_graeffei_41616at7898|Nuclear receptor subfamily 4 group A member 3_[Neoarius_aff_graeffei], Neoarius_hainesi_41616at7898|Nuclear receptor subfamily 4 group A member 3_[Neoarius_hainesi], Aceroichthys_di…
OG0000014	N1	n3	0.112903	Non-Terminal	Cathorops_festae_41616at7898|Nuclear receptor subfamily 4 group A member 3_[Cathorops_festae], Ariopsis_jimenezi_41616at7898|Nuclear receptor subfamily 4 group A member 3_[Ariopsis_jimenezi], Notarius_kessleri_41616at7898|Nuclear receptor subfamily 4 group A member 3_[Notarius_kessleri], Chinchaysuyoa_labiata_41616at7898|Nuclear receptor subfamily 4 group A member 3_[Chinchaysuyoa_labiata], Cepha…	Cathorops_festae_41616at7898|Nuclear receptor subfamily 4 group A member 3_[Cathorops_festae], Cathorops_multiradiatus_41616at7898|Nuclear receptor subfamily 4 group A member 3_[Cathorops_multiradiatus], Cathorops_aguadulce_41616at7898|Nuclear receptor subfamily 4 group A member 3_Cathorops_aguadulce, Cathorops_dasycephalus_41616at7898|Nuclear receptor subfamily 4 group A member 3_[Cathorops_dasy…
OG0000014	N3	n21	0.0344828	Non-Terminal	Aceroichthys_dioctes_41616at7898|Nuclear receptor subfamily 4 group A member 3_[Aceroichthys_dioctes], Sciades_proops_41616at7898|Nuclear receptor subfamily 4 group A member 3_[Sciades_proops], Arius_gagora_41616at7898|Nuclear receptor subfamily 4 group A member 3_[Arius_gagora]	Bagre_pinnimaculatus_41616at7898|Nuclear receptor subfamily 4 group A member 3_[Bagre_pinnimaculatus], Batrachocephalus_mino_41616at7898|Nuclear receptor subfamily 4 group A member 3_[Batrachocephalus_mino], Betancurichthys_madagascariensis_41616at7898|Nuclear receptor subfamily 4 group A member 3_[Betancurichthys_madagascariensis], Kyataphisa_nenga_41616at7898|Nuclear receptor subfamily 4 group …
OG0000015	N0	n0	0.619048	Non-Terminal	Sciades_dowii_21164at7898|autophagy-related protein 9A|hemicentin-1_[Sciades_dowii], Occidentarius_platypogon_21164at7898|autophagy-related protein 9A|hemicentin-1_[Occidentarius_platypogon], Neoarius_graeffei_21164at7898|autophagy-related protein 9A|hemicentin-1_[Neoarius_graeffei], Betancurichthys_madagascariensis_21164at7898|autophagy-related protein 9A|hemicentin-1_[Betancurichthys_madagascar…	Galeichthys_feliceps_31756at7898|autophagy-related protein 9B_[Galeichthys_feliceps], Notarius_lentiginosus_31756at7898|autophagy-related protein 9B_[Notarius_lentiginosus], Doiichthys_novaeguineae_31756at7898|autophagy-related protein 9B_[Doiichthys_novaeguineae], Pachyula_crassilabris_31756at7898|autophagy-related protein 9B_[Pachyula_crassilabris], Potamosilurus_coatesi_31756at7898|autophagy-r…
OG0000016	N0	n1	0.603175	Non-Terminal	Neoarius_berneyi_46855at7898|histone H4 transcription factor-like_[Neoarius_berneyi], Neoarius_aff_graeffei_46855at7898|histone H4 transcription factor-like_[Neoarius_aff_graeffei], Neoarius_graeffei_46855at7898|histone H4 transcription factor-like_[Neoarius_graeffei], Cochlefelis_spatula_46855at7898|histone H4 transcription factor-like_[Cochlefelis_spatula], Pararius_proximus_46855at7898|histone…	Brustiarius_solidus_52613at7898|histone H4 transcription factor_[Brustiarius_solidus], Galeichthys_feliceps_52613at7898|histone H4 transcription factor_[Galeichthys_feliceps], Paracinetodus_carinatus_52613at7898|histone H4 transcription factor_[Paracinetodus_carinatus], Sciades_proops_52613at7898|histone H4 transcription factor_[Sciades_proops], Potamarius_nelsoni_52613at7898|histone H4 transcrip…
OG0000017	N1	n1	0.580645	Non-Terminal	Nemapteryx_armiger_61335at7898|glucoside xylosyltransferase 2_[Nemapteryx_armiger], Ariopsis_canteri_61335at7898|glucoside xylosyltransferase 2_[Ariopsis_canteri], Bagre_pinnimaculatus_61335at7898|glucoside xylosyltransferase 2_[Bagre_pinnimaculatus], Ariopsis_jimenezi_61335at7898|glucoside xylosyltransferase 2_[Ariopsis_jimenezi], Hemiarius_stormii_75469at7898|_[Hemiarius_stormii], Cathorops_mel…	Potamarius_usumacintae_61335at7898|glucoside xylosyltransferase 2_[Potamarius_usumacintae], Potamarius_nelsoni_61335at7898|glucoside xylosyltransferase 2_[Potamarius_nelsoni], Genidens_genidens_61335at7898|glucoside xylosyltransferase 2_[Genidens_genidens], Genidens_planifrons_61335at7898|glucoside xylosyltransferase 2_[Genidens_planifrons], Genidens_machadoi_61335at7898|glucoside xylosyltransfer…
OG0000017	N1	n4	0.0483871	Non-Terminal	Ariopsis_canteri_61335at7898|glucoside xylosyltransferase 2_[Ariopsis_canteri], Bagre_pinnimaculatus_61335at7898|glucoside xylosyltransferase 2_[Bagre_pinnimaculatus], Ariopsis_jimenezi_61335at7898|glucoside xylosyltransferase 2_[Ariopsis_jimenezi]	Hemiarius_stormii_75469at7898|_[Hemiarius_stormii], Cathorops_melanopus_61335at7898|glucoside xylosyltransferase 2_[Cathorops_melanopus], Cathorops_multiradiatus_61335at7898|glucoside xylosyltransferase 2_[Cathorops_multiradiatus], Cochlefelis_danielsi_75469at7898|_[Cochlefelis_danielsi], Brustiarius_utarus_75469at7898|_[Brustiarius_utarus], Betancurichthys_madagascariensis_75469at7898|_[Betancur…
OG0000017	N1	n7	0.016129	Non-Terminal	Hemiarius_stormii_75469at7898|_[Hemiarius_stormii], Cathorops_melanopus_61335at7898|glucoside xylosyltransferase 2_[Cathorops_melanopus], Cathorops_multiradiatus_61335at7898|glucoside xylosyltransferase 2_[Cathorops_multiradiatus], Cochlefelis_danielsi_75469at7898|_[Cochlefelis_danielsi], Brustiarius_utarus_75469at7898|_[Brustiarius_utarus], Betancurichthys_madagascariensis_75469at7898|_[Betancur…	Sciades_herzbergii_61335at7898|glucoside xylosyltransferase 2_[Sciades_herzbergii]
OG0000017	N1	n9	0.0322581	Non-Terminal	Cathorops_melanopus_61335at7898|glucoside xylosyltransferase 2_[Cathorops_melanopus], Cathorops_multiradiatus_61335at7898|glucoside xylosyltransferase 2_[Cathorops_multiradiatus]	Cochlefelis_danielsi_75469at7898|_[Cochlefelis_danielsi], Brustiarius_utarus_75469at7898|_[Brustiarius_utarus], Betancurichthys_madagascariensis_75469at7898|_[Betancurichthys_madagascariensis], Brustiarius_solidus_75469at7898|_[Brustiarius_solidus], Brustiarius_nox_75469at7898|_[Brustiarius_nox], Pararius_proximus_75469at7898|_[Pararius_proximus], Neoarius_hainesi_75469at7898|_[Neoarius_hainesi],…
OG0000018	N1	n4	0.209677	Non-Terminal	Notarius_kessleri_67752at7898|60S ribosomal protein L3_[Notarius_kessleri], Notarius_cookei_67752at7898|60S ribosomal protein L3_[Notarius_cookei], Notarius_troschelii_67752at7898|60S ribosomal protein L3_[Notarius_troschelii], Cathorops_multiradiatus_67752at7898|60S ribosomal protein L3_[Cathorops_multiradiatus], Cathorops_festae_67752at7898|60S ribosomal protein L3_[Cathorops_festae], Cathorops…	Megalosciades_augustus_67752at7898|60S ribosomal protein L3_[Megalosciades_augustus], Potamosilurus_velutinus_67752at7898|60S ribosomal protein L3_[Potamosilurus_velutinus], Paracinetodus_carinatus_67752at7898|60S ribosomal protein L3_[Paracinetodus_carinatus], Potamosilurus_coatesi_67752at7898|60S ribosomal protein L3_[Potamosilurus_coatesi], Neoarius_graeffei_67752at7898|60S ribosomal protein L…
OG0000018	N1	n22	0.0483871	Non-Terminal	Megalosciades_augustus_67752at7898|60S ribosomal protein L3_[Megalosciades_augustus], Potamosilurus_velutinus_67752at7898|60S ribosomal protein L3_[Potamosilurus_velutinus], Paracinetodus_carinatus_67752at7898|60S ribosomal protein L3_[Paracinetodus_carinatus], Potamosilurus_coatesi_67752at7898|60S ribosomal protein L3_[Potamosilurus_coatesi], Neoarius_graeffei_67752at7898|60S ribosomal protein L…	Bleekeriella_aff__leptaspis_67752at7898|60S ribosomal protein L3_[Bleekeriella_aff._leptaspis], Bleekeriella_leptaspis_67752at7898|60S ribosomal protein L3_[Bleekeriella_leptaspis], Kyataphisa_nenga_67752at7898|60S ribosomal protein L3_[Kyataphisa_nenga], Netuma_bilineata_67752at7898|60S ribosomal protein L3_[Netuma_bilineata], Cochlefelis_spatula_67752at7898|60S ribosomal protein L3_[Cochlefelis…
OG0000018	N1	n23	0.322581	Non-Terminal	Megalosciades_augustus_67752at7898|60S ribosomal protein L3_[Megalosciades_augustus], Potamosilurus_velutinus_67752at7898|60S ribosomal protein L3_[Potamosilurus_velutinus], Paracinetodus_carinatus_67752at7898|60S ribosomal protein L3_[Paracinetodus_carinatus], Potamosilurus_coatesi_67752at7898|60S ribosomal protein L3_[Potamosilurus_coatesi], Neoarius_graeffei_67752at7898|60S ribosomal protein L…	Pauparius_latirostris_67752at7898|60S ribosomal protein L3_[Pauparius_latirostris], Paracinetodus_carinatus_67752at7898|60S ribosomal protein L3_[Paracinetodus_carinatus], Cinetodus_froggatti_67752at7898|60S ribosomal protein L3_[Cinetodus_froggatti], Potamosilurus_velutinus_67752at7898|60S ribosomal protein L3_[Potamosilurus_velutinus], Nedystoma_dayi_67752at7898|60S ribosomal protein L3_[Nedyst…
OG0000019	N0	n0	0.603175	Non-Terminal	Neoarius_graeffei_74722at7898|_[Neoarius_graeffei], Bleekeriella_leptaspis_74722at7898|_[Bleekeriella_leptaspis], Hemiarius_stormii_74722at7898|_[Hemiarius_stormii], Notarius_kessleri_74722at7898|_[Notarius_kessleri], Genidens_genidens_74722at7898|_[Genidens_genidens], Megalosciades_augustus_74722at7898|_[Megalosciades_augustus], Cephalocassis_melanochir_74722at7898|_[Cephalocassis_melanochir], N…	Cathorops_aguadulce_77302at7898|matrix metalloproteinase-23-like_Cathorops_aguadulce, Cathorops_multiradiatus_77302at7898|matrix metalloproteinase-23-like_[Cathorops_multiradiatus], Genidens_machadoi_77302at7898|matrix metalloproteinase-23-like_[Genidens_machadoi], Cathorops_melanopus_77302at7898|matrix metalloproteinase-23-like_[Cathorops_melanopus], Cathorops_hypophthalmus_77302at7898|matrix me…
OG0000020	N1	n2	0.580645	Non-Terminal	Cathorops_hypophthalmus_120040at7898|cysteine and glycine-rich protein 3_[Cathorops_hypophthalmus], Cathorops_multiradiatus_120040at7898|cysteine and glycine-rich protein 3_[Cathorops_multiradiatus], Cathorops_melanopus_120040at7898|cysteine and glycine-rich protein 3_[Cathorops_melanopus], Cathorops_dasycephalus_120040at7898|cysteine and glycine-rich protein 3_[Cathorops_dasycephalus], Betancuri…	Doiichthys_novaeguineae_120040at7898|cysteine and glycine-rich protein 3_[Doiichthys_novaeguineae], Pauparius_latirostris_120040at7898|cysteine and glycine-rich protein 3_[Pauparius_latirostris], Nedystoma_dayi_120040at7898|cysteine and glycine-rich protein 3_[Nedystoma_dayi], Neoarius_aff_graeffei_120040at7898|cysteine and glycine-rich protein 3_[Neoarius_aff_graeffei], Nemapteryx_armiger_120040…
OG0000021	N0	n0	0.603175	Non-Terminal	Neoarius_midgleyi_49906at7898|_[Neoarius_midgleyi], Pauparius_latirostris_49906at7898|_[Pauparius_latirostris], Pararius_proximus_49906at7898|_[Pararius_proximus], Neoarius_hainesi_49906at7898|_[Neoarius_hainesi], Brustiarius_solidus_49906at7898|_[Brustiarius_solidus], Nedystoma_dayi_49906at7898|_[Nedystoma_dayi], Cinetodus_froggatti_49906at7898|_[Cinetodus_froggatti], Potamosilurus_coatesi_49906…	Plicofollis_tonggol_59889at7898|carboxypeptidase E_[Plicofollis_tonggol], Notarius_quadriscutis_59889at7898|carboxypeptidase E_[Notarius_quadriscutis], Plicofollis_layardi_59889at7898|carboxypeptidase E_[Plicofollis_layardi], Paracinetodus_carinatus_59889at7898|carboxypeptidase E_[Paracinetodus_carinatus], Hemiarius_stormii_59889at7898|carboxypeptidase E_[Hemiarius_stormii], Cathorops_festae_5988…
OG0000022	N1	n2	0.322581	Non-Terminal	Pauparius_latirostris_77020at7898|ectonucleotide pyrophosphatasephosphodiesterase family member 7-like_[Pauparius_latirostris], Paracinetodus_carinatus_77020at7898|ectonucleotide pyrophosphatasephosphodiesterase family member 7-like_[Paracinetodus_carinatus], Potamosilurus_macrorhynchus_77020at7898|ectonucleotide pyrophosphatasephosphodiesterase family member 7-like_[Potamosilurus_macrorhynchus],…	Doiichthys_novaeguineae_77020at7898|ectonucleotide pyrophosphatasephosphodiesterase family member 7-like_[Doiichthys_novaeguineae], Potamosilurus_velutinus_77020at7898|ectonucleotide pyrophosphatasephosphodiesterase family member 7-like_[Potamosilurus_velutinus], Pachyula_crassilabris_77020at7898|ectonucleotide pyrophosphatasephosphodiesterase family member 7-like_[Pachyula_crassilabris], Parariu…
OG0000022	N1	n32	0.0483871	Non-Terminal	Doiichthys_novaeguineae_77020at7898|ectonucleotide pyrophosphatasephosphodiesterase family member 7-like_[Doiichthys_novaeguineae], Potamosilurus_velutinus_77020at7898|ectonucleotide pyrophosphatasephosphodiesterase family member 7-like_[Potamosilurus_velutinus], Pachyula_crassilabris_77020at7898|ectonucleotide pyrophosphatasephosphodiesterase family member 7-like_[Pachyula_crassilabris], Parariu…	Potamarius_nelsoni_77020at7898|ectonucleotide pyrophosphatasephosphodiesterase family member 7-like_[Potamarius_nelsoni], Potamosilurus_coatesi_77020at7898|ectonucleotide pyrophosphatasephosphodiesterase family member 7-like_[Potamosilurus_coatesi], Megalosciades_augustus_77020at7898|ectonucleotide pyrophosphatasephosphodiesterase family member 7-like_[Megalosciades_augustus], Cinetodus_froggatti…
OG0000022	N1	n42	0.016129	Non-Terminal	Megalosciades_augustus_77020at7898|ectonucleotide pyrophosphatasephosphodiesterase family member 7-like_[Megalosciades_augustus], Cinetodus_froggatti_77020at7898|ectonucleotide pyrophosphatasephosphodiesterase family member 7-like_[Cinetodus_froggatti], Plicofollis_layardi_77020at7898|ectonucleotide pyrophosphatasephosphodiesterase family member 7-like_[Plicofollis_layardi], Plicofollis_tonggol_7…	Chinchaysuyoa_labiata_77020at7898|ectonucleotide pyrophosphatasephosphodiesterase family member 7-like_[Chinchaysuyoa_labiata]
OG0000022	N1	n50	0.16129	Non-Terminal	Cathorops_festae_77020at7898|ectonucleotide pyrophosphatasephosphodiesterase family member 7-like_[Cathorops_festae], Cathorops_multiradiatus_77020at7898|ectonucleotide pyrophosphatasephosphodiesterase family member 7-like_[Cathorops_multiradiatus], Cathorops_dasycephalus_77020at7898|ectonucleotide pyrophosphatasephosphodiesterase family member 7-like_[Cathorops_dasycephalus], Cochlefelis_daniels…	Pararius_proximus_77020at7898|ectonucleotide pyrophosphatasephosphodiesterase family member 7-like_[Pararius_proximus], Netuma_bilineata_77020at7898|ectonucleotide pyrophosphatasephosphodiesterase family member 7-like_[Netuma_bilineata], Potamosilurus_macrorhynchus_77020at7898|ectonucleotide pyrophosphatasephosphodiesterase family member 7-like_[Potamosilurus_macrorhynchus], Nedystoma_dayi_77020a…
OG0000023	N1	n1	0.548387	Non-Terminal	Aceroichthys_dioctes_87177at7898|_[Aceroichthys_dioctes], Brustiarius_solidus_87177at7898|_[Brustiarius_solidus], Hemiarius_stormii_87177at7898|_[Hemiarius_stormii], Cephalocassis_melanochir_87177at7898|_[Cephalocassis_melanochir], Neoarius_graeffei_87177at7898|_[Neoarius_graeffei], Neoarius_aff_graeffei_87177at7898|_[Neoarius_aff_graeffei], Pararius_proximus_87177at7898|_[Pararius_proximus], Nem…	Notarius_quadriscutis_87177at7898|_[Notarius_quadriscutis], Notarius_lentiginosus_87177at7898|_[Notarius_lentiginosus], Notarius_troschelii_87177at7898|_[Notarius_troschelii], Notarius_cookei_87177at7898|_[Notarius_cookei], Notarius_kessleri_87177at7898|_[Notarius_kessleri], Netuma_bilineata_87177at7898|_[Netuma_bilineata], Hemipimelodus_borneensis_87177at7898|_[Hemipimelodus_borneensis], Batrach…
OG0000024	N1	n4	0.0483871	Non-Terminal	Notarius_kessleri_41981at7898|_[Notarius_kessleri], Notarius_quadriscutis_41981at7898|_[Notarius_quadriscutis], Sciades_dowii_41981at7898|_[Sciades_dowii], Cathorops_aguadulce_41981at7898|_Cathorops_aguadulce, Cathorops_festae_41981at7898|_[Cathorops_festae], Cathorops_multiradiatus_41981at7898|_[Cathorops_multiradiatus], Brustiarius_nox_41981at7898|_[Brustiarius_nox], Bleekeriella_aff__leptaspis…	Potamarius_nelsoni_41981at7898|_[Potamarius_nelsoni], Potamarius_usumacintae_41981at7898|_[Potamarius_usumacintae], Cochlefelis_spatula_41981at7898|_[Cochlefelis_spatula], Kyataphisa_nenga_41981at7898|_[Kyataphisa_nenga], Neoarius_aff_graeffei_41981at7898|_[Neoarius_aff_graeffei], Genidens_genidens_41981at7898|_[Genidens_genidens], Hemiarius_stormii_41981at7898|_[Hemiarius_stormii], Nedystoma_day…
OG0000024	N1	n6	0.290323	Non-Terminal	Notarius_quadriscutis_41981at7898|_[Notarius_quadriscutis], Sciades_dowii_41981at7898|_[Sciades_dowii], Cathorops_aguadulce_41981at7898|_Cathorops_aguadulce, Cathorops_festae_41981at7898|_[Cathorops_festae], Cathorops_multiradiatus_41981at7898|_[Cathorops_multiradiatus], Brustiarius_nox_41981at7898|_[Brustiarius_nox], Bleekeriella_aff__leptaspis_41981at7898|_[Bleekeriella_aff._leptaspis], Aceroic…	Pararius_mastersi_41981at7898|_[Pararius_mastersi], Bagre_pinnimaculatus_41981at7898|_[Bagre_pinnimaculatus], Notarius_lentiginosus_41981at7898|_[Notarius_lentiginosus], Genidens_planifrons_41981at7898|_[Genidens_planifrons], Hemipimelodus_borneensis_41981at7898|_[Hemipimelodus_borneensis], Brustiarius_solidus_41981at7898|_[Brustiarius_solidus], Notarius_cookei_41981at7898|_[Notarius_cookei], Cat…
OG0000024	N1	n31	0.016129	Non-Terminal	Pararius_mastersi_41981at7898|_[Pararius_mastersi]	Bagre_pinnimaculatus_41981at7898|_[Bagre_pinnimaculatus], Notarius_lentiginosus_41981at7898|_[Notarius_lentiginosus], Genidens_planifrons_41981at7898|_[Genidens_planifrons], Hemipimelodus_borneensis_41981at7898|_[Hemipimelodus_borneensis], Brustiarius_solidus_41981at7898|_[Brustiarius_solidus], Notarius_cookei_41981at7898|_[Notarius_cookei], Cathorops_hypophthalmus_41981at7898|_[Cathorops_hypopht…
OG0000024	N1	n34	0.0322581	Non-Terminal	Notarius_lentiginosus_41981at7898|_[Notarius_lentiginosus], Genidens_planifrons_41981at7898|_[Genidens_planifrons], Hemipimelodus_borneensis_41981at7898|_[Hemipimelodus_borneensis], Brustiarius_solidus_41981at7898|_[Brustiarius_solidus], Notarius_cookei_41981at7898|_[Notarius_cookei], Cathorops_hypophthalmus_41981at7898|_[Cathorops_hypophthalmus]	Notarius_troschelii_41981at7898|_[Notarius_troschelii], Potamosilurus_macrorhynchus_41981at7898|_[Potamosilurus_macrorhynchus], Pararius_mastersi_41981at7898|_[Pararius_mastersi], Cochlefelis_spatula_41981at7898|_[Cochlefelis_spatula], Doiichthys_novaeguineae_41981at7898|_[Doiichthys_novaeguineae], Nemapteryx_armiger_41981at7898|_[Nemapteryx_armiger], Hemiarius_stormii_41981at7898|_[Hemiarius_sto…
OG0000024	N1	n41	0.193548	Non-Terminal	Potamosilurus_macrorhynchus_41981at7898|_[Potamosilurus_macrorhynchus], Pararius_mastersi_41981at7898|_[Pararius_mastersi], Cochlefelis_spatula_41981at7898|_[Cochlefelis_spatula], Doiichthys_novaeguineae_41981at7898|_[Doiichthys_novaeguineae], Nemapteryx_armiger_41981at7898|_[Nemapteryx_armiger], Hemiarius_stormii_41981at7898|_[Hemiarius_stormii], Cephalocassis_melanochir_41981at7898|_[Cephalocas…	Doiichthys_novaeguineae_41981at7898|_[Doiichthys_novaeguineae], Cochlefelis_danielsi_41981at7898|_[Cochlefelis_danielsi], Potamosilurus_coatesi_41981at7898|_[Potamosilurus_coatesi], Pararius_mastersi_41981at7898|_[Pararius_mastersi], Pachyula_crassilabris_41981at7898|_[Pachyula_crassilabris], Brustiarius_utarus_41981at7898|_[Brustiarius_utarus], Bleekeriella_leptaspis_41981at7898|_[Bleekeriella_l…
OG0000025	N0	n0	0.539683	Non-Terminal	Neoarius_graeffei_57453at7898|Tubulin tyrosine ligase-like family member 1_[Neoarius_graeffei], Sciades_proops_57453at7898|Tubulin tyrosine ligase-like family member 1_[Sciades_proops], Brustiarius_solidus_57453at7898|Tubulin tyrosine ligase-like family member 1_[Brustiarius_solidus], Brustiarius_nox_57453at7898|Tubulin tyrosine ligase-like family member 1_[Brustiarius_nox], Cinetodus_froggatti_5…	Notarius_cookei_54335at7898|probable tubulin polyglutamylase TTLL9_[Notarius_cookei], Pararius_proximus_54335at7898|probable tubulin polyglutamylase TTLL9_[Pararius_proximus], Nemapteryx_armiger_54335at7898|probable tubulin polyglutamylase TTLL9_[Nemapteryx_armiger], Neoarius_midgleyi_54335at7898|probable tubulin polyglutamylase TTLL9_[Neoarius_midgleyi], Doiichthys_novaeguineae_54335at7898|proba…
OG0000026	N0	n0	0.492063	Non-Terminal	Megalosciades_augustus_125275at7898|protein FAM183A_[Megalosciades_augustus], Cochlefelis_spatula_125275at7898|protein FAM183A_[Cochlefelis_spatula], Pauparius_latirostris_125275at7898|protein FAM183A_[Pauparius_latirostris], Neoarius_graeffei_125275at7898|protein FAM183A_[Neoarius_graeffei], Brustiarius_solidus_125275at7898|protein FAM183A_[Brustiarius_solidus], Bleekeriella_aff__leptaspis_12527…	Galeichthys_feliceps_125275at7898|protein FAM183A_[Galeichthys_feliceps], Ariopsis_assimilis_125275at7898|protein FAM183A_[Ariopsis_assimilis], Potamarius_usumacintae_125275at7898|protein FAM183A_[Potamarius_usumacintae], Ariopsis_jimenezi_125275at7898|protein FAM183A_[Ariopsis_jimenezi], Potamarius_nelsoni_125275at7898|protein FAM183A_[Potamarius_nelsoni], Ariopsis_canteri_125275at7898|protein F…
OG0000027	N1	n4	0.112903	Non-Terminal	Potamosilurus_macrorhynchus_22505at7898|mitogen-activated protein kinase kinase kinase 10_[Potamosilurus_macrorhynchus], Ariopsis_assimilis_22505at7898|mitogen-activated protein kinase kinase kinase 10_[Ariopsis_assimilis], Ariopsis_canteri_22505at7898|mitogen-activated protein kinase kinase kinase 10_[Ariopsis_canteri], Plicofollis_layardi_22505at7898|mitogen-activated protein kinase kinase kina…	Notarius_cookei_22505at7898|mitogen-activated protein kinase kinase kinase 10_[Notarius_cookei], Doiichthys_novaeguineae_22505at7898|mitogen-activated protein kinase kinase kinase 10_[Doiichthys_novaeguineae], Pararius_proximus_22505at7898|mitogen-activated protein kinase kinase kinase 10_[Pararius_proximus], Betancurichthys_madagascariensis_22505at7898|mitogen-activated protein kinase kinase kin…
OG0000027	N1	n6	0.0322581	Non-Terminal	Ariopsis_assimilis_22505at7898|mitogen-activated protein kinase kinase kinase 10_[Ariopsis_assimilis], Ariopsis_canteri_22505at7898|mitogen-activated protein kinase kinase kinase 10_[Ariopsis_canteri], Plicofollis_layardi_22505at7898|mitogen-activated protein kinase kinase kinase 10_[Plicofollis_layardi], Neoarius_berneyi_22505at7898|mitogen-activated protein kinase kinase kinase 10_[Neoarius_ber…	Pachyula_crassilabris_22505at7898|mitogen-activated protein kinase kinase kinase 10_[Pachyula_crassilabris], Neoarius_hainesi_22505at7898|mitogen-activated protein kinase kinase kinase 10_[Neoarius_hainesi], Netuma_bilineata_22505at7898|mitogen-activated protein kinase kinase kinase 10_[Netuma_bilineata], Chinchaysuyoa_labiata_22505at7898|mitogen-activated protein kinase kinase kinase 10_[Chincha…
OG0000027	N1	n10	0.016129	Non-Terminal	Pachyula_crassilabris_22505at7898|mitogen-activated protein kinase kinase kinase 10_[Pachyula_crassilabris]	Neoarius_hainesi_22505at7898|mitogen-activated protein kinase kinase kinase 10_[Neoarius_hainesi], Netuma_bilineata_22505at7898|mitogen-activated protein kinase kinase kinase 10_[Netuma_bilineata], Chinchaysuyoa_labiata_22505at7898|mitogen-activated protein kinase kinase kinase 10_[Chinchaysuyoa_labiata], Cathorops_dasycephalus_22505at7898|mitogen-activated protein kinase kinase kinase 10_[Cathor…
OG0000027	N1	n11	0.129032	Non-Terminal	Neoarius_hainesi_22505at7898|mitogen-activated protein kinase kinase kinase 10_[Neoarius_hainesi], Netuma_bilineata_22505at7898|mitogen-activated protein kinase kinase kinase 10_[Netuma_bilineata], Chinchaysuyoa_labiata_22505at7898|mitogen-activated protein kinase kinase kinase 10_[Chinchaysuyoa_labiata], Cathorops_dasycephalus_22505at7898|mitogen-activated protein kinase kinase kinase 10_[Cathor…	Potamarius_usumacintae_22505at7898|mitogen-activated protein kinase kinase kinase 10_[Potamarius_usumacintae], Cochlefelis_danielsi_22505at7898|mitogen-activated protein kinase kinase kinase 10_[Cochlefelis_danielsi], Sciades_dowii_22505at7898|mitogen-activated protein kinase kinase kinase 10_[Sciades_dowii], Megalosciades_augustus_22505at7898|mitogen-activated protein kinase kinase kinase 10_[Me…
OG0000027	N1	n13	0.016129	Non-Terminal	Netuma_bilineata_22505at7898|mitogen-activated protein kinase kinase kinase 10_[Netuma_bilineata], Chinchaysuyoa_labiata_22505at7898|mitogen-activated protein kinase kinase kinase 10_[Chinchaysuyoa_labiata], Cathorops_dasycephalus_22505at7898|mitogen-activated protein kinase kinase kinase 10_[Cathorops_dasycephalus], Neoarius_aff_graeffei_22505at7898|mitogen-activated protein kinase kinase kinase…	Neoarius_graeffei_22505at7898|mitogen-activated protein kinase kinase kinase 10_[Neoarius_graeffei]
OG0000027	N1	n21	0.0483871	Non-Terminal	Cephalocassis_melanochir_22505at7898|mitogen-activated protein kinase kinase kinase 10_[Cephalocassis_melanochir], Kyataphisa_nenga_22505at7898|mitogen-activated protein kinase kinase kinase 10_[Kyataphisa_nenga], Nemapteryx_armiger_22505at7898|mitogen-activated protein kinase kinase kinase 10_[Nemapteryx_armiger], Brustiarius_nox_22505at7898|mitogen-activated protein kinase kinase kinase 10_[Bru…	Bagre_pinnimaculatus_22505at7898|mitogen-activated protein kinase kinase kinase 10_[Bagre_pinnimaculatus], Genidens_genidens_22505at7898|mitogen-activated protein kinase kinase kinase 10_[Genidens_genidens], Neoarius_midgleyi_22505at7898|mitogen-activated protein kinase kinase kinase 10_[Neoarius_midgleyi], Cathorops_festae_22505at7898|mitogen-activated protein kinase kinase kinase 10_[Cathorops_…
OG0000027	N1	n28	0.0483871	Non-Terminal	Genidens_genidens_22505at7898|mitogen-activated protein kinase kinase kinase 10_[Genidens_genidens], Neoarius_midgleyi_22505at7898|mitogen-activated protein kinase kinase kinase 10_[Neoarius_midgleyi], Cathorops_festae_22505at7898|mitogen-activated protein kinase kinase kinase 10_[Cathorops_festae], Plicofollis_tonggol_22505at7898|mitogen-activated protein kinase kinase kinase 10_[Plicofollis_ton…	Potamosilurus_velutinus_19724at7898|Mitogen-activated protein kinase kinase kinase_[Potamosilurus_velutinus], Sciades_proops_19724at7898|Mitogen-activated protein kinase kinase kinase_[Sciades_proops], Cochlefelis_spatula_19724at7898|Mitogen-activated protein kinase kinase kinase_[Cochlefelis_spatula], Notarius_troschelii_19724at7898|Mitogen-activated protein kinase kinase kinase_[Notarius_trosch…
OG0000028	N0	n2	0.285714	Non-Terminal	Doiichthys_novaeguineae_22059at7898|serinethreonine-protein kinase TAO3_[Doiichthys_novaeguineae], Batrachocephalus_mino_22059at7898|serinethreonine-protein kinase TAO3_[Batrachocephalus_mino], Chinchaysuyoa_labiata_22059at7898|serinethreonine-protein kinase TAO3_[Chinchaysuyoa_labiata], Sciades_proops_22059at7898|serinethreonine-protein kinase TAO3_[Sciades_proops], Potamosilurus_velutinus_22059…	Cinetodus_froggatti_22059at7898|serinethreonine-protein kinase TAO3_[Cinetodus_froggatti], Genidens_machadoi_22059at7898|serinethreonine-protein kinase TAO3_[Genidens_machadoi], Brustiarius_nox_22059at7898|serinethreonine-protein kinase TAO3_[Brustiarius_nox], Hemiarius_stormii_22059at7898|serinethreonine-protein kinase TAO3_[Hemiarius_stormii], Cochlefelis_spatula_22059at7898|serinethreonine-pro…
OG0000028	N0	n61	0.142857	Non-Terminal	Brustiarius_nox_22059at7898|serinethreonine-protein kinase TAO3_[Brustiarius_nox], Hemiarius_stormii_22059at7898|serinethreonine-protein kinase TAO3_[Hemiarius_stormii], Cochlefelis_spatula_22059at7898|serinethreonine-protein kinase TAO3_[Cochlefelis_spatula], Galeichthys_feliceps_22059at7898|serinethreonine-protein kinase TAO3_[Galeichthys_feliceps], Plicofollis_layardi_22059at7898|serinethreoni…	Bleekeriella_leptaspis_22059at7898|serinethreonine-protein kinase TAO3_[Bleekeriella_leptaspis], Bleekeriella_aff__leptaspis_22059at7898|serinethreonine-protein kinase TAO3_[Bleekeriella_aff._leptaspis], Potamosilurus_velutinus_22059at7898|serinethreonine-protein kinase TAO3_[Potamosilurus_velutinus], Plicofollis_tonggol_22059at7898|serinethreonine-protein kinase TAO3_[Plicofollis_tonggol], Parar…
OG0000028	N0	n62	0.047619	Non-Terminal	Brustiarius_nox_22059at7898|serinethreonine-protein kinase TAO3_[Brustiarius_nox], Hemiarius_stormii_22059at7898|serinethreonine-protein kinase TAO3_[Hemiarius_stormii], Cochlefelis_spatula_22059at7898|serinethreonine-protein kinase TAO3_[Cochlefelis_spatula], Galeichthys_feliceps_22059at7898|serinethreonine-protein kinase TAO3_[Galeichthys_feliceps], Plicofollis_layardi_22059at7898|serinethreoni…	Plicofollis_tonggol_22059at7898|serinethreonine-protein kinase TAO3_[Plicofollis_tonggol], Ariopsis_assimilis_22059at7898|serinethreonine-protein kinase TAO3_[Ariopsis_assimilis], Plicofollis_layardi_22059at7898|serinethreonine-protein kinase TAO3_[Plicofollis_layardi], Cathorops_dasycephalus_22059at7898|serinethreonine-protein kinase TAO3_[Cathorops_dasycephalus], Cephalocassis_melanochir_22059a…
OG0000029	N3	n54	0.155172	Non-Terminal	Brustiarius_utarus_112648at7898|_[Brustiarius_utarus], Sciades_dowii_112648at7898|_[Sciades_dowii], Neoarius_berneyi_112648at7898|_[Neoarius_berneyi], Notarius_quadriscutis_112648at7898|_[Notarius_quadriscutis], Notarius_troschelii_112648at7898|_[Notarius_troschelii], Sciades_dowii_112648at7898|_[Sciades_dowii], Brustiarius_utarus_112648at7898|_[Brustiarius_utarus], Notarius_quadriscutis_112648at…	Sciades_dowii_112648at7898|_[Sciades_dowii], Neoarius_berneyi_112648at7898|_[Neoarius_berneyi], Brustiarius_utarus_112648at7898|_[Brustiarius_utarus], Doiichthys_novaeguineae_112648at7898|_[Doiichthys_novaeguineae], Notarius_quadriscutis_112648at7898|_[Notarius_quadriscutis], Ariopsis_assimilis_112648at7898|_[Ariopsis_assimilis], Neoarius_hainesi_112648at7898|_[Neoarius_hainesi], Cathorops_melano…
OG0000029	N3	n55	0.0862069	Non-Terminal	Brustiarius_utarus_112648at7898|_[Brustiarius_utarus], Sciades_dowii_112648at7898|_[Sciades_dowii], Neoarius_berneyi_112648at7898|_[Neoarius_berneyi], Notarius_quadriscutis_112648at7898|_[Notarius_quadriscutis], Notarius_troschelii_112648at7898|_[Notarius_troschelii]	Sciades_dowii_112648at7898|_[Sciades_dowii], Brustiarius_utarus_112648at7898|_[Brustiarius_utarus], Notarius_quadriscutis_112648at7898|_[Notarius_quadriscutis], Notarius_troschelii_112648at7898|_[Notarius_troschelii], Cathorops_melanopus_112648at7898|_[Cathorops_melanopus], Neoarius_hainesi_112648at7898|_[Neoarius_hainesi], Neoarius_berneyi_112648at7898|_[Neoarius_berneyi], Ariopsis_assimilis_112…
OG0000029	N3	n68	0.137931	Non-Terminal	Sciades_dowii_112648at7898|_[Sciades_dowii], Neoarius_berneyi_112648at7898|_[Neoarius_berneyi], Brustiarius_utarus_112648at7898|_[Brustiarius_utarus], Doiichthys_novaeguineae_112648at7898|_[Doiichthys_novaeguineae], Notarius_quadriscutis_112648at7898|_[Notarius_quadriscutis], Ariopsis_assimilis_112648at7898|_[Ariopsis_assimilis], Neoarius_hainesi_112648at7898|_[Neoarius_hainesi], Cathorops_melano…	Brustiarius_utarus_112648at7898|_[Brustiarius_utarus], Ariopsis_assimilis_112648at7898|_[Ariopsis_assimilis], Sciades_dowii_112648at7898|_[Sciades_dowii], Neoarius_berneyi_112648at7898|_[Neoarius_berneyi], Doiichthys_novaeguineae_112648at7898|_[Doiichthys_novaeguineae], Notarius_troschelii_112648at7898|_[Notarius_troschelii], Notarius_quadriscutis_112648at7898|_[Notarius_quadriscutis], Neoarius_h…
OG0000029	N3	n76	0.12069	Non-Terminal	Brustiarius_utarus_112648at7898|_[Brustiarius_utarus], Ariopsis_assimilis_112648at7898|_[Ariopsis_assimilis], Sciades_dowii_112648at7898|_[Sciades_dowii], Neoarius_berneyi_112648at7898|_[Neoarius_berneyi], Doiichthys_novaeguineae_112648at7898|_[Doiichthys_novaeguineae], Notarius_troschelii_112648at7898|_[Notarius_troschelii], Notarius_quadriscutis_112648at7898|_[Notarius_quadriscutis], Neoarius_h…	Ariopsis_assimilis_112648at7898|_[Ariopsis_assimilis], Cathorops_melanopus_112648at7898|_[Cathorops_melanopus], Notarius_quadriscutis_112648at7898|_[Notarius_quadriscutis], Neoarius_hainesi_112648at7898|_[Neoarius_hainesi], Sciades_dowii_112648at7898|_[Sciades_dowii], Notarius_troschelii_112648at7898|_[Notarius_troschelii], Brustiarius_utarus_112648at7898|_[Brustiarius_utarus]
OG0000030	N1	n29	0.112903	Non-Terminal	Netuma_bilineata_31801at7898|Phosphodiesterase_[Netuma_bilineata], Cathorops_dasycephalus_31801at7898|Phosphodiesterase_[Cathorops_dasycephalus], Genidens_machadoi_31801at7898|Phosphodiesterase_[Genidens_machadoi], Cephalocassis_melanochir_31801at7898|Phosphodiesterase_[Cephalocassis_melanochir], Cochlefelis_spatula_31801at7898|Phosphodiesterase_[Cochlefelis_spatula], Aceroichthys_dioctes_31801at…	Nemapteryx_armiger_31801at7898|Phosphodiesterase_[Nemapteryx_armiger], Bleekeriella_aff__leptaspis_31801at7898|Phosphodiesterase_[Bleekeriella_aff._leptaspis], Bleekeriella_leptaspis_31801at7898|Phosphodiesterase_[Bleekeriella_leptaspis], Plicofollis_nella_31801at7898|Phosphodiesterase_[Plicofollis_nella], Genidens_genidens_31801at7898|Phosphodiesterase_[Genidens_genidens], Notarius_quadriscutis_…
OG0000030	N1	n48	0.177419	Non-Terminal	Notarius_quadriscutis_31801at7898|Phosphodiesterase_[Notarius_quadriscutis], Pauparius_latirostris_31801at7898|Phosphodiesterase_[Pauparius_latirostris], Notarius_kessleri_31801at7898|Phosphodiesterase_[Notarius_kessleri], Notarius_cookei_31801at7898|Phosphodiesterase_[Notarius_cookei], Brustiarius_utarus_31801at7898|Phosphodiesterase_[Brustiarius_utarus], Potamarius_nelsoni_31801at7898|Phosphodi…	Batrachocephalus_mino_31801at7898|Phosphodiesterase_[Batrachocephalus_mino], Notarius_quadriscutis_31801at7898|Phosphodiesterase_[Notarius_quadriscutis], Neoarius_hainesi_31801at7898|Phosphodiesterase_[Neoarius_hainesi], Arius_gagora_31801at7898|Phosphodiesterase_[Arius_gagora], Brustiarius_utarus_31801at7898|Phosphodiesterase_[Brustiarius_utarus], Potamarius_nelsoni_31801at7898|Phosphodiesterase…
OG0000030	N1	n49	0.0967742	Non-Terminal	Notarius_quadriscutis_31801at7898|Phosphodiesterase_[Notarius_quadriscutis], Pauparius_latirostris_31801at7898|Phosphodiesterase_[Pauparius_latirostris], Notarius_kessleri_31801at7898|Phosphodiesterase_[Notarius_kessleri], Notarius_cookei_31801at7898|Phosphodiesterase_[Notarius_cookei], Brustiarius_utarus_31801at7898|Phosphodiesterase_[Brustiarius_utarus], Potamarius_nelsoni_31801at7898|Phosphodi…	Cochlefelis_spatula_31801at7898|Phosphodiesterase_[Cochlefelis_spatula], Cochlefelis_danielsi_31801at7898|Phosphodiesterase_[Cochlefelis_danielsi], Ariopsis_jimenezi_31801at7898|Phosphodiesterase_[Ariopsis_jimenezi], Ariopsis_assimilis_31801at7898|Phosphodiesterase_[Ariopsis_assimilis], Brustiarius_utarus_31801at7898|Phosphodiesterase_[Brustiarius_utarus], Cephalocassis_melanochir_31801at7898|Pho…
OG0000030	N1	n74	0.0645161	Non-Terminal	Batrachocephalus_mino_31801at7898|Phosphodiesterase_[Batrachocephalus_mino], Notarius_quadriscutis_31801at7898|Phosphodiesterase_[Notarius_quadriscutis], Neoarius_hainesi_31801at7898|Phosphodiesterase_[Neoarius_hainesi], Arius_gagora_31801at7898|Phosphodiesterase_[Arius_gagora], Brustiarius_utarus_31801at7898|Phosphodiesterase_[Brustiarius_utarus], Potamarius_nelsoni_31801at7898|Phosphodiesterase…	Pachyula_crassilabris_31801at7898|Phosphodiesterase_[Pachyula_crassilabris], Netuma_bilineata_31801at7898|Phosphodiesterase_[Netuma_bilineata], Notarius_cookei_31801at7898|Phosphodiesterase_[Notarius_cookei], Plicofollis_layardi_31801at7898|Phosphodiesterase_[Plicofollis_layardi], Chinchaysuyoa_labiata_31801at7898|Phosphodiesterase_[Chinchaysuyoa_labiata], Potamarius_nelsoni_31801at7898|Phosphodi…
OG0000031	N0	n2	0.428571	Non-Terminal	Chinchaysuyoa_labiata_35079at7898|_[Chinchaysuyoa_labiata], Sciades_dowii_35079at7898|_[Sciades_dowii], Cathorops_melanopus_35079at7898|_[Cathorops_melanopus], Sciades_herzbergii_35079at7898|_[Sciades_herzbergii], Cathorops_festae_35079at7898|_[Cathorops_festae], Cathorops_multiradiatus_35079at7898|_[Cathorops_multiradiatus], Cathorops_aguadulce_35079at7898|_Cathorops_aguadulce, Bagre_pinnimacula…	Hemiarius_stormii_35079at7898|_[Hemiarius_stormii], Cathorops_multiradiatus_35079at7898|_[Cathorops_multiradiatus], Cathorops_melanopus_35079at7898|_[Cathorops_melanopus], Paracinetodus_carinatus_35079at7898|_[Paracinetodus_carinatus], Cinetodus_froggatti_35079at7898|_[Cinetodus_froggatti], Potamosilurus_macrorhynchus_35079at7898|_[Potamosilurus_macrorhynchus], Galeichthys_feliceps_35079at7898|_[…
OG0000032	N1	n5	0.145161	Non-Terminal	Potamosilurus_macrorhynchus_75109at7898|_[Potamosilurus_macrorhynchus], Pararius_proximus_75109at7898|_[Pararius_proximus], Nemapteryx_armiger_75109at7898|_[Nemapteryx_armiger], Cathorops_dasycephalus_75109at7898|_[Cathorops_dasycephalus], Cochlefelis_spatula_75109at7898|_[Cochlefelis_spatula], Neoarius_aff_graeffei_75109at7898|_[Neoarius_aff_graeffei], Notarius_quadriscutis_75109at7898|_[Notariu…	Genidens_genidens_75109at7898|_[Genidens_genidens], Chinchaysuyoa_labiata_75109at7898|_[Chinchaysuyoa_labiata], Neoarius_midgleyi_75109at7898|_[Neoarius_midgleyi], Potamarius_usumacintae_75109at7898|_[Potamarius_usumacintae], Paracinetodus_carinatus_75109at7898|_[Paracinetodus_carinatus], Netuma_bilineata_75109at7898|_[Netuma_bilineata], Pauparius_latirostris_75109at7898|_[Pauparius_latirostris],…
OG0000032	N1	n49	0.016129	Non-Terminal	Chinchaysuyoa_labiata_75109at7898|_[Chinchaysuyoa_labiata], Neoarius_midgleyi_75109at7898|_[Neoarius_midgleyi], Potamarius_usumacintae_75109at7898|_[Potamarius_usumacintae], Paracinetodus_carinatus_75109at7898|_[Paracinetodus_carinatus], Netuma_bilineata_75109at7898|_[Netuma_bilineata], Pauparius_latirostris_75109at7898|_[Pauparius_latirostris]	Cathorops_melanopus_75109at7898|_[Cathorops_melanopus], Potamosilurus_velutinus_75109at7898|_[Potamosilurus_velutinus], Notarius_troschelii_75109at7898|_[Notarius_troschelii], Notarius_cookei_75109at7898|_[Notarius_cookei], Arius_gagora_75109at7898|_[Arius_gagora], Kyataphisa_nenga_75109at7898|_[Kyataphisa_nenga], Hemiarius_stormii_75109at7898|_[Hemiarius_stormii], Bagre_pinnimaculatus_75109at789…
OG0000032	N3	n58	0.12069	Non-Terminal	Notarius_troschelii_75109at7898|_[Notarius_troschelii], Notarius_cookei_75109at7898|_[Notarius_cookei], Arius_gagora_75109at7898|_[Arius_gagora], Kyataphisa_nenga_75109at7898|_[Kyataphisa_nenga], Hemiarius_stormii_75109at7898|_[Hemiarius_stormii], Bagre_pinnimaculatus_75109at7898|_[Bagre_pinnimaculatus], Netuma_bilineata_75109at7898|_[Netuma_bilineata], Occidentarius_platypogon_75109at7898|_[Occi…	Bleekeriella_leptaspis_75109at7898|_[Bleekeriella_leptaspis], Kyataphisa_nenga_75109at7898|_[Kyataphisa_nenga], Notarius_cookei_75109at7898|_[Notarius_cookei], Brustiarius_nox_75109at7898|_[Brustiarius_nox], Arius_gagora_75109at7898|_[Arius_gagora], Hemiarius_stormii_75109at7898|_[Hemiarius_stormii], Netuma_bilineata_75109at7898|_[Netuma_bilineata], Cephalocassis_melanochir_75109at7898|_[Cephaloc…
OG0000032	N3	n66	0.137931	Non-Terminal	Bleekeriella_leptaspis_75109at7898|_[Bleekeriella_leptaspis], Kyataphisa_nenga_75109at7898|_[Kyataphisa_nenga], Notarius_cookei_75109at7898|_[Notarius_cookei], Brustiarius_nox_75109at7898|_[Brustiarius_nox], Arius_gagora_75109at7898|_[Arius_gagora], Hemiarius_stormii_75109at7898|_[Hemiarius_stormii], Netuma_bilineata_75109at7898|_[Netuma_bilineata], Cephalocassis_melanochir_75109at7898|_[Cephaloc…	Occidentarius_platypogon_75109at7898|_[Occidentarius_platypogon], Bleekeriella_leptaspis_75109at7898|_[Bleekeriella_leptaspis], Bleekeriella_aff__leptaspis_75109at7898|_[Bleekeriella_aff._leptaspis], Hemiarius_stormii_75109at7898|_[Hemiarius_stormii], Cephalocassis_melanochir_75109at7898|_[Cephalocassis_melanochir], Plicofollis_nella_75109at7898|_[Plicofollis_nella], Brustiarius_nox_75109at7898|_…
OG0000033	N1	n3	0.435484	Non-Terminal	Cochlefelis_danielsi_90476at7898|methyltransferase-like protein 8_[Cochlefelis_danielsi], Nedystoma_dayi_90476at7898|methyltransferase-like protein 8_[Nedystoma_dayi], Pachyula_crassilabris_90476at7898|methyltransferase-like protein 8_[Pachyula_crassilabris], Brustiarius_nox_90476at7898|methyltransferase-like protein 8_[Brustiarius_nox], Cochlefelis_spatula_90476at7898|methyltransferase-like prot…	Potamarius_usumacintae_90476at7898|methyltransferase-like protein 8_[Potamarius_usumacintae], Sciades_proops_90476at7898|methyltransferase-like protein 8_[Sciades_proops], Betancurichthys_madagascariensis_90476at7898|methyltransferase-like protein 8_[Betancurichthys_madagascariensis], Occidentarius_platypogon_90476at7898|methyltransferase-like protein 8_[Occidentarius_platypogon], Chinchaysuyoa_l…
OG0000034	N0	n2	0.365079	Non-Terminal	Hemiarius_stormii_43682at7898|Acid-sensing ion channel 1C_[Hemiarius_stormii], Sciades_herzbergii_43682at7898|Acid-sensing ion channel 1C_[Sciades_herzbergii], Sciades_proops_43682at7898|Acid-sensing ion channel 1C_[Sciades_proops], Genidens_planifrons_43682at7898|Acid-sensing ion channel 1C_[Genidens_planifrons], Genidens_machadoi_43682at7898|Acid-sensing ion channel 1C_[Genidens_machadoi], Nota…	Occidentarius_platypogon_43682at7898|Acid-sensing ion channel 1C_[Occidentarius_platypogon], Notarius_troschelii_43682at7898|Acid-sensing ion channel 1C_[Notarius_troschelii], Notarius_lentiginosus_43682at7898|Acid-sensing ion channel 1C_[Notarius_lentiginosus], Cephalocassis_melanochir_43682at7898|Acid-sensing ion channel 1C_[Cephalocassis_melanochir], Neoarius_berneyi_43682at7898|Acid-sensing i…
OG0000034	N0	n43	0.142857	Non-Terminal	Occidentarius_platypogon_43682at7898|Acid-sensing ion channel 1C_[Occidentarius_platypogon], Notarius_troschelii_43682at7898|Acid-sensing ion channel 1C_[Notarius_troschelii], Notarius_lentiginosus_43682at7898|Acid-sensing ion channel 1C_[Notarius_lentiginosus], Cephalocassis_melanochir_43682at7898|Acid-sensing ion channel 1C_[Cephalocassis_melanochir], Neoarius_berneyi_43682at7898|Acid-sensing i…	Sciades_herzbergii_43682at7898|Acid-sensing ion channel 1C_[Sciades_herzbergii], Ariopsis_canteri_43682at7898|Acid-sensing ion channel 1C_[Ariopsis_canteri], Brustiarius_solidus_43682at7898|Acid-sensing ion channel 1C_[Brustiarius_solidus], Pararius_proximus_43682at7898|Acid-sensing ion channel 1C_[Pararius_proximus], Pararius_mastersi_43682at7898|Acid-sensing ion channel 1C_[Pararius_mastersi], …
OG0000035	N1	n1	0.258065	Non-Terminal	Batrachocephalus_mino_22507at7898|carnitine O-palmitoyltransferase 1 muscle isoform_[Batrachocephalus_mino], Hemipimelodus_borneensis_22507at7898|carnitine O-palmitoyltransferase 1 muscle isoform_[Hemipimelodus_borneensis], Potamarius_usumacintae_22507at7898|carnitine O-palmitoyltransferase 1 muscle isoform_[Potamarius_usumacintae], Potamarius_nelsoni_22507at7898|carnitine O-palmitoyltransferase …	Hemipimelodus_borneensis_22507at7898|carnitine O-palmitoyltransferase 1 muscle isoform_[Hemipimelodus_borneensis], Brustiarius_solidus_22507at7898|carnitine O-palmitoyltransferase 1 muscle isoform_[Brustiarius_solidus], Pachyula_crassilabris_22507at7898|carnitine O-palmitoyltransferase 1 muscle isoform_[Pachyula_crassilabris], Potamosilurus_coatesi_22507at7898|carnitine O-palmitoyltransferase 1 m…
OG0000035	N3	n3	0.172414	Non-Terminal	Batrachocephalus_mino_22507at7898|carnitine O-palmitoyltransferase 1 muscle isoform_[Batrachocephalus_mino], Hemipimelodus_borneensis_22507at7898|carnitine O-palmitoyltransferase 1 muscle isoform_[Hemipimelodus_borneensis], Potamarius_usumacintae_22507at7898|carnitine O-palmitoyltransferase 1 muscle isoform_[Potamarius_usumacintae], Potamarius_nelsoni_22507at7898|carnitine O-palmitoyltransferase …	Neoarius_hainesi_22507at7898|carnitine O-palmitoyltransferase 1 muscle isoform_[Neoarius_hainesi], Potamarius_nelsoni_22507at7898|carnitine O-palmitoyltransferase 1 muscle isoform_[Potamarius_nelsoni], Cinetodus_froggatti_22507at7898|carnitine O-palmitoyltransferase 1 muscle isoform_[Cinetodus_froggatti], Sciades_proops_22507at7898|carnitine O-palmitoyltransferase 1 muscle isoform_[Sciades_proops…
OG0000036	N1	n4	0.0806452	Non-Terminal	Bagre_pinnimaculatus_56042at7898|_[Bagre_pinnimaculatus], Plicofollis_tonggol_56042at7898|_[Plicofollis_tonggol], Occidentarius_platypogon_56042at7898|_[Occidentarius_platypogon], Sciades_herzbergii_56042at7898|_[Sciades_herzbergii], Sciades_proops_56042at7898|_[Sciades_proops], Aceroichthys_dioctes_56042at7898|_[Aceroichthys_dioctes], Neoarius_aff_graeffei_56042at7898|_[Neoarius_aff_graeffei], A…	Cephalocassis_melanochir_56042at7898|_[Cephalocassis_melanochir], Notarius_quadriscutis_56042at7898|_[Notarius_quadriscutis], Doiichthys_novaeguineae_56042at7898|_[Doiichthys_novaeguineae], Notarius_quadriscutis_56042at7898|_[Notarius_quadriscutis], Sciades_dowii_56042at7898|_[Sciades_dowii], Cathorops_hypophthalmus_56042at7898|_[Cathorops_hypophthalmus], Potamarius_nelsoni_56042at7898|_[Potamari…
OG0000036	N1	n49	0.16129	Non-Terminal	Cephalocassis_melanochir_56042at7898|_[Cephalocassis_melanochir], Notarius_quadriscutis_56042at7898|_[Notarius_quadriscutis], Doiichthys_novaeguineae_56042at7898|_[Doiichthys_novaeguineae], Notarius_quadriscutis_56042at7898|_[Notarius_quadriscutis], Sciades_dowii_56042at7898|_[Sciades_dowii], Cathorops_hypophthalmus_56042at7898|_[Cathorops_hypophthalmus], Potamarius_nelsoni_56042at7898|_[Potamari…	Betancurichthys_madagascariensis_56042at7898|_[Betancurichthys_madagascariensis], Cephalocassis_melanochir_56042at7898|_[Cephalocassis_melanochir], Chinchaysuyoa_labiata_56042at7898|_[Chinchaysuyoa_labiata], Sciades_dowii_56042at7898|_[Sciades_dowii], Notarius_quadriscutis_56042at7898|_[Notarius_quadriscutis], Potamarius_usumacintae_56042at7898|_[Potamarius_usumacintae], Potamarius_nelsoni_56042a…
OG0000036	N1	n50	0.0322581	Non-Terminal	Cephalocassis_melanochir_56042at7898|_[Cephalocassis_melanochir], Notarius_quadriscutis_56042at7898|_[Notarius_quadriscutis]	Doiichthys_novaeguineae_56042at7898|_[Doiichthys_novaeguineae], Notarius_quadriscutis_56042at7898|_[Notarius_quadriscutis], Sciades_dowii_56042at7898|_[Sciades_dowii], Cathorops_hypophthalmus_56042at7898|_[Cathorops_hypophthalmus], Potamarius_nelsoni_56042at7898|_[Potamarius_nelsoni], Potamarius_usumacintae_56042at7898|_[Potamarius_usumacintae], Betancurichthys_madagascariensis_56042at7898|_[Beta…
OG0000036	N1	n52	0.129032	Non-Terminal	Doiichthys_novaeguineae_56042at7898|_[Doiichthys_novaeguineae], Notarius_quadriscutis_56042at7898|_[Notarius_quadriscutis], Sciades_dowii_56042at7898|_[Sciades_dowii], Cathorops_hypophthalmus_56042at7898|_[Cathorops_hypophthalmus], Potamarius_nelsoni_56042at7898|_[Potamarius_nelsoni], Potamarius_usumacintae_56042at7898|_[Potamarius_usumacintae], Betancurichthys_madagascariensis_56042at7898|_[Beta…	Chinchaysuyoa_labiata_56042at7898|_[Chinchaysuyoa_labiata], Betancurichthys_madagascariensis_56042at7898|_[Betancurichthys_madagascariensis], Potamarius_nelsoni_56042at7898|_[Potamarius_nelsoni], Cathorops_melanopus_56042at7898|_[Cathorops_melanopus], Pararius_mastersi_56042at7898|_[Pararius_mastersi], Chinchaysuyoa_labiata_56042at7898|_[Chinchaysuyoa_labiata], Plicofollis_layardi_56042at7898|_[P…
OG0000036	N1	n62	0.016129	Non-Terminal	Chinchaysuyoa_labiata_56042at7898|_[Chinchaysuyoa_labiata], Betancurichthys_madagascariensis_56042at7898|_[Betancurichthys_madagascariensis], Potamarius_nelsoni_56042at7898|_[Potamarius_nelsoni]	Cathorops_melanopus_56042at7898|_[Cathorops_melanopus], Pararius_mastersi_56042at7898|_[Pararius_mastersi], Chinchaysuyoa_labiata_56042at7898|_[Chinchaysuyoa_labiata], Plicofollis_layardi_56042at7898|_[Plicofollis_layardi], Cathorops_hypophthalmus_56042at7898|_[Cathorops_hypophthalmus], Cathorops_aguadulce_56042at7898|_Cathorops_aguadulce, Doiichthys_novaeguineae_56042at7898|_[Doiichthys_novaegui…
OG0000036	N1	n65	0.016129	Non-Terminal	Cathorops_melanopus_56042at7898|_[Cathorops_melanopus], Pararius_mastersi_56042at7898|_[Pararius_mastersi], Chinchaysuyoa_labiata_56042at7898|_[Chinchaysuyoa_labiata], Plicofollis_layardi_56042at7898|_[Plicofollis_layardi], Cathorops_hypophthalmus_56042at7898|_[Cathorops_hypophthalmus], Cathorops_aguadulce_56042at7898|_Cathorops_aguadulce, Doiichthys_novaeguineae_56042at7898|_[Doiichthys_novaegui…	Cephalocassis_melanochir_56042at7898|_[Cephalocassis_melanochir]
OG0000037	N1	n1	0.193548	Non-Terminal	Sciades_herzbergii_70065at7898|_[Sciades_herzbergii], Cathorops_dasycephalus_70065at7898|_[Cathorops_dasycephalus], Cephalocassis_melanochir_70065at7898|_[Cephalocassis_melanochir], Neoarius_berneyi_70065at7898|_[Neoarius_berneyi], Ariopsis_jimenezi_70065at7898|_[Ariopsis_jimenezi], Betancurichthys_madagascariensis_70065at7898|_[Betancurichthys_madagascariensis], Genidens_genidens_70065at7898|_[G…	Brustiarius_solidus_70065at7898|_[Brustiarius_solidus], Potamosilurus_macrorhynchus_70065at7898|_[Potamosilurus_macrorhynchus], Ariopsis_jimenezi_70065at7898|_[Ariopsis_jimenezi], Chinchaysuyoa_labiata_70065at7898|_[Chinchaysuyoa_labiata], Genidens_machadoi_70065at7898|_[Genidens_machadoi], Notarius_quadriscutis_70065at7898|_[Notarius_quadriscutis], Cathorops_aguadulce_70065at7898|_Cathorops_agua…
OG0000037	N1	n4	0.16129	Non-Terminal	Cathorops_dasycephalus_70065at7898|_[Cathorops_dasycephalus], Cephalocassis_melanochir_70065at7898|_[Cephalocassis_melanochir], Neoarius_berneyi_70065at7898|_[Neoarius_berneyi], Ariopsis_jimenezi_70065at7898|_[Ariopsis_jimenezi], Betancurichthys_madagascariensis_70065at7898|_[Betancurichthys_madagascariensis], Genidens_genidens_70065at7898|_[Genidens_genidens], Batrachocephalus_mino_70065at7898|_…	Betancurichthys_madagascariensis_70065at7898|_[Betancurichthys_madagascariensis], Ariopsis_canteri_70065at7898|_[Ariopsis_canteri], Neoarius_berneyi_70065at7898|_[Neoarius_berneyi], Cochlefelis_danielsi_70065at7898|_[Cochlefelis_danielsi], Potamosilurus_coatesi_70065at7898|_[Potamosilurus_coatesi], Potamosilurus_velutinus_70065at7898|_[Potamosilurus_velutinus], Pauparius_latirostris_70065at7898|_…
OG0000037	N1	n6	0.129032	Non-Terminal	Cephalocassis_melanochir_70065at7898|_[Cephalocassis_melanochir], Neoarius_berneyi_70065at7898|_[Neoarius_berneyi], Ariopsis_jimenezi_70065at7898|_[Ariopsis_jimenezi], Betancurichthys_madagascariensis_70065at7898|_[Betancurichthys_madagascariensis], Genidens_genidens_70065at7898|_[Genidens_genidens], Batrachocephalus_mino_70065at7898|_[Batrachocephalus_mino], Doiichthys_novaeguineae_70065at7898|_…	Paracinetodus_carinatus_70065at7898|_[Paracinetodus_carinatus], Cephalocassis_melanochir_70065at7898|_[Cephalocassis_melanochir], Aceroichthys_dioctes_70065at7898|_[Aceroichthys_dioctes], Plicofollis_tonggol_70065at7898|_[Plicofollis_tonggol], Cathorops_melanopus_70065at7898|_[Cathorops_melanopus], Cathorops_festae_70065at7898|_[Cathorops_festae], Cathorops_multiradiatus_70065at7898|_[Cathorops_m…
OG0000038	N1	n4	0.177419	Non-Terminal	Potamosilurus_coatesi_46090at7898|dual specificity tyrosine-phosphorylation-regulated kinase 1B-like isoform X1_[Potamosilurus_coatesi], Chinchaysuyoa_labiata_46090at7898|dual specificity tyrosine-phosphorylation-regulated kinase 1B-like isoform X1_[Chinchaysuyoa_labiata], Sciades_proops_46090at7898|dual specificity tyrosine-phosphorylation-regulated kinase 1B-like isoform X1_[Sciades_proops], Ar…	Bleekeriella_aff__leptaspis_46090at7898|dual specificity tyrosine-phosphorylation-regulated kinase 1B-like isoform X1_[Bleekeriella_aff._leptaspis], Bleekeriella_leptaspis_46090at7898|dual specificity tyrosine-phosphorylation-regulated kinase 1B-like isoform X1_[Bleekeriella_leptaspis], Batrachocephalus_mino_46090at7898|dual specificity tyrosine-phosphorylation-regulated kinase 1B-like isoform X1…
OG0000038	N1	n21	0.0483871	Non-Terminal	Bleekeriella_aff__leptaspis_46090at7898|dual specificity tyrosine-phosphorylation-regulated kinase 1B-like isoform X1_[Bleekeriella_aff._leptaspis], Bleekeriella_leptaspis_46090at7898|dual specificity tyrosine-phosphorylation-regulated kinase 1B-like isoform X1_[Bleekeriella_leptaspis], Batrachocephalus_mino_46090at7898|dual specificity tyrosine-phosphorylation-regulated kinase 1B-like isoform X1…	Neoarius_aff_graeffei_46090at7898|dual specificity tyrosine-phosphorylation-regulated kinase 1B-like isoform X1_[Neoarius_aff_graeffei], Arius_gagora_46090at7898|dual specificity tyrosine-phosphorylation-regulated kinase 1B-like isoform X1_[Arius_gagora], Pararius_proximus_46090at7898|dual specificity tyrosine-phosphorylation-regulated kinase 1B-like isoform X1_[Pararius_proximus], Kyataphisa_nen…
OG0000038	N1	n27	0.145161	Non-Terminal	Kyataphisa_nenga_46090at7898|dual specificity tyrosine-phosphorylation-regulated kinase 1B-like isoform X1_[Kyataphisa_nenga], Plicofollis_layardi_46090at7898|dual specificity tyrosine-phosphorylation-regulated kinase 1B-like isoform X1_[Plicofollis_layardi], Brustiarius_nox_46090at7898|dual specificity tyrosine-phosphorylation-regulated kinase 1B-like isoform X1_[Brustiarius_nox], Cephalocassis_…	Plicofollis_tonggol_46090at7898|dual specificity tyrosine-phosphorylation-regulated kinase 1B-like isoform X1_[Plicofollis_tonggol], Hemiarius_stormii_46090at7898|dual specificity tyrosine-phosphorylation-regulated kinase 1B-like isoform X1_[Hemiarius_stormii], Aceroichthys_dioctes_46090at7898|dual specificity tyrosine-phosphorylation-regulated kinase 1B-like isoform X1_[Aceroichthys_dioctes], No…
OG0000039	N0	n0	0.428571	Non-Terminal	Aceroichthys_dioctes_118274at7898|Tetraspanin_[Aceroichthys_dioctes], Neoarius_graeffei_118274at7898|Tetraspanin_[Neoarius_graeffei], Neoarius_aff_graeffei_118274at7898|Tetraspanin_[Neoarius_aff_graeffei], Cathorops_aguadulce_118274at7898|Tetraspanin_Cathorops_aguadulce, Cathorops_festae_118274at7898|Tetraspanin_[Cathorops_festae], Cathorops_hypophthalmus_118274at7898|Tetraspanin_[Cathorops_hypop…	Cathorops_festae_104487at7898|Tetraspanin_[Cathorops_festae], Cathorops_multiradiatus_104487at7898|Tetraspanin_[Cathorops_multiradiatus], Cathorops_melanopus_104487at7898|Tetraspanin_[Cathorops_melanopus], Cathorops_aguadulce_104487at7898|Tetraspanin_Cathorops_aguadulce, Pachyula_crassilabris_104487at7898|Tetraspanin_[Pachyula_crassilabris], Neoarius_midgleyi_104487at7898|Tetraspanin_[Neoarius_mi…
OG0000040	N0	n0	0.444444	Non-Terminal	Brustiarius_nox_21366at7898|semaphorin-3G_[Brustiarius_nox], Sciades_dowii_21366at7898|semaphorin-3G_[Sciades_dowii], Notarius_troschelii_21366at7898|semaphorin-3G_[Notarius_troschelii], Genidens_genidens_21366at7898|semaphorin-3G_[Genidens_genidens], Paracinetodus_carinatus_21366at7898|semaphorin-3G_[Paracinetodus_carinatus], Neoarius_hainesi_21366at7898|semaphorin-3G_[Neoarius_hainesi], Cinetod…	Paracinetodus_carinatus_26199at7898|semaphorin-3C_[Paracinetodus_carinatus], Pararius_mastersi_26199at7898|semaphorin-3C_[Pararius_mastersi], Cochlefelis_danielsi_26199at7898|semaphorin-3C_[Cochlefelis_danielsi], Cathorops_melanopus_26199at7898|semaphorin-3C_[Cathorops_melanopus], Cathorops_aguadulce_26199at7898|semaphorin-3C_Cathorops_aguadulce, Notarius_quadriscutis_26199at7898|semaphorin-3C_[N…
OG0000041	N0	n0	0.269841	Non-Terminal	Sciades_herzbergii_29175at7898|Acyl-CoA synthetase long chain family member 5_[Sciades_herzbergii], Notarius_cookei_29175at7898|Acyl-CoA synthetase long chain family member 5_[Notarius_cookei], Notarius_quadriscutis_29175at7898|Acyl-CoA synthetase long chain family member 5_[Notarius_quadriscutis], Genidens_planifrons_29175at7898|Acyl-CoA synthetase long chain family member 5_[Genidens_planifrons…	Cephalocassis_melanochir_29175at7898|Acyl-CoA synthetase long chain family member 5_[Cephalocassis_melanochir], Cathorops_aguadulce_29175at7898|Acyl-CoA synthetase long chain family member 5_Cathorops_aguadulce, Chinchaysuyoa_labiata_29175at7898|Acyl-CoA synthetase long chain family member 5_[Chinchaysuyoa_labiata], Genidens_genidens_29175at7898|Acyl-CoA synthetase long chain family member 5_[Gen…
OG0000041	N0	n42	0.111111	Non-Terminal	Cephalocassis_melanochir_29175at7898|Acyl-CoA synthetase long chain family member 5_[Cephalocassis_melanochir], Cathorops_aguadulce_29175at7898|Acyl-CoA synthetase long chain family member 5_Cathorops_aguadulce, Chinchaysuyoa_labiata_29175at7898|Acyl-CoA synthetase long chain family member 5_[Chinchaysuyoa_labiata], Genidens_genidens_29175at7898|Acyl-CoA synthetase long chain family member 5_[Gen…	Neoarius_hainesi_29175at7898|Acyl-CoA synthetase long chain family member 5_[Neoarius_hainesi], Notarius_kessleri_29175at7898|Acyl-CoA synthetase long chain family member 5_[Notarius_kessleri], Galeichthys_feliceps_29175at7898|Acyl-CoA synthetase long chain family member 5_[Galeichthys_feliceps], Plicofollis_tonggol_29175at7898|Acyl-CoA synthetase long chain family member 5_[Plicofollis_tonggol],…
OG0000041	N1	n44	0.0483871	Non-Terminal	Cathorops_aguadulce_29175at7898|Acyl-CoA synthetase long chain family member 5_Cathorops_aguadulce, Chinchaysuyoa_labiata_29175at7898|Acyl-CoA synthetase long chain family member 5_[Chinchaysuyoa_labiata], Genidens_genidens_29175at7898|Acyl-CoA synthetase long chain family member 5_[Genidens_genidens], Ariopsis_assimilis_29175at7898|Acyl-CoA synthetase long chain family member 5_[Ariopsis_assimil…	Brustiarius_solidus_29175at7898|Acyl-CoA synthetase long chain family member 5_[Brustiarius_solidus], Sciades_dowii_29175at7898|Acyl-CoA synthetase long chain family member 5_[Sciades_dowii], Bagre_pinnimaculatus_29175at7898|Acyl-CoA synthetase long chain family member 5_[Bagre_pinnimaculatus]
OG0000042	N0	n1	0.428571	Non-Terminal	Galeichthys_feliceps_68585at7898|histamine H3 receptor-like_[Galeichthys_feliceps], Notarius_troschelii_68585at7898|histamine H3 receptor-like_[Notarius_troschelii], Notarius_cookei_68585at7898|histamine H3 receptor-like_[Notarius_cookei], Cathorops_multiradiatus_68585at7898|histamine H3 receptor-like_[Cathorops_multiradiatus], Cathorops_festae_68585at7898|histamine H3 receptor-like_[Cathorops_fe…	Neoarius_hainesi_68585at7898|histamine H3 receptor-like_[Neoarius_hainesi], Neoarius_graeffei_68585at7898|histamine H3 receptor-like_[Neoarius_graeffei], Bleekeriella_leptaspis_68585at7898|histamine H3 receptor-like_[Bleekeriella_leptaspis], Bleekeriella_aff__leptaspis_68585at7898|histamine H3 receptor-like_[Bleekeriella_aff._leptaspis], Brustiarius_nox_68585at7898|histamine H3 receptor-like_[Bru…
OG0000043	N0	n1	0.396825	Non-Terminal	Plicofollis_layardi_131150at7898|glucagon_[Plicofollis_layardi], Galeichthys_feliceps_131150at7898|glucagon_[Galeichthys_feliceps], Brustiarius_solidus_131150at7898|glucagon_[Brustiarius_solidus], Plicofollis_tonggol_131150at7898|glucagon_[Plicofollis_tonggol], Nedystoma_dayi_131150at7898|glucagon_[Nedystoma_dayi], Potamarius_usumacintae_131150at7898|glucagon_[Potamarius_usumacintae], Potamarius_…	Cathorops_hypophthalmus_123421at7898|glucagon-1-like_[Cathorops_hypophthalmus], Bagre_pinnimaculatus_123421at7898|glucagon-1-like_[Bagre_pinnimaculatus], Cathorops_dasycephalus_123421at7898|glucagon-1-like_[Cathorops_dasycephalus], Potamarius_usumacintae_123421at7898|glucagon-1-like_[Potamarius_usumacintae], Cathorops_aguadulce_123421at7898|glucagon-1-like_Cathorops_aguadulce, Occidentarius_platy…
OG0000044	N1	n3	0.387097	Non-Terminal	Potamarius_usumacintae_94542at7898|retinol dehydrogenase 14-like_[Potamarius_usumacintae], Chinchaysuyoa_labiata_94542at7898|retinol dehydrogenase 14-like_[Chinchaysuyoa_labiata], Netuma_bilineata_94542at7898|retinol dehydrogenase 14-like_[Netuma_bilineata], Pararius_proximus_94542at7898|retinol dehydrogenase 14-like_[Pararius_proximus], Neoarius_graeffei_94542at7898|retinol dehydrogenase 14-like…	Aceroichthys_dioctes_94542at7898|retinol dehydrogenase 14-like_[Aceroichthys_dioctes], Brustiarius_solidus_96643at7898|retinol dehydrogenase 12-like_[Brustiarius_solidus], Pararius_proximus_96643at7898|retinol dehydrogenase 12-like_[Pararius_proximus], Neoarius_hainesi_94542at7898|retinol dehydrogenase 14-like_[Neoarius_hainesi], Potamarius_nelsoni_96643at7898|retinol dehydrogenase 12-like_[Potam…
OG0000044	N1	n47	0.0483871	Non-Terminal	Brustiarius_solidus_96643at7898|retinol dehydrogenase 12-like_[Brustiarius_solidus], Pararius_proximus_96643at7898|retinol dehydrogenase 12-like_[Pararius_proximus], Neoarius_hainesi_94542at7898|retinol dehydrogenase 14-like_[Neoarius_hainesi], Potamarius_nelsoni_96643at7898|retinol dehydrogenase 12-like_[Potamarius_nelsoni], Batrachocephalus_mino_96643at7898|retinol dehydrogenase 12-like_[Batrac…	Cathorops_aguadulce_94542at7898|retinol dehydrogenase 14-like_Cathorops_aguadulce, Cathorops_hypophthalmus_94542at7898|retinol dehydrogenase 14-like_[Cathorops_hypophthalmus], Pachyula_crassilabris_94542at7898|retinol dehydrogenase 14-like_[Pachyula_crassilabris]
OG0000044	N1	n50	0.016129	Non-Terminal	Neoarius_hainesi_94542at7898|retinol dehydrogenase 14-like_[Neoarius_hainesi]	Potamarius_nelsoni_96643at7898|retinol dehydrogenase 12-like_[Potamarius_nelsoni], Batrachocephalus_mino_96643at7898|retinol dehydrogenase 12-like_[Batrachocephalus_mino], Netuma_bilineata_96643at7898|retinol dehydrogenase 12-like_[Netuma_bilineata], Hemiarius_stormii_96643at7898|retinol dehydrogenase 12-like_[Hemiarius_stormii], Nemapteryx_armiger_96643at7898|retinol dehydrogenase 12-like_[Nemap…
OG0000045	N1	n7	0.354839	Non-Terminal	Notarius_kessleri_88845at7898|_[Notarius_kessleri], Sciades_dowii_88845at7898|_[Sciades_dowii], Ariopsis_assimilis_88845at7898|_[Ariopsis_assimilis], Notarius_cookei_88845at7898|_[Notarius_cookei], Ariopsis_jimenezi_88845at7898|_[Ariopsis_jimenezi], Potamarius_nelsoni_88845at7898|_[Potamarius_nelsoni], Brustiarius_utarus_88845at7898|_[Brustiarius_utarus], Pararius_proximus_88845at7898|_[Pararius_…	Kyataphisa_nenga_88845at7898|_[Kyataphisa_nenga], Sciades_proops_88845at7898|_[Sciades_proops], Doiichthys_novaeguineae_88845at7898|_[Doiichthys_novaeguineae], Brustiarius_solidus_88845at7898|_[Brustiarius_solidus], Genidens_planifrons_88845at7898|_[Genidens_planifrons], Batrachocephalus_mino_88845at7898|_[Batrachocephalus_mino], Arius_gagora_88845at7898|_[Arius_gagora], Plicofollis_layardi_88845…
OG0000046	N1	n3	0.016129	Non-Terminal	Potamosilurus_coatesi_24888at7898|tripartite motif-containing protein 2_[Potamosilurus_coatesi]	Hemiarius_stormii_24888at7898|tripartite motif-containing protein 2_[Hemiarius_stormii], Cephalocassis_melanochir_24888at7898|tripartite motif-containing protein 2_[Cephalocassis_melanochir], Neoarius_midgleyi_24888at7898|tripartite motif-containing protein 2_[Neoarius_midgleyi], Neoarius_aff_graeffei_24888at7898|tripartite motif-containing protein 2_[Neoarius_aff_graeffei], Cathorops_hypophthalm…
OG0000046	N1	n4	0.33871	Non-Terminal	Hemiarius_stormii_24888at7898|tripartite motif-containing protein 2_[Hemiarius_stormii], Cephalocassis_melanochir_24888at7898|tripartite motif-containing protein 2_[Cephalocassis_melanochir], Neoarius_midgleyi_24888at7898|tripartite motif-containing protein 2_[Neoarius_midgleyi], Neoarius_aff_graeffei_24888at7898|tripartite motif-containing protein 2_[Neoarius_aff_graeffei], Cathorops_hypophthalm…	Batrachocephalus_mino_24888at7898|tripartite motif-containing protein 2_[Batrachocephalus_mino], Ariopsis_jimenezi_24888at7898|tripartite motif-containing protein 2_[Ariopsis_jimenezi], Hemipimelodus_borneensis_24888at7898|tripartite motif-containing protein 2_[Hemipimelodus_borneensis], Bagre_pinnimaculatus_24888at7898|tripartite motif-containing protein 2_[Bagre_pinnimaculatus], Potamosilurus_v…
OG0000046	N1	n32	0.0322581	Non-Terminal	Batrachocephalus_mino_24888at7898|tripartite motif-containing protein 2_[Batrachocephalus_mino], Ariopsis_jimenezi_24888at7898|tripartite motif-containing protein 2_[Ariopsis_jimenezi], Hemipimelodus_borneensis_24888at7898|tripartite motif-containing protein 2_[Hemipimelodus_borneensis], Bagre_pinnimaculatus_24888at7898|tripartite motif-containing protein 2_[Bagre_pinnimaculatus], Potamosilurus_v…	Genidens_genidens_24888at7898|tripartite motif-containing protein 2_[Genidens_genidens], Genidens_planifrons_24888at7898|tripartite motif-containing protein 2_[Genidens_planifrons]
OG0000047	N3	n16	0.155172	Non-Terminal	Potamosilurus_macrorhynchus_110001at7898|beta-crystallin B1_[Potamosilurus_macrorhynchus], Netuma_bilineata_110001at7898|beta-crystallin B1_[Netuma_bilineata], Bleekeriella_leptaspis_110001at7898|beta-crystallin B1_[Bleekeriella_leptaspis], Brustiarius_nox_110001at7898|beta-crystallin B1_[Brustiarius_nox], Brustiarius_utarus_110001at7898|beta-crystallin B1_[Brustiarius_utarus], Occidentarius_plat…	Cathorops_melanopus_110001at7898|beta-crystallin B1_[Cathorops_melanopus], Brustiarius_utarus_110001at7898|beta-crystallin B1_[Brustiarius_utarus], Brustiarius_nox_110001at7898|beta-crystallin B1_[Brustiarius_nox], Bleekeriella_leptaspis_110001at7898|beta-crystallin B1_[Bleekeriella_leptaspis], Sciades_dowii_110001at7898|beta-crystallin B1_[Sciades_dowii], Sciades_proops_110001at7898|beta-crystal…
OG0000047	N3	n25	0.155172	Non-Terminal	Cathorops_melanopus_110001at7898|beta-crystallin B1_[Cathorops_melanopus], Brustiarius_utarus_110001at7898|beta-crystallin B1_[Brustiarius_utarus], Brustiarius_nox_110001at7898|beta-crystallin B1_[Brustiarius_nox], Bleekeriella_leptaspis_110001at7898|beta-crystallin B1_[Bleekeriella_leptaspis], Sciades_dowii_110001at7898|beta-crystallin B1_[Sciades_dowii], Sciades_proops_110001at7898|beta-crystal…	Bleekeriella_leptaspis_110001at7898|beta-crystallin B1_[Bleekeriella_leptaspis], Potamosilurus_macrorhynchus_110001at7898|beta-crystallin B1_[Potamosilurus_macrorhynchus], Sciades_dowii_110001at7898|beta-crystallin B1_[Sciades_dowii], Notarius_lentiginosus_110001at7898|beta-crystallin B1_[Notarius_lentiginosus], Occidentarius_platypogon_110001at7898|beta-crystallin B1_[Occidentarius_platypogon], …
OG0000048	N1	n15	0.016129	Non-Terminal	Genidens_planifrons_28535at7898|procollagen-lysine2-oxoglutarate 5-dioxygenase 1_[Genidens_planifrons], Pauparius_latirostris_28535at7898|procollagen-lysine2-oxoglutarate 5-dioxygenase 1_[Pauparius_latirostris], Brustiarius_utarus_28535at7898|procollagen-lysine2-oxoglutarate 5-dioxygenase 1_[Brustiarius_utarus], Brustiarius_solidus_28535at7898|procollagen-lysine2-oxoglutarate 5-dioxygenase 1_[Bru…	Genidens_machadoi_28535at7898|procollagen-lysine2-oxoglutarate 5-dioxygenase 1_[Genidens_machadoi], Pararius_mastersi_28535at7898|procollagen-lysine2-oxoglutarate 5-dioxygenase 1_[Pararius_mastersi]
OG0000048	N1	n19	0.193548	Non-Terminal	Brustiarius_utarus_28535at7898|procollagen-lysine2-oxoglutarate 5-dioxygenase 1_[Brustiarius_utarus], Brustiarius_solidus_28535at7898|procollagen-lysine2-oxoglutarate 5-dioxygenase 1_[Brustiarius_solidus], Notarius_kessleri_28535at7898|procollagen-lysine2-oxoglutarate 5-dioxygenase 1_[Notarius_kessleri], Notarius_cookei_28535at7898|procollagen-lysine2-oxoglutarate 5-dioxygenase 1_[Notarius_cookei…	Pachyula_crassilabris_28535at7898|procollagen-lysine2-oxoglutarate 5-dioxygenase 1_[Pachyula_crassilabris], Cinetodus_froggatti_28535at7898|procollagen-lysine2-oxoglutarate 5-dioxygenase 1_[Cinetodus_froggatti], Notarius_kessleri_28535at7898|procollagen-lysine2-oxoglutarate 5-dioxygenase 1_[Notarius_kessleri], Genidens_machadoi_28535at7898|procollagen-lysine2-oxoglutarate 5-dioxygenase 1_[Geniden…
OG0000048	N1	n49	0.0967742	Non-Terminal	Genidens_machadoi_28535at7898|procollagen-lysine2-oxoglutarate 5-dioxygenase 1_[Genidens_machadoi], Bagre_pinnimaculatus_28535at7898|procollagen-lysine2-oxoglutarate 5-dioxygenase 1_[Bagre_pinnimaculatus], Ariopsis_jimenezi_28535at7898|procollagen-lysine2-oxoglutarate 5-dioxygenase 1_[Ariopsis_jimenezi], Potamosilurus_macrorhynchus_28535at7898|procollagen-lysine2-oxoglutarate 5-dioxygenase 1_[Pot…	Bagre_pinnimaculatus_28535at7898|procollagen-lysine2-oxoglutarate 5-dioxygenase 1_[Bagre_pinnimaculatus], Ariopsis_canteri_28535at7898|procollagen-lysine2-oxoglutarate 5-dioxygenase 1_[Ariopsis_canteri], Ariopsis_jimenezi_28535at7898|procollagen-lysine2-oxoglutarate 5-dioxygenase 1_[Ariopsis_jimenezi], Cathorops_hypophthalmus_28535at7898|procollagen-lysine2-oxoglutarate 5-dioxygenase 1_[Cathorops…
OG0000049	N1	n3	0.129032	Non-Terminal	Potamarius_usumacintae_32227at7898|Adenosine deaminase RNA-specific B2 _non-functional__[Potamarius_usumacintae], Ariopsis_assimilis_32227at7898|Adenosine deaminase RNA-specific B2 _non-functional__[Ariopsis_assimilis], Plicofollis_tonggol_32227at7898|Adenosine deaminase RNA-specific B2 _non-functional__[Plicofollis_tonggol], Neoarius_graeffei_32227at7898|Adenosine deaminase RNA-specific B2 _non-…	Pararius_proximus_32227at7898|Adenosine deaminase RNA-specific B2 _non-functional__[Pararius_proximus], Potamarius_nelsoni_32227at7898|Adenosine deaminase RNA-specific B2 _non-functional__[Potamarius_nelsoni], Cathorops_melanopus_32227at7898|Adenosine deaminase RNA-specific B2 _non-functional__[Cathorops_melanopus], Chinchaysuyoa_labiata_32227at7898|Adenosine deaminase RNA-specific B2 _non-functi…
OG0000049	N1	n8	0.193548	Non-Terminal	Notarius_troschelii_32227at7898|Adenosine deaminase RNA-specific B2 _non-functional__[Notarius_troschelii], Notarius_quadriscutis_32227at7898|Adenosine deaminase RNA-specific B2 _non-functional__[Notarius_quadriscutis], Cathorops_aguadulce_32227at7898|Adenosine deaminase RNA-specific B2 _non-functional__Cathorops_aguadulce, Hemiarius_stormii_32227at7898|Adenosine deaminase RNA-specific B2 _non-fu…	Pararius_mastersi_32227at7898|Adenosine deaminase RNA-specific B2 _non-functional__[Pararius_mastersi], Notarius_cookei_32227at7898|Adenosine deaminase RNA-specific B2 _non-functional__[Notarius_cookei], Notarius_kessleri_32227at7898|Adenosine deaminase RNA-specific B2 _non-functional__[Notarius_kessleri], Notarius_troschelii_32227at7898|Adenosine deaminase RNA-specific B2 _non-functional__[Notar…
OG0000050	N0	n6	0.31746	Non-Terminal	Pararius_proximus_67426at7898|_[Pararius_proximus], Occidentarius_platypogon_67426at7898|_[Occidentarius_platypogon], Genidens_machadoi_67426at7898|_[Genidens_machadoi], Genidens_planifrons_67426at7898|_[Genidens_planifrons], Bagre_pinnimaculatus_67426at7898|_[Bagre_pinnimaculatus], Hemipimelodus_borneensis_67426at7898|_[Hemipimelodus_borneensis], Kyataphisa_nenga_67426at7898|_[Kyataphisa_nenga],…	Neoarius_aff_graeffei_67426at7898|_[Neoarius_aff_graeffei], Notarius_kessleri_67426at7898|_[Notarius_kessleri], Notarius_quadriscutis_67426at7898|_[Notarius_quadriscutis], Betancurichthys_madagascariensis_67426at7898|_[Betancurichthys_madagascariensis], Pauparius_latirostris_67426at7898|_[Pauparius_latirostris], Megalosciades_augustus_67426at7898|_[Megalosciades_augustus], Nedystoma_dayi_67426at7…
OG0000051	N1	n18	0.112903	Non-Terminal	Neoarius_berneyi_44796at7898|glypican-2_[Neoarius_berneyi], Potamosilurus_coatesi_44796at7898|glypican-2_[Potamosilurus_coatesi], Cathorops_melanopus_44796at7898|glypican-2_[Cathorops_melanopus], Cathorops_festae_44796at7898|glypican-2_[Cathorops_festae], Cathorops_multiradiatus_44796at7898|glypican-2_[Cathorops_multiradiatus], Doiichthys_novaeguineae_44796at7898|glypican-2_[Doiichthys_novaeguine…	Nemapteryx_armiger_44796at7898|glypican-2_[Nemapteryx_armiger], Brustiarius_nox_44796at7898|glypican-2_[Brustiarius_nox], Cinetodus_froggatti_44796at7898|glypican-2_[Cinetodus_froggatti], Pararius_mastersi_44796at7898|glypican-2_[Pararius_mastersi], Potamosilurus_velutinus_44796at7898|glypican-2_[Potamosilurus_velutinus], Megalosciades_augustus_44796at7898|glypican-2_[Megalosciades_augustus], Par…
OG0000051	N1	n21	0.193548	Non-Terminal	Neoarius_berneyi_44796at7898|glypican-2_[Neoarius_berneyi], Potamosilurus_coatesi_44796at7898|glypican-2_[Potamosilurus_coatesi], Cathorops_melanopus_44796at7898|glypican-2_[Cathorops_melanopus], Cathorops_festae_44796at7898|glypican-2_[Cathorops_festae], Cathorops_multiradiatus_44796at7898|glypican-2_[Cathorops_multiradiatus], Doiichthys_novaeguineae_44796at7898|glypican-2_[Doiichthys_novaeguine…	Cathorops_melanopus_44796at7898|glypican-2_[Cathorops_melanopus], Cathorops_multiradiatus_44796at7898|glypican-2_[Cathorops_multiradiatus], Cathorops_hypophthalmus_44796at7898|glypican-2_[Cathorops_hypophthalmus], Cathorops_festae_44796at7898|glypican-2_[Cathorops_festae], Cathorops_aguadulce_44796at7898|glypican-2_Cathorops_aguadulce, Doiichthys_novaeguineae_44796at7898|glypican-2_[Doiichthys_no…
OG0000052	N0	n4	0.301587	Non-Terminal	Potamosilurus_macrorhynchus_18717at7898|Phosphodiesterase_[Potamosilurus_macrorhynchus], Kyataphisa_nenga_18717at7898|Phosphodiesterase_[Kyataphisa_nenga], Pauparius_latirostris_18717at7898|Phosphodiesterase_[Pauparius_latirostris], Neoarius_aff_graeffei_18717at7898|Phosphodiesterase_[Neoarius_aff_graeffei], Ariopsis_jimenezi_18717at7898|Phosphodiesterase_[Ariopsis_jimenezi], Hemiarius_stormii_18…	Neoarius_graeffei_18717at7898|Phosphodiesterase_[Neoarius_graeffei], Brustiarius_solidus_18717at7898|Phosphodiesterase_[Brustiarius_solidus], Sciades_proops_18717at7898|Phosphodiesterase_[Sciades_proops], Sciades_herzbergii_18717at7898|Phosphodiesterase_[Sciades_herzbergii], Neoarius_hainesi_18717at7898|Phosphodiesterase_[Neoarius_hainesi], Cathorops_hypophthalmus_18717at7898|Phosphodiesterase_[C…
OG0000052	N3	n47	0.0172414	Non-Terminal	Neoarius_hainesi_18717at7898|Phosphodiesterase_[Neoarius_hainesi]	Cathorops_hypophthalmus_18717at7898|Phosphodiesterase_[Cathorops_hypophthalmus], Neoarius_hainesi_18717at7898|Phosphodiesterase_[Neoarius_hainesi], Neoarius_berneyi_18717at7898|Phosphodiesterase_[Neoarius_berneyi], Occidentarius_platypogon_18717at7898|Phosphodiesterase_[Occidentarius_platypogon], Cathorops_aguadulce_18717at7898|Phosphodiesterase_Cathorops_aguadulce, Cathorops_melanopus_18717at789…
OG0000053	N0	n0	0.396825	Non-Terminal	Potamarius_usumacintae_31398at7898|kelch-like protein 20_[Potamarius_usumacintae], Batrachocephalus_mino_31398at7898|kelch-like protein 20_[Batrachocephalus_mino], Neoarius_berneyi_31398at7898|kelch-like protein 20_[Neoarius_berneyi], Cinetodus_froggatti_31398at7898|kelch-like protein 20_[Cinetodus_froggatti], Paracinetodus_carinatus_31398at7898|kelch-like protein 20_[Paracinetodus_carinatus], Ne…	Hemiarius_stormii_37662at7898|kelch-like protein 28_[Hemiarius_stormii], Sciades_herzbergii_37662at7898|kelch-like protein 28_[Sciades_herzbergii], Sciades_proops_37662at7898|kelch-like protein 28_[Sciades_proops], Arius_gagora_37662at7898|kelch-like protein 28_[Arius_gagora], Kyataphisa_nenga_37662at7898|kelch-like protein 28_[Kyataphisa_nenga], Notarius_kessleri_37662at7898|kelch-like protein 2…
OG0000054	N1	n3	0.016129	Non-Terminal	Notarius_quadriscutis_104214at7898|Tetraspanin_[Notarius_quadriscutis]	Neoarius_berneyi_104214at7898|Tetraspanin_[Neoarius_berneyi], Arius_gagora_104214at7898|Tetraspanin_[Arius_gagora], Hemiarius_stormii_104214at7898|Tetraspanin_[Hemiarius_stormii], Betancurichthys_madagascariensis_104214at7898|Tetraspanin_[Betancurichthys_madagascariensis], Batrachocephalus_mino_104214at7898|Tetraspanin_[Batrachocephalus_mino], Genidens_planifrons_104214at7898|Tetraspanin_[Geniden…
OG0000054	N1	n4	0.0806452	Non-Terminal	Neoarius_berneyi_104214at7898|Tetraspanin_[Neoarius_berneyi], Arius_gagora_104214at7898|Tetraspanin_[Arius_gagora], Hemiarius_stormii_104214at7898|Tetraspanin_[Hemiarius_stormii], Betancurichthys_madagascariensis_104214at7898|Tetraspanin_[Betancurichthys_madagascariensis], Batrachocephalus_mino_104214at7898|Tetraspanin_[Batrachocephalus_mino], Genidens_planifrons_104214at7898|Tetraspanin_[Geniden…	Ariopsis_jimenezi_104214at7898|Tetraspanin_[Ariopsis_jimenezi], Nedystoma_dayi_104214at7898|Tetraspanin_[Nedystoma_dayi], Bleekeriella_leptaspis_104214at7898|Tetraspanin_[Bleekeriella_leptaspis], Occidentarius_platypogon_104214at7898|Tetraspanin_[Occidentarius_platypogon], Bleekeriella_aff__leptaspis_104214at7898|Tetraspanin_[Bleekeriella_aff._leptaspis], Neoarius_midgleyi_104214at7898|Tetraspani…
OG0000054	N1	n15	0.016129	Non-Terminal	Nedystoma_dayi_104214at7898|Tetraspanin_[Nedystoma_dayi], Bleekeriella_leptaspis_104214at7898|Tetraspanin_[Bleekeriella_leptaspis], Occidentarius_platypogon_104214at7898|Tetraspanin_[Occidentarius_platypogon], Bleekeriella_aff__leptaspis_104214at7898|Tetraspanin_[Bleekeriella_aff._leptaspis], Neoarius_midgleyi_104214at7898|Tetraspanin_[Neoarius_midgleyi], Chinchaysuyoa_labiata_104214at7898|Tetras…	Ariopsis_canteri_104214at7898|Tetraspanin_[Ariopsis_canteri]
OG0000054	N1	n17	0.177419	Non-Terminal	Bleekeriella_leptaspis_104214at7898|Tetraspanin_[Bleekeriella_leptaspis], Occidentarius_platypogon_104214at7898|Tetraspanin_[Occidentarius_platypogon], Bleekeriella_aff__leptaspis_104214at7898|Tetraspanin_[Bleekeriella_aff._leptaspis], Neoarius_midgleyi_104214at7898|Tetraspanin_[Neoarius_midgleyi], Chinchaysuyoa_labiata_104214at7898|Tetraspanin_[Chinchaysuyoa_labiata], Pararius_mastersi_104214at7…	Cathorops_festae_104214at7898|Tetraspanin_[Cathorops_festae], Cathorops_aguadulce_104214at7898|Tetraspanin_Cathorops_aguadulce, Cathorops_multiradiatus_104214at7898|Tetraspanin_[Cathorops_multiradiatus], Cathorops_melanopus_104214at7898|Tetraspanin_[Cathorops_melanopus], Cathorops_dasycephalus_104214at7898|Tetraspanin_[Cathorops_dasycephalus], Cathorops_hypophthalmus_104214at7898|Tetraspanin_[Cat…
OG0000054	N1	n34	0.0967742	Non-Terminal	Cathorops_festae_104214at7898|Tetraspanin_[Cathorops_festae], Cathorops_aguadulce_104214at7898|Tetraspanin_Cathorops_aguadulce, Cathorops_multiradiatus_104214at7898|Tetraspanin_[Cathorops_multiradiatus], Cathorops_melanopus_104214at7898|Tetraspanin_[Cathorops_melanopus], Cathorops_dasycephalus_104214at7898|Tetraspanin_[Cathorops_dasycephalus], Cathorops_hypophthalmus_104214at7898|Tetraspanin_[Cat…	Sciades_herzbergii_104214at7898|Tetraspanin_[Sciades_herzbergii], Notarius_troschelii_104214at7898|Tetraspanin_[Notarius_troschelii], Pachyula_crassilabris_104214at7898|Tetraspanin_[Pachyula_crassilabris], Bleekeriella_aff__leptaspis_104214at7898|Tetraspanin_[Bleekeriella_aff._leptaspis], Bleekeriella_leptaspis_104214at7898|Tetraspanin_[Bleekeriella_leptaspis], Chinchaysuyoa_labiata_104214at7898|…
OG0000055	N1	n3	0.016129	Non-Terminal	Pararius_mastersi_134102at7898|small nuclear ribonucleoprotein F_[Pararius_mastersi], Pararius_proximus_134102at7898|small nuclear ribonucleoprotein F_[Pararius_proximus], Paracinetodus_carinatus_134102at7898|small nuclear ribonucleoprotein F_[Paracinetodus_carinatus], Batrachocephalus_mino_134102at7898|small nuclear ribonucleoprotein F_[Batrachocephalus_mino], Pauparius_latirostris_134102at7898|…	Ariopsis_jimenezi_134102at7898|small nuclear ribonucleoprotein F_[Ariopsis_jimenezi], Nedystoma_dayi_134102at7898|small nuclear ribonucleoprotein F_[Nedystoma_dayi], Arius_gagora_134102at7898|small nuclear ribonucleoprotein F_[Arius_gagora]
OG0000055	N1	n6	0.016129	Non-Terminal	Paracinetodus_carinatus_134102at7898|small nuclear ribonucleoprotein F_[Paracinetodus_carinatus]	Batrachocephalus_mino_134102at7898|small nuclear ribonucleoprotein F_[Batrachocephalus_mino], Pauparius_latirostris_134102at7898|small nuclear ribonucleoprotein F_[Pauparius_latirostris], Ariopsis_canteri_134102at7898|small nuclear ribonucleoprotein F_[Ariopsis_canteri], Brustiarius_solidus_134102at7898|small nuclear ribonucleoprotein F_[Brustiarius_solidus], Doiichthys_novaeguineae_134102at7898|…
OG0000055	N1	n8	0.016129	Non-Terminal	Pauparius_latirostris_134102at7898|small nuclear ribonucleoprotein F_[Pauparius_latirostris]	Ariopsis_canteri_134102at7898|small nuclear ribonucleoprotein F_[Ariopsis_canteri], Brustiarius_solidus_134102at7898|small nuclear ribonucleoprotein F_[Brustiarius_solidus], Doiichthys_novaeguineae_134102at7898|small nuclear ribonucleoprotein F_[Doiichthys_novaeguineae], Cathorops_aguadulce_134102at7898|small nuclear ribonucleoprotein F_Cathorops_aguadulce, Cochlefelis_spatula_134102at7898|small …
OG0000055	N1	n9	0.016129	Non-Terminal	Ariopsis_canteri_134102at7898|small nuclear ribonucleoprotein F_[Ariopsis_canteri]	Brustiarius_solidus_134102at7898|small nuclear ribonucleoprotein F_[Brustiarius_solidus], Doiichthys_novaeguineae_134102at7898|small nuclear ribonucleoprotein F_[Doiichthys_novaeguineae], Cathorops_aguadulce_134102at7898|small nuclear ribonucleoprotein F_Cathorops_aguadulce, Cochlefelis_spatula_134102at7898|small nuclear ribonucleoprotein F_[Cochlefelis_spatula], Betancurichthys_madagascariensis_…
OG0000055	N1	n13	0.016129	Non-Terminal	Cochlefelis_spatula_134102at7898|small nuclear ribonucleoprotein F_[Cochlefelis_spatula]	Betancurichthys_madagascariensis_134102at7898|small nuclear ribonucleoprotein F_[Betancurichthys_madagascariensis], Nemapteryx_armiger_134102at7898|small nuclear ribonucleoprotein F_[Nemapteryx_armiger], Cochlefelis_danielsi_134102at7898|small nuclear ribonucleoprotein F_[Cochlefelis_danielsi], Brustiarius_utarus_134102at7898|small nuclear ribonucleoprotein F_[Brustiarius_utarus], Plicofollis_ton…
OG0000055	N1	n14	0.016129	Non-Terminal	Betancurichthys_madagascariensis_134102at7898|small nuclear ribonucleoprotein F_[Betancurichthys_madagascariensis]	Nemapteryx_armiger_134102at7898|small nuclear ribonucleoprotein F_[Nemapteryx_armiger], Cochlefelis_danielsi_134102at7898|small nuclear ribonucleoprotein F_[Cochlefelis_danielsi], Brustiarius_utarus_134102at7898|small nuclear ribonucleoprotein F_[Brustiarius_utarus], Plicofollis_tonggol_134102at7898|small nuclear ribonucleoprotein F_[Plicofollis_tonggol], Kyataphisa_nenga_134102at7898|small nucle…
OG0000055	N1	n20	0.016129	Non-Terminal	Occidentarius_platypogon_134102at7898|small nuclear ribonucleoprotein F_[Occidentarius_platypogon]	Aceroichthys_dioctes_134102at7898|small nuclear ribonucleoprotein F_[Aceroichthys_dioctes], Genidens_planifrons_134102at7898|small nuclear ribonucleoprotein F_[Genidens_planifrons], Brustiarius_nox_134102at7898|small nuclear ribonucleoprotein F_[Brustiarius_nox], Hemipimelodus_borneensis_134102at7898|small nuclear ribonucleoprotein F_[Hemipimelodus_borneensis], Cephalocassis_melanochir_134102at78…
OG0000055	N1	n24	0.0483871	Non-Terminal	Hemipimelodus_borneensis_134102at7898|small nuclear ribonucleoprotein F_[Hemipimelodus_borneensis], Cephalocassis_melanochir_134102at7898|small nuclear ribonucleoprotein F_[Cephalocassis_melanochir], Hemiarius_stormii_134102at7898|small nuclear ribonucleoprotein F_[Hemiarius_stormii], Bagre_pinnimaculatus_134102at7898|small nuclear ribonucleoprotein F_[Bagre_pinnimaculatus], Cinetodus_froggatti_1…	Cathorops_multiradiatus_134102at7898|small nuclear ribonucleoprotein F_[Cathorops_multiradiatus], Neoarius_graeffei_134102at7898|small nuclear ribonucleoprotein F_[Neoarius_graeffei], Chinchaysuyoa_labiata_134102at7898|small nuclear ribonucleoprotein F_[Chinchaysuyoa_labiata], Cathorops_festae_134102at7898|small nuclear ribonucleoprotein F_[Cathorops_festae], Potamosilurus_macrorhynchus_134102at7…
OG0000055	N1	n30	0.016129	Non-Terminal	Cathorops_multiradiatus_134102at7898|small nuclear ribonucleoprotein F_[Cathorops_multiradiatus]	Neoarius_graeffei_134102at7898|small nuclear ribonucleoprotein F_[Neoarius_graeffei], Chinchaysuyoa_labiata_134102at7898|small nuclear ribonucleoprotein F_[Chinchaysuyoa_labiata], Cathorops_festae_134102at7898|small nuclear ribonucleoprotein F_[Cathorops_festae], Potamosilurus_macrorhynchus_134102at7898|small nuclear ribonucleoprotein F_[Potamosilurus_macrorhynchus], Sciades_proops_133853at7898|L…
OG0000055	N1	n34	0.016129	Non-Terminal	Potamosilurus_macrorhynchus_134102at7898|small nuclear ribonucleoprotein F_[Potamosilurus_macrorhynchus]	Sciades_proops_133853at7898|LSM6 homolog U6 small nuclear RNA and mRNA degradation associated_[Sciades_proops], Sciades_herzbergii_133853at7898|LSM6 homolog U6 small nuclear RNA and mRNA degradation associated_[Sciades_herzbergii], Sciades_dowii_133853at7898|LSM6 homolog U6 small nuclear RNA and mRNA degradation associated_[Sciades_dowii], Potamosilurus_coatesi_134102at7898|small nuclear ribonucl…
OG0000056	N1	n3	0.0645161	Non-Terminal	Cathorops_multiradiatus_85601at7898|Uncoupling protein 1_[Cathorops_multiradiatus], Cathorops_festae_85601at7898|Uncoupling protein 1_[Cathorops_festae], Netuma_bilineata_85601at7898|Uncoupling protein 1_[Netuma_bilineata], Cochlefelis_danielsi_85601at7898|Uncoupling protein 1_[Cochlefelis_danielsi], Cochlefelis_spatula_85601at7898|Uncoupling protein 1_[Cochlefelis_spatula], Potamosilurus_velutin…	Ariopsis_canteri_85601at7898|Uncoupling protein 1_[Ariopsis_canteri], Ariopsis_assimilis_85601at7898|Uncoupling protein 1_[Ariopsis_assimilis], Bleekeriella_aff__leptaspis_85601at7898|Uncoupling protein 1_[Bleekeriella_aff._leptaspis], Pararius_mastersi_85601at7898|Uncoupling protein 1_[Pararius_mastersi], Ariopsis_jimenezi_85601at7898|Uncoupling protein 1_[Ariopsis_jimenezi], Nemapteryx_armiger_…
OG0000056	N1	n14	0.016129	Non-Terminal	Ariopsis_canteri_85601at7898|Uncoupling protein 1_[Ariopsis_canteri], Ariopsis_assimilis_85601at7898|Uncoupling protein 1_[Ariopsis_assimilis], Bleekeriella_aff__leptaspis_85601at7898|Uncoupling protein 1_[Bleekeriella_aff._leptaspis], Pararius_mastersi_85601at7898|Uncoupling protein 1_[Pararius_mastersi], Ariopsis_jimenezi_85601at7898|Uncoupling protein 1_[Ariopsis_jimenezi], Nemapteryx_armiger_…	Cathorops_dasycephalus_85601at7898|Uncoupling protein 1_[Cathorops_dasycephalus], Plicofollis_tonggol_85601at7898|Uncoupling protein 1_[Plicofollis_tonggol]
OG0000056	N1	n16	0.193548	Non-Terminal	Ariopsis_assimilis_85601at7898|Uncoupling protein 1_[Ariopsis_assimilis], Bleekeriella_aff__leptaspis_85601at7898|Uncoupling protein 1_[Bleekeriella_aff._leptaspis], Pararius_mastersi_85601at7898|Uncoupling protein 1_[Pararius_mastersi], Ariopsis_jimenezi_85601at7898|Uncoupling protein 1_[Ariopsis_jimenezi], Nemapteryx_armiger_85601at7898|Uncoupling protein 1_[Nemapteryx_armiger], Potamosilurus_c…	Cephalocassis_melanochir_85601at7898|Uncoupling protein 1_[Cephalocassis_melanochir], Bagre_pinnimaculatus_85601at7898|Uncoupling protein 1_[Bagre_pinnimaculatus], Cathorops_aguadulce_85601at7898|Uncoupling protein 1_Cathorops_aguadulce, Kyataphisa_nenga_85601at7898|Uncoupling protein 1_[Kyataphisa_nenga], Plicofollis_layardi_85601at7898|Uncoupling protein 1_[Plicofollis_layardi], Notarius_lentig…
OG0000057	N1	n31	0.16129	Non-Terminal	Notarius_cookei_99608at7898|chymotrypsin-like protease CTRL-1_[Notarius_cookei], Plicofollis_layardi_99608at7898|chymotrypsin-like protease CTRL-1_[Plicofollis_layardi], Plicofollis_tonggol_99608at7898|chymotrypsin-like protease CTRL-1_[Plicofollis_tonggol], Betancurichthys_madagascariensis_99608at7898|chymotrypsin-like protease CTRL-1_[Betancurichthys_madagascariensis], Arius_gagora_99608at7898|…	Cathorops_aguadulce_99608at7898|chymotrypsin-like protease CTRL-1_Cathorops_aguadulce, Cathorops_hypophthalmus_99608at7898|chymotrypsin-like protease CTRL-1_[Cathorops_hypophthalmus], Cathorops_melanopus_99608at7898|chymotrypsin-like protease CTRL-1_[Cathorops_melanopus], Potamarius_usumacintae_99608at7898|chymotrypsin-like protease CTRL-1_[Potamarius_usumacintae], Genidens_planifrons_99608at7898…
OG0000057	N1	n46	0.0483871	Non-Terminal	Potamarius_usumacintae_99608at7898|chymotrypsin-like protease CTRL-1_[Potamarius_usumacintae], Genidens_planifrons_99608at7898|chymotrypsin-like protease CTRL-1_[Genidens_planifrons], Notarius_kessleri_99608at7898|chymotrypsin-like protease CTRL-1_[Notarius_kessleri], Notarius_quadriscutis_99608at7898|chymotrypsin-like protease CTRL-1_[Notarius_quadriscutis], Ariopsis_canteri_99608at7898|chymotry…	Pararius_proximus_99608at7898|chymotrypsin-like protease CTRL-1_[Pararius_proximus], Potamosilurus_macrorhynchus_99608at7898|chymotrypsin-like protease CTRL-1_[Potamosilurus_macrorhynchus], Neoarius_midgleyi_99608at7898|chymotrypsin-like protease CTRL-1_[Neoarius_midgleyi], Megalosciades_augustus_99608at7898|chymotrypsin-like protease CTRL-1_[Megalosciades_augustus], Cochlefelis_spatula_99608at78…
OG0000058	N0	n0	0.428571	Non-Terminal	Plicofollis_nella_95284at7898|caspase-3-like_[Plicofollis_nella], Cochlefelis_spatula_95284at7898|caspase-3-like_[Cochlefelis_spatula], Netuma_bilineata_95284at7898|caspase-3-like_[Netuma_bilineata], Betancurichthys_madagascariensis_95284at7898|caspase-3-like_[Betancurichthys_madagascariensis], Hemipimelodus_borneensis_95284at7898|caspase-3-like_[Hemipimelodus_borneensis], Potamosilurus_coatesi_9…	Neoarius_aff_graeffei_81829at7898|Caspase 7 apoptosis-related cysteine peptidase_[Neoarius_aff_graeffei], Batrachocephalus_mino_81829at7898|Caspase 7 apoptosis-related cysteine peptidase_[Batrachocephalus_mino], Arius_gagora_81829at7898|Caspase 7 apoptosis-related cysteine peptidase_[Arius_gagora], Betancurichthys_madagascariensis_81829at7898|Caspase 7 apoptosis-related cysteine peptidase_[Betanc…
OG0000058	N0	n1	0.047619	Non-Terminal	Plicofollis_nella_95284at7898|caspase-3-like_[Plicofollis_nella], Cochlefelis_spatula_95284at7898|caspase-3-like_[Cochlefelis_spatula], Netuma_bilineata_95284at7898|caspase-3-like_[Netuma_bilineata], Betancurichthys_madagascariensis_95284at7898|caspase-3-like_[Betancurichthys_madagascariensis], Hemipimelodus_borneensis_95284at7898|caspase-3-like_[Hemipimelodus_borneensis]	Potamosilurus_coatesi_95284at7898|caspase-3-like_[Potamosilurus_coatesi], Betancurichthys_madagascariensis_95284at7898|caspase-3-like_[Betancurichthys_madagascariensis], Genidens_machadoi_95284at7898|caspase-3-like_[Genidens_machadoi], Genidens_genidens_95284at7898|caspase-3-like_[Genidens_genidens], Megalosciades_augustus_95284at7898|caspase-3-like_[Megalosciades_augustus], Neoarius_midgleyi_952…
OG0000059	N1	n4	0.322581	Non-Terminal	Doiichthys_novaeguineae_132309at7898|small integral membrane protein 14_[Doiichthys_novaeguineae], Neoarius_berneyi_132309at7898|small integral membrane protein 14_[Neoarius_berneyi], Megalosciades_augustus_132309at7898|small integral membrane protein 14_[Megalosciades_augustus], Cochlefelis_spatula_132309at7898|small integral membrane protein 14_[Cochlefelis_spatula], Neoarius_graeffei_132309at7…	Genidens_genidens_132309at7898|small integral membrane protein 14_[Genidens_genidens], Plicofollis_layardi_132309at7898|small integral membrane protein 14_[Plicofollis_layardi], Arius_gagora_132309at7898|small integral membrane protein 14_[Arius_gagora], Netuma_bilineata_132309at7898|small integral membrane protein 14_[Netuma_bilineata], Genidens_planifrons_132309at7898|small integral membrane pr…
OG0000059	N1	n50	0.016129	Non-Terminal	Occidentarius_platypogon_132309at7898|small integral membrane protein 14_[Occidentarius_platypogon], Cathorops_hypophthalmus_132309at7898|small integral membrane protein 14_[Cathorops_hypophthalmus]	Bagre_pinnimaculatus_132309at7898|small integral membrane protein 14_[Bagre_pinnimaculatus], Occidentarius_platypogon_132309at7898|small integral membrane protein 14_[Occidentarius_platypogon], Cephalocassis_melanochir_132309at7898|small integral membrane protein 14_[Cephalocassis_melanochir], Notarius_kessleri_132309at7898|small integral membrane protein 14_[Notarius_kessleri], Chinchaysuyoa_lab…
OG0000060	N1	n6	0.274194	Non-Terminal	Nemapteryx_armiger_35842at7898|Epithelial splicing regulatory protein 2_[Nemapteryx_armiger], Neoarius_hainesi_35842at7898|Epithelial splicing regulatory protein 2_[Neoarius_hainesi], Chinchaysuyoa_labiata_35842at7898|Epithelial splicing regulatory protein 2_[Chinchaysuyoa_labiata], Pararius_proximus_35842at7898|Epithelial splicing regulatory protein 2_[Pararius_proximus], Notarius_quadriscutis_3…	Neoarius_berneyi_35842at7898|Epithelial splicing regulatory protein 2_[Neoarius_berneyi], Notarius_cookei_35842at7898|Epithelial splicing regulatory protein 2_[Notarius_cookei], Bagre_pinnimaculatus_35842at7898|Epithelial splicing regulatory protein 2_[Bagre_pinnimaculatus], Ariopsis_canteri_49251at7898|_[Ariopsis_canteri], Sciades_herzbergii_49251at7898|_[Sciades_herzbergii], Pararius_proximus_4…
OG0000061	N1	n2	0.0322581	Non-Terminal	Chinchaysuyoa_labiata_72677at7898|Kinase_[Chinchaysuyoa_labiata], Genidens_planifrons_72677at7898|Kinase_[Genidens_planifrons], Genidens_machadoi_72677at7898|Kinase_[Genidens_machadoi], Hemiarius_stormii_72677at7898|Kinase_[Hemiarius_stormii]	Doiichthys_novaeguineae_72677at7898|Kinase_[Doiichthys_novaeguineae], Arius_gagora_72677at7898|Kinase_[Arius_gagora], Plicofollis_nella_72677at7898|Kinase_[Plicofollis_nella], Notarius_kessleri_49242at7898|Kinase_[Notarius_kessleri], Notarius_quadriscutis_49242at7898|Kinase_[Notarius_quadriscutis], Notarius_troschelii_49242at7898|Kinase_[Notarius_troschelii], Notarius_lentiginosus_49242at7898|Kin…
OG0000061	N1	n6	0.016129	Non-Terminal	Doiichthys_novaeguineae_72677at7898|Kinase_[Doiichthys_novaeguineae]	Arius_gagora_72677at7898|Kinase_[Arius_gagora], Plicofollis_nella_72677at7898|Kinase_[Plicofollis_nella], Notarius_kessleri_49242at7898|Kinase_[Notarius_kessleri], Notarius_quadriscutis_49242at7898|Kinase_[Notarius_quadriscutis], Notarius_troschelii_49242at7898|Kinase_[Notarius_troschelii], Notarius_lentiginosus_49242at7898|Kinase_[Notarius_lentiginosus], Potamarius_nelsoni_49242at7898|Kinase_[Po…
OG0000061	N1	n7	0.0322581	Non-Terminal	Arius_gagora_72677at7898|Kinase_[Arius_gagora], Plicofollis_nella_72677at7898|Kinase_[Plicofollis_nella]	Notarius_kessleri_49242at7898|Kinase_[Notarius_kessleri], Notarius_quadriscutis_49242at7898|Kinase_[Notarius_quadriscutis], Notarius_troschelii_49242at7898|Kinase_[Notarius_troschelii], Notarius_lentiginosus_49242at7898|Kinase_[Notarius_lentiginosus], Potamarius_nelsoni_49242at7898|Kinase_[Potamarius_nelsoni], Ariopsis_canteri_49242at7898|Kinase_[Ariopsis_canteri], Sciades_proops_49242at7898|Kina…
OG0000061	N1	n9	0.274194	Non-Terminal	Notarius_kessleri_49242at7898|Kinase_[Notarius_kessleri], Notarius_quadriscutis_49242at7898|Kinase_[Notarius_quadriscutis], Notarius_troschelii_49242at7898|Kinase_[Notarius_troschelii], Notarius_lentiginosus_49242at7898|Kinase_[Notarius_lentiginosus], Potamarius_nelsoni_49242at7898|Kinase_[Potamarius_nelsoni], Ariopsis_canteri_49242at7898|Kinase_[Ariopsis_canteri], Sciades_proops_49242at7898|Kina…	Cathorops_melanopus_72677at7898|Kinase_[Cathorops_melanopus], Cathorops_multiradiatus_72677at7898|Kinase_[Cathorops_multiradiatus], Cathorops_festae_72677at7898|Kinase_[Cathorops_festae], Cathorops_hypophthalmus_72677at7898|Kinase_[Cathorops_hypophthalmus], Cathorops_aguadulce_72677at7898|Kinase_Cathorops_aguadulce, Pararius_mastersi_72677at7898|Kinase_[Pararius_mastersi], Pauparius_latirostris_7…
OG0000061	N1	n10	0.0483871	Non-Terminal	Notarius_kessleri_49242at7898|Kinase_[Notarius_kessleri], Notarius_quadriscutis_49242at7898|Kinase_[Notarius_quadriscutis], Notarius_troschelii_49242at7898|Kinase_[Notarius_troschelii], Notarius_lentiginosus_49242at7898|Kinase_[Notarius_lentiginosus], Potamarius_nelsoni_49242at7898|Kinase_[Potamarius_nelsoni], Ariopsis_canteri_49242at7898|Kinase_[Ariopsis_canteri], Sciades_proops_49242at7898|Kina…	Cathorops_dasycephalus_72677at7898|Kinase_[Cathorops_dasycephalus], Cochlefelis_danielsi_72677at7898|Kinase_[Cochlefelis_danielsi], Notarius_cookei_72677at7898|Kinase_[Notarius_cookei], Potamarius_nelsoni_72677at7898|Kinase_[Potamarius_nelsoni]
OG0000062	N1	n6	0.112903	Non-Terminal	Ariopsis_jimenezi_82257at7898|phosphatidylcholine_ceramide cholinephosphotransferase 2_[Ariopsis_jimenezi], Ariopsis_canteri_82257at7898|phosphatidylcholine_ceramide cholinephosphotransferase 2_[Ariopsis_canteri], Sciades_herzbergii_82257at7898|phosphatidylcholine_ceramide cholinephosphotransferase 2_[Sciades_herzbergii], Bagre_pinnimaculatus_82257at7898|phosphatidylcholine_ceramide cholinephosph…	Brustiarius_solidus_82257at7898|phosphatidylcholine_ceramide cholinephosphotransferase 2_[Brustiarius_solidus], Pararius_mastersi_82257at7898|phosphatidylcholine_ceramide cholinephosphotransferase 2_[Pararius_mastersi], Pauparius_latirostris_82257at7898|phosphatidylcholine_ceramide cholinephosphotransferase 2_[Pauparius_latirostris], Doiichthys_novaeguineae_82257at7898|phosphatidylcholine_ceramid…
OG0000062	N3	n11	0.0517241	Non-Terminal	Sciades_dowii_82257at7898|phosphatidylcholine_ceramide cholinephosphotransferase 2_[Sciades_dowii], Cephalocassis_melanochir_82257at7898|phosphatidylcholine_ceramide cholinephosphotransferase 2_[Cephalocassis_melanochir], Cathorops_melanopus_82257at7898|phosphatidylcholine_ceramide cholinephosphotransferase 2_[Cathorops_melanopus]	Cathorops_festae_82257at7898|phosphatidylcholine_ceramide cholinephosphotransferase 2_[Cathorops_festae], Cathorops_aguadulce_82257at7898|phosphatidylcholine_ceramide cholinephosphotransferase 2_Cathorops_aguadulce, Cathorops_melanopus_82257at7898|phosphatidylcholine_ceramide cholinephosphotransferase 2_[Cathorops_melanopus], Occidentarius_platypogon_82257at7898|phosphatidylcholine_ceramide choli…
OG0000062	N3	n16	0.0689655	Non-Terminal	Cathorops_aguadulce_82257at7898|phosphatidylcholine_ceramide cholinephosphotransferase 2_Cathorops_aguadulce, Cathorops_melanopus_82257at7898|phosphatidylcholine_ceramide cholinephosphotransferase 2_[Cathorops_melanopus], Occidentarius_platypogon_82257at7898|phosphatidylcholine_ceramide cholinephosphotransferase 2_[Occidentarius_platypogon], Sciades_dowii_82257at7898|phosphatidylcholine_ceramide …	Cathorops_hypophthalmus_82257at7898|phosphatidylcholine_ceramide cholinephosphotransferase 2_[Cathorops_hypophthalmus], Cathorops_melanopus_82257at7898|phosphatidylcholine_ceramide cholinephosphotransferase 2_[Cathorops_melanopus], Cathorops_aguadulce_82257at7898|phosphatidylcholine_ceramide cholinephosphotransferase 2_Cathorops_aguadulce, Brustiarius_nox_82257at7898|phosphatidylcholine_ceramide …
OG0000063	N1	n3	0.016129	Non-Terminal	Occidentarius_platypogon_85113at7898|Solute carrier family 35 _UDP-GlcAUDP-GalNAc transporter_ member D1a_[Occidentarius_platypogon]	Ariopsis_canteri_85113at7898|Solute carrier family 35 _UDP-GlcAUDP-GalNAc transporter_ member D1a_[Ariopsis_canteri], Ariopsis_assimilis_85113at7898|Solute carrier family 35 _UDP-GlcAUDP-GalNAc transporter_ member D1a_[Ariopsis_assimilis], Cathorops_hypophthalmus_85113at7898|Solute carrier family 35 _UDP-GlcAUDP-GalNAc transporter_ member D1a_[Cathorops_hypophthalmus], Cathorops_festae_85113at789…
OG0000063	N1	n7	0.0322581	Non-Terminal	Cathorops_hypophthalmus_85113at7898|Solute carrier family 35 _UDP-GlcAUDP-GalNAc transporter_ member D1a_[Cathorops_hypophthalmus], Cathorops_festae_85113at7898|Solute carrier family 35 _UDP-GlcAUDP-GalNAc transporter_ member D1a_[Cathorops_festae], Cathorops_melanopus_85113at7898|Solute carrier family 35 _UDP-GlcAUDP-GalNAc transporter_ member D1a_[Cathorops_melanopus], Notarius_quadriscutis_851…	Ariopsis_jimenezi_85113at7898|Solute carrier family 35 _UDP-GlcAUDP-GalNAc transporter_ member D1a_[Ariopsis_jimenezi], Notarius_kessleri_85113at7898|Solute carrier family 35 _UDP-GlcAUDP-GalNAc transporter_ member D1a_[Notarius_kessleri], Bleekeriella_leptaspis_85113at7898|Solute carrier family 35 _UDP-GlcAUDP-GalNAc transporter_ member D1a_[Bleekeriella_leptaspis], Bleekeriella_aff__leptaspis_8…
OG0000063	N1	n13	0.016129	Non-Terminal	Notarius_kessleri_85113at7898|Solute carrier family 35 _UDP-GlcAUDP-GalNAc transporter_ member D1a_[Notarius_kessleri]	Bleekeriella_leptaspis_85113at7898|Solute carrier family 35 _UDP-GlcAUDP-GalNAc transporter_ member D1a_[Bleekeriella_leptaspis], Bleekeriella_aff__leptaspis_85113at7898|Solute carrier family 35 _UDP-GlcAUDP-GalNAc transporter_ member D1a_[Bleekeriella_aff._leptaspis], Brustiarius_solidus_85113at7898|Solute carrier family 35 _UDP-GlcAUDP-GalNAc transporter_ member D1a_[Brustiarius_solidus], Notar…
OG0000063	N1	n16	0.0483871	Non-Terminal	Brustiarius_solidus_85113at7898|Solute carrier family 35 _UDP-GlcAUDP-GalNAc transporter_ member D1a_[Brustiarius_solidus], Notarius_cookei_85113at7898|Solute carrier family 35 _UDP-GlcAUDP-GalNAc transporter_ member D1a_[Notarius_cookei], Betancurichthys_madagascariensis_85113at7898|Solute carrier family 35 _UDP-GlcAUDP-GalNAc transporter_ member D1a_[Betancurichthys_madagascariensis]	Nedystoma_dayi_85113at7898|Solute carrier family 35 _UDP-GlcAUDP-GalNAc transporter_ member D1a_[Nedystoma_dayi], Neoarius_midgleyi_85113at7898|Solute carrier family 35 _UDP-GlcAUDP-GalNAc transporter_ member D1a_[Neoarius_midgleyi], Megalosciades_augustus_85113at7898|Solute carrier family 35 _UDP-GlcAUDP-GalNAc transporter_ member D1a_[Megalosciades_augustus], Pauparius_latirostris_85113at7898|S…
OG0000063	N1	n19	0.177419	Non-Terminal	Nedystoma_dayi_85113at7898|Solute carrier family 35 _UDP-GlcAUDP-GalNAc transporter_ member D1a_[Nedystoma_dayi], Neoarius_midgleyi_85113at7898|Solute carrier family 35 _UDP-GlcAUDP-GalNAc transporter_ member D1a_[Neoarius_midgleyi], Megalosciades_augustus_85113at7898|Solute carrier family 35 _UDP-GlcAUDP-GalNAc transporter_ member D1a_[Megalosciades_augustus], Pauparius_latirostris_85113at7898|S…	Cephalocassis_melanochir_85113at7898|Solute carrier family 35 _UDP-GlcAUDP-GalNAc transporter_ member D1a_[Cephalocassis_melanochir], Genidens_planifrons_85113at7898|Solute carrier family 35 _UDP-GlcAUDP-GalNAc transporter_ member D1a_[Genidens_planifrons], Pachyula_crassilabris_85113at7898|Solute carrier family 35 _UDP-GlcAUDP-GalNAc transporter_ member D1a_[Pachyula_crassilabris], Nemapteryx_ar…
OG0000063	N1	n43	0.0322581	Non-Terminal	Betancurichthys_madagascariensis_85113at7898|Solute carrier family 35 _UDP-GlcAUDP-GalNAc transporter_ member D1a_[Betancurichthys_madagascariensis], Brustiarius_solidus_85113at7898|Solute carrier family 35 _UDP-GlcAUDP-GalNAc transporter_ member D1a_[Brustiarius_solidus], Brustiarius_utarus_85113at7898|Solute carrier family 35 _UDP-GlcAUDP-GalNAc transporter_ member D1a_[Brustiarius_utarus], Neo…	Netuma_bilineata_85113at7898|Solute carrier family 35 _UDP-GlcAUDP-GalNAc transporter_ member D1a_[Netuma_bilineata], Potamarius_nelsoni_85113at7898|Solute carrier family 35 _UDP-GlcAUDP-GalNAc transporter_ member D1a_[Potamarius_nelsoni], Hemiarius_stormii_85113at7898|Solute carrier family 35 _UDP-GlcAUDP-GalNAc transporter_ member D1a_[Hemiarius_stormii], Brustiarius_utarus_85113at7898|Solute c…
OG0000064	N1	n3	0.016129	Non-Terminal	Hemipimelodus_borneensis_46610at7898|Islet cell autoantigen 1-like_[Hemipimelodus_borneensis]	Neoarius_graeffei_46610at7898|Islet cell autoantigen 1-like_[Neoarius_graeffei], Nemapteryx_armiger_46610at7898|Islet cell autoantigen 1-like_[Nemapteryx_armiger], Bagre_pinnimaculatus_46610at7898|Islet cell autoantigen 1-like_[Bagre_pinnimaculatus], Ariopsis_canteri_46610at7898|Islet cell autoantigen 1-like_[Ariopsis_canteri], Ariopsis_jimenezi_46610at7898|Islet cell autoantigen 1-like_[Ariopsis…
OG0000064	N1	n4	0.0322581	Non-Terminal	Neoarius_graeffei_46610at7898|Islet cell autoantigen 1-like_[Neoarius_graeffei], Nemapteryx_armiger_46610at7898|Islet cell autoantigen 1-like_[Nemapteryx_armiger]	Bagre_pinnimaculatus_46610at7898|Islet cell autoantigen 1-like_[Bagre_pinnimaculatus], Ariopsis_canteri_46610at7898|Islet cell autoantigen 1-like_[Ariopsis_canteri], Ariopsis_jimenezi_46610at7898|Islet cell autoantigen 1-like_[Ariopsis_jimenezi], Notarius_quadriscutis_46610at7898|Islet cell autoantigen 1-like_[Notarius_quadriscutis], Notarius_cookei_46610at7898|Islet cell autoantigen 1-like_[Nota…
OG0000064	N1	n6	0.0483871	Non-Terminal	Bagre_pinnimaculatus_46610at7898|Islet cell autoantigen 1-like_[Bagre_pinnimaculatus], Ariopsis_canteri_46610at7898|Islet cell autoantigen 1-like_[Ariopsis_canteri], Ariopsis_jimenezi_46610at7898|Islet cell autoantigen 1-like_[Ariopsis_jimenezi]	Notarius_quadriscutis_46610at7898|Islet cell autoantigen 1-like_[Notarius_quadriscutis], Notarius_cookei_46610at7898|Islet cell autoantigen 1-like_[Notarius_cookei], Notarius_kessleri_46610at7898|Islet cell autoantigen 1-like_[Notarius_kessleri], Pauparius_latirostris_46610at7898|Islet cell autoantigen 1-like_[Pauparius_latirostris], Cinetodus_froggatti_46610at7898|Islet cell autoantigen 1-like_[…
OG0000064	N1	n14	0.016129	Non-Terminal	Potamosilurus_macrorhynchus_46610at7898|Islet cell autoantigen 1-like_[Potamosilurus_macrorhynchus]	Neoarius_hainesi_46610at7898|Islet cell autoantigen 1-like_[Neoarius_hainesi], Doiichthys_novaeguineae_46610at7898|Islet cell autoantigen 1-like_[Doiichthys_novaeguineae], Sciades_herzbergii_46610at7898|Islet cell autoantigen 1-like_[Sciades_herzbergii], Sciades_proops_46610at7898|Islet cell autoantigen 1-like_[Sciades_proops], Genidens_genidens_46610at7898|Islet cell autoantigen 1-like_[Genidens…
OG0000064	N1	n16	0.016129	Non-Terminal	Doiichthys_novaeguineae_46610at7898|Islet cell autoantigen 1-like_[Doiichthys_novaeguineae]	Sciades_herzbergii_46610at7898|Islet cell autoantigen 1-like_[Sciades_herzbergii], Sciades_proops_46610at7898|Islet cell autoantigen 1-like_[Sciades_proops], Genidens_genidens_46610at7898|Islet cell autoantigen 1-like_[Genidens_genidens], Genidens_planifrons_46610at7898|Islet cell autoantigen 1-like_[Genidens_planifrons], Pachyula_crassilabris_46610at7898|Islet cell autoantigen 1-like_[Pachyula_c…
OG0000064	N1	n19	0.0483871	Non-Terminal	Genidens_genidens_46610at7898|Islet cell autoantigen 1-like_[Genidens_genidens], Genidens_planifrons_46610at7898|Islet cell autoantigen 1-like_[Genidens_planifrons], Pachyula_crassilabris_46610at7898|Islet cell autoantigen 1-like_[Pachyula_crassilabris]	Cathorops_multiradiatus_46610at7898|Islet cell autoantigen 1-like_[Cathorops_multiradiatus], Cathorops_festae_46610at7898|Islet cell autoantigen 1-like_[Cathorops_festae], Cathorops_hypophthalmus_46610at7898|Islet cell autoantigen 1-like_[Cathorops_hypophthalmus], Cathorops_aguadulce_46610at7898|Islet cell autoantigen 1-like_Cathorops_aguadulce, Brustiarius_nox_46610at7898|Islet cell autoantigen …
OG0000064	N1	n22	0.0322581	Non-Terminal	Cathorops_multiradiatus_46610at7898|Islet cell autoantigen 1-like_[Cathorops_multiradiatus], Cathorops_festae_46610at7898|Islet cell autoantigen 1-like_[Cathorops_festae], Cathorops_hypophthalmus_46610at7898|Islet cell autoantigen 1-like_[Cathorops_hypophthalmus], Cathorops_aguadulce_46610at7898|Islet cell autoantigen 1-like_Cathorops_aguadulce, Brustiarius_nox_46610at7898|Islet cell autoantigen …	Notarius_lentiginosus_46610at7898|Islet cell autoantigen 1-like_[Notarius_lentiginosus], Potamarius_usumacintae_46610at7898|Islet cell autoantigen 1-like_[Potamarius_usumacintae], Potamarius_nelsoni_46610at7898|Islet cell autoantigen 1-like_[Potamarius_nelsoni]
OG0000064	N1	n23	0.0645161	Non-Terminal	Cathorops_multiradiatus_46610at7898|Islet cell autoantigen 1-like_[Cathorops_multiradiatus], Cathorops_festae_46610at7898|Islet cell autoantigen 1-like_[Cathorops_festae], Cathorops_hypophthalmus_46610at7898|Islet cell autoantigen 1-like_[Cathorops_hypophthalmus], Cathorops_aguadulce_46610at7898|Islet cell autoantigen 1-like_Cathorops_aguadulce, Brustiarius_nox_46610at7898|Islet cell autoantigen …	Brustiarius_solidus_46610at7898|Islet cell autoantigen 1-like_[Brustiarius_solidus], Cochlefelis_danielsi_46610at7898|Islet cell autoantigen 1-like_[Cochlefelis_danielsi], Pararius_proximus_46610at7898|Islet cell autoantigen 1-like_[Pararius_proximus], Nedystoma_dayi_46610at7898|Islet cell autoantigen 1-like_[Nedystoma_dayi], Cathorops_hypophthalmus_79766at7898|islet cell autoantigen 1_[Cathorops…
OG0000064	N1	n28	0.0483871	Non-Terminal	Brustiarius_solidus_46610at7898|Islet cell autoantigen 1-like_[Brustiarius_solidus], Cochlefelis_danielsi_46610at7898|Islet cell autoantigen 1-like_[Cochlefelis_danielsi], Pararius_proximus_46610at7898|Islet cell autoantigen 1-like_[Pararius_proximus], Nedystoma_dayi_46610at7898|Islet cell autoantigen 1-like_[Nedystoma_dayi]	Cathorops_hypophthalmus_79766at7898|islet cell autoantigen 1_[Cathorops_hypophthalmus], Cathorops_festae_79766at7898|islet cell autoantigen 1_[Cathorops_festae], Cephalocassis_melanochir_79766at7898|islet cell autoantigen 1_[Cephalocassis_melanochir], Brustiarius_nox_79766at7898|islet cell autoantigen 1_[Brustiarius_nox], Potamosilurus_macrorhynchus_79766at7898|islet cell autoantigen 1_[Potamosil…
OG0000065	N1	n9	0.241935	Non-Terminal	Bagre_pinnimaculatus_97226at7898|coiled-coil domain-containing protein 173_[Bagre_pinnimaculatus], Notarius_cookei_97226at7898|coiled-coil domain-containing protein 173_[Notarius_cookei], Notarius_kessleri_97226at7898|coiled-coil domain-containing protein 173_[Notarius_kessleri], Notarius_lentiginosus_97226at7898|coiled-coil domain-containing protein 173_[Notarius_lentiginosus], Notarius_troschel…	Notarius_lentiginosus_97226at7898|coiled-coil domain-containing protein 173_[Notarius_lentiginosus], Notarius_quadriscutis_97226at7898|coiled-coil domain-containing protein 173_[Notarius_quadriscutis], Potamarius_nelsoni_97226at7898|coiled-coil domain-containing protein 173_[Potamarius_nelsoni], Potamarius_usumacintae_97226at7898|coiled-coil domain-containing protein 173_[Potamarius_usumacintae],…
OG0000066	N1	n5	0.129032	Non-Terminal	Cathorops_melanopus_105637at7898|Phospholipid scramblase_[Cathorops_melanopus], Bleekeriella_leptaspis_105637at7898|Phospholipid scramblase_[Bleekeriella_leptaspis], Bleekeriella_aff__leptaspis_105637at7898|Phospholipid scramblase_[Bleekeriella_aff._leptaspis], Notarius_troschelii_105637at7898|Phospholipid scramblase_[Notarius_troschelii], Potamosilurus_coatesi_105637at7898|Phospholipid scramblas…	Bagre_pinnimaculatus_105637at7898|Phospholipid scramblase_[Bagre_pinnimaculatus], Ariopsis_canteri_105637at7898|Phospholipid scramblase_[Ariopsis_canteri], Arius_gagora_105637at7898|Phospholipid scramblase_[Arius_gagora], Kyataphisa_nenga_105637at7898|Phospholipid scramblase_[Kyataphisa_nenga], Ariopsis_jimenezi_105637at7898|Phospholipid scramblase_[Ariopsis_jimenezi], Genidens_machadoi_105637at7…
OG0000066	N1	n7	0.0483871	Non-Terminal	Bleekeriella_leptaspis_105637at7898|Phospholipid scramblase_[Bleekeriella_leptaspis], Bleekeriella_aff__leptaspis_105637at7898|Phospholipid scramblase_[Bleekeriella_aff._leptaspis], Notarius_troschelii_105637at7898|Phospholipid scramblase_[Notarius_troschelii]	Potamosilurus_coatesi_105637at7898|Phospholipid scramblase_[Potamosilurus_coatesi], Batrachocephalus_mino_105637at7898|Phospholipid scramblase_[Batrachocephalus_mino], Pachyula_crassilabris_105637at7898|Phospholipid scramblase_[Pachyula_crassilabris], Chinchaysuyoa_labiata_105637at7898|Phospholipid scramblase_[Chinchaysuyoa_labiata], Sciades_proops_105637at7898|Phospholipid scramblase_[Sciades_pr…
OG0000066	N1	n10	0.0322581	Non-Terminal	Potamosilurus_coatesi_105637at7898|Phospholipid scramblase_[Potamosilurus_coatesi], Batrachocephalus_mino_105637at7898|Phospholipid scramblase_[Batrachocephalus_mino], Pachyula_crassilabris_105637at7898|Phospholipid scramblase_[Pachyula_crassilabris], Chinchaysuyoa_labiata_105637at7898|Phospholipid scramblase_[Chinchaysuyoa_labiata], Sciades_proops_105637at7898|Phospholipid scramblase_[Sciades_pr…	Potamarius_nelsoni_105637at7898|Phospholipid scramblase_[Potamarius_nelsoni], Cochlefelis_spatula_105637at7898|Phospholipid scramblase_[Cochlefelis_spatula], Chinchaysuyoa_labiata_105637at7898|Phospholipid scramblase_[Chinchaysuyoa_labiata], Ariopsis_assimilis_105637at7898|Phospholipid scramblase_[Ariopsis_assimilis], Sciades_proops_105637at7898|Phospholipid scramblase_[Sciades_proops], Cephaloca…
OG0000067	N1	n3	0.209677	Non-Terminal	Notarius_troschelii_93379at7898|meteorin-like protein_[Notarius_troschelii], Notarius_kessleri_93379at7898|meteorin-like protein_[Notarius_kessleri], Notarius_cookei_93379at7898|meteorin-like protein_[Notarius_cookei], Cathorops_melanopus_93379at7898|meteorin-like protein_[Cathorops_melanopus], Cathorops_dasycephalus_93379at7898|meteorin-like protein_[Cathorops_dasycephalus], Neoarius_berneyi_933…	Bleekeriella_aff__leptaspis_93379at7898|meteorin-like protein_[Bleekeriella_aff._leptaspis], Bleekeriella_leptaspis_93379at7898|meteorin-like protein_[Bleekeriella_leptaspis], Paracinetodus_carinatus_93379at7898|meteorin-like protein_[Paracinetodus_carinatus], Batrachocephalus_mino_93379at7898|meteorin-like protein_[Batrachocephalus_mino], Kyataphisa_nenga_93379at7898|meteorin-like protein_[Kyata…
OG0000068	N1	n3	0.0483871	Non-Terminal	Sciades_herzbergii_134268at7898|costars family protein ABRACL_[Sciades_herzbergii], Cathorops_aguadulce_134268at7898|costars family protein ABRACL_Cathorops_aguadulce, Batrachocephalus_mino_134268at7898|costars family protein ABRACL_[Batrachocephalus_mino], Plicofollis_nella_134268at7898|costars family protein ABRACL_[Plicofollis_nella], Ariopsis_jimenezi_134268at7898|costars family protein ABRAC…	Doiichthys_novaeguineae_134268at7898|costars family protein ABRACL_[Doiichthys_novaeguineae], Cinetodus_froggatti_134268at7898|costars family protein ABRACL_[Cinetodus_froggatti], Cephalocassis_melanochir_134268at7898|costars family protein ABRACL_[Cephalocassis_melanochir], Nemapteryx_armiger_134268at7898|costars family protein ABRACL_[Nemapteryx_armiger], Megalosciades_augustus_134268at7898|cos…
OG0000068	Bagre_pinnimaculatus	n16	1	Terminal	Bagre_pinnimaculatus_134268at7898|costars family protein ABRACL_[Bagre_pinnimaculatus]	Bagre_pinnimaculatus_134268at7898|costars family protein ABRACL_[Bagre_pinnimaculatus]
OG0000068	N1	n25	0.016129	Non-Terminal	Occidentarius_platypogon_134268at7898|costars family protein ABRACL_[Occidentarius_platypogon], Cathorops_hypophthalmus_134268at7898|costars family protein ABRACL_[Cathorops_hypophthalmus], Sciades_herzbergii_134268at7898|costars family protein ABRACL_[Sciades_herzbergii], Sciades_proops_134268at7898|costars family protein ABRACL_[Sciades_proops], Sciades_dowii_134268at7898|costars family protein…	Kyataphisa_nenga_134268at7898|costars family protein ABRACL_[Kyataphisa_nenga], Arius_gagora_134268at7898|costars family protein ABRACL_[Arius_gagora], Cathorops_multiradiatus_134268at7898|costars family protein ABRACL_[Cathorops_multiradiatus], Ariopsis_canteri_134268at7898|costars family protein ABRACL_[Ariopsis_canteri], Brustiarius_nox_134268at7898|costars family protein ABRACL_[Brustiarius_n…
OG0000068	N3	n34	0.0172414	Non-Terminal	Brustiarius_solidus_134268at7898|costars family protein ABRACL_[Brustiarius_solidus]	Brustiarius_solidus_134268at7898|costars family protein ABRACL_[Brustiarius_solidus], Notarius_lentiginosus_134268at7898|costars family protein ABRACL_[Notarius_lentiginosus], Notarius_troschelii_134268at7898|costars family protein ABRACL_[Notarius_troschelii], Notarius_cookei_134268at7898|costars family protein ABRACL_[Notarius_cookei], Notarius_quadriscutis_134268at7898|costars family protein A…
OG0000068	Genidens_machadoi	n40	1	Terminal	Genidens_machadoi_134268at7898|costars family protein ABRACL_[Genidens_machadoi]	Genidens_machadoi_134268at7898|costars family protein ABRACL_[Genidens_machadoi]
OG0000068	Pararius_mastersi	n41	1	Terminal	Pararius_mastersi_134268at7898|costars family protein ABRACL_[Pararius_mastersi]	Pararius_mastersi_134268at7898|costars family protein ABRACL_[Pararius_mastersi]
OG0000068	Pauparius_latirostris	n42	1	Terminal	Pauparius_latirostris_134268at7898|costars family protein ABRACL_[Pauparius_latirostris]	Pauparius_latirostris_134268at7898|costars family protein ABRACL_[Pauparius_latirostris]
OG0000068	N1	n50	0.016129	Non-Terminal	Genidens_genidens_134268at7898|costars family protein ABRACL_[Genidens_genidens]	Genidens_genidens_134268at7898|costars family protein ABRACL_[Genidens_genidens], Chinchaysuyoa_labiata_134268at7898|costars family protein ABRACL_[Chinchaysuyoa_labiata], Hemiarius_stormii_134268at7898|costars family protein ABRACL_[Hemiarius_stormii], Ariopsis_assimilis_134268at7898|costars family protein ABRACL_[Ariopsis_assimilis], Betancurichthys_madagascariensis_134268at7898|costars family …
OG0000068	N56	n70	0.333333	Non-Terminal	Neoarius_graeffei_134268at7898|costars family protein ABRACL_[Neoarius_graeffei]	Neoarius_graeffei_134268at7898|costars family protein ABRACL_[Neoarius_graeffei], Neoarius_berneyi_134268at7898|costars family protein ABRACL_[Neoarius_berneyi]
OG0000068	Cathorops_dasycephalus	n72	1	Terminal	Cathorops_dasycephalus_134268at7898|costars family protein ABRACL_[Cathorops_dasycephalus]	Cathorops_dasycephalus_134268at7898|costars family protein ABRACL_[Cathorops_dasycephalus]
OG0000068	Neoarius_hainesi	n73	1	Terminal	Neoarius_hainesi_134268at7898|costars family protein ABRACL_[Neoarius_hainesi]	Neoarius_hainesi_134268at7898|costars family protein ABRACL_[Neoarius_hainesi]
OG0000068	Genidens_planifrons	n74	1	Terminal	Genidens_planifrons_134268at7898|costars family protein ABRACL_[Genidens_planifrons]	Genidens_planifrons_134268at7898|costars family protein ABRACL_[Genidens_planifrons]
OG0000069	N1	n9	0.0645161	Non-Terminal	Nedystoma_dayi_53519at7898|N-acetylglucosamine-6-sulfatase_[Nedystoma_dayi], Doiichthys_novaeguineae_53519at7898|N-acetylglucosamine-6-sulfatase_[Doiichthys_novaeguineae], Neoarius_hainesi_53519at7898|N-acetylglucosamine-6-sulfatase_[Neoarius_hainesi], Hemiarius_stormii_53519at7898|N-acetylglucosamine-6-sulfatase_[Hemiarius_stormii], Pauparius_latirostris_53519at7898|N-acetylglucosamine-6-sulfata…	Ariopsis_canteri_53519at7898|N-acetylglucosamine-6-sulfatase_[Ariopsis_canteri], Ariopsis_assimilis_53519at7898|N-acetylglucosamine-6-sulfatase_[Ariopsis_assimilis], Potamarius_nelsoni_53519at7898|N-acetylglucosamine-6-sulfatase_[Potamarius_nelsoni], Potamarius_usumacintae_53519at7898|N-acetylglucosamine-6-sulfatase_[Potamarius_usumacintae], Sciades_herzbergii_53519at7898|N-acetylglucosamine-6-su…
OG0000069	N1	n13	0.129032	Non-Terminal	Hemiarius_stormii_53519at7898|N-acetylglucosamine-6-sulfatase_[Hemiarius_stormii], Pauparius_latirostris_53519at7898|N-acetylglucosamine-6-sulfatase_[Pauparius_latirostris], Cephalocassis_melanochir_53519at7898|N-acetylglucosamine-6-sulfatase_[Cephalocassis_melanochir], Betancurichthys_madagascariensis_53519at7898|N-acetylglucosamine-6-sulfatase_[Betancurichthys_madagascariensis], Occidentarius_p…	Nemapteryx_armiger_53519at7898|N-acetylglucosamine-6-sulfatase_[Nemapteryx_armiger], Cochlefelis_spatula_53519at7898|N-acetylglucosamine-6-sulfatase_[Cochlefelis_spatula], Neoarius_graeffei_53519at7898|N-acetylglucosamine-6-sulfatase_[Neoarius_graeffei], Neoarius_aff_graeffei_53519at7898|N-acetylglucosamine-6-sulfatase_[Neoarius_aff_graeffei], Pauparius_latirostris_53519at7898|N-acetylglucosamine…
OG0000069	N3	n17	0.0172414	Non-Terminal	Cephalocassis_melanochir_53519at7898|N-acetylglucosamine-6-sulfatase_[Cephalocassis_melanochir]	Betancurichthys_madagascariensis_53519at7898|N-acetylglucosamine-6-sulfatase_[Betancurichthys_madagascariensis], Occidentarius_platypogon_53519at7898|N-acetylglucosamine-6-sulfatase_[Occidentarius_platypogon], Brustiarius_nox_53519at7898|N-acetylglucosamine-6-sulfatase_[Brustiarius_nox], Brustiarius_solidus_53519at7898|N-acetylglucosamine-6-sulfatase_[Brustiarius_solidus], Cochlefelis_danielsi_53…
OG0000069	N3	n18	0.0344828	Non-Terminal	Betancurichthys_madagascariensis_53519at7898|N-acetylglucosamine-6-sulfatase_[Betancurichthys_madagascariensis], Occidentarius_platypogon_53519at7898|N-acetylglucosamine-6-sulfatase_[Occidentarius_platypogon]	Brustiarius_nox_53519at7898|N-acetylglucosamine-6-sulfatase_[Brustiarius_nox], Brustiarius_solidus_53519at7898|N-acetylglucosamine-6-sulfatase_[Brustiarius_solidus], Cochlefelis_danielsi_53519at7898|N-acetylglucosamine-6-sulfatase_[Cochlefelis_danielsi], Notarius_lentiginosus_53519at7898|N-acetylglucosamine-6-sulfatase_[Notarius_lentiginosus], Nemapteryx_armiger_53519at7898|N-acetylglucosamine-6-…
OG0000070	N1	n4	0.0483871	Non-Terminal	Pauparius_latirostris_11847at7898|extended synaptotagmin-1-like_[Pauparius_latirostris], Neoarius_graeffei_11847at7898|extended synaptotagmin-1-like_[Neoarius_graeffei], Megalosciades_augustus_11847at7898|extended synaptotagmin-1-like_[Megalosciades_augustus], Brustiarius_utarus_11847at7898|extended synaptotagmin-1-like_[Brustiarius_utarus], Pararius_proximus_11847at7898|extended synaptotagmin-1-…	Ariopsis_canteri_11847at7898|extended synaptotagmin-1-like_[Ariopsis_canteri], Cathorops_hypophthalmus_11847at7898|extended synaptotagmin-1-like_[Cathorops_hypophthalmus], Cathorops_multiradiatus_11847at7898|extended synaptotagmin-1-like_[Cathorops_multiradiatus], Cathorops_dasycephalus_11847at7898|extended synaptotagmin-1-like_[Cathorops_dasycephalus], Aceroichthys_dioctes_11847at7898|extended s…
OG0000070	N1	n6	0.016129	Non-Terminal	Neoarius_graeffei_11847at7898|extended synaptotagmin-1-like_[Neoarius_graeffei]	Megalosciades_augustus_11847at7898|extended synaptotagmin-1-like_[Megalosciades_augustus], Brustiarius_utarus_11847at7898|extended synaptotagmin-1-like_[Brustiarius_utarus], Pararius_proximus_11847at7898|extended synaptotagmin-1-like_[Pararius_proximus], Potamosilurus_macrorhynchus_11847at7898|extended synaptotagmin-1-like_[Potamosilurus_macrorhynchus], Cochlefelis_danielsi_11847at7898|extended s…
OG0000070	N1	n7	0.16129	Non-Terminal	Megalosciades_augustus_11847at7898|extended synaptotagmin-1-like_[Megalosciades_augustus], Brustiarius_utarus_11847at7898|extended synaptotagmin-1-like_[Brustiarius_utarus], Pararius_proximus_11847at7898|extended synaptotagmin-1-like_[Pararius_proximus], Potamosilurus_macrorhynchus_11847at7898|extended synaptotagmin-1-like_[Potamosilurus_macrorhynchus], Cochlefelis_danielsi_11847at7898|extended s…	Bagre_pinnimaculatus_11847at7898|extended synaptotagmin-1-like_[Bagre_pinnimaculatus], Notarius_troschelii_11847at7898|extended synaptotagmin-1-like_[Notarius_troschelii], Brustiarius_solidus_11847at7898|extended synaptotagmin-1-like_[Brustiarius_solidus], Neoarius_hainesi_11847at7898|extended synaptotagmin-1-like_[Neoarius_hainesi], Sciades_dowii_11847at7898|extended synaptotagmin-1-like_[Sciade…
OG0000070	N3	n25	0.0172414	Non-Terminal	Bagre_pinnimaculatus_11847at7898|extended synaptotagmin-1-like_[Bagre_pinnimaculatus], Notarius_troschelii_11847at7898|extended synaptotagmin-1-like_[Notarius_troschelii], Brustiarius_solidus_11847at7898|extended synaptotagmin-1-like_[Brustiarius_solidus], Neoarius_hainesi_11847at7898|extended synaptotagmin-1-like_[Neoarius_hainesi], Sciades_dowii_11847at7898|extended synaptotagmin-1-like_[Sciade…	Kyataphisa_nenga_11847at7898|extended synaptotagmin-1-like_[Kyataphisa_nenga], Hemipimelodus_borneensis_11847at7898|extended synaptotagmin-1-like_[Hemipimelodus_borneensis], Sciades_dowii_11847at7898|extended synaptotagmin-1-like_[Sciades_dowii], Batrachocephalus_mino_11847at7898|extended synaptotagmin-1-like_[Batrachocephalus_mino]
OG0000070	N3	n41	0.0172414	Non-Terminal	Pararius_mastersi_11847at7898|extended synaptotagmin-1-like_[Pararius_mastersi]	Ariopsis_jimenezi_11847at7898|extended synaptotagmin-1-like_[Ariopsis_jimenezi], Brustiarius_nox_11847at7898|extended synaptotagmin-1-like_[Brustiarius_nox], Plicofollis_tonggol_11847at7898|extended synaptotagmin-1-like_[Plicofollis_tonggol], Plicofollis_layardi_11847at7898|extended synaptotagmin-1-like_[Plicofollis_layardi], Potamarius_usumacintae_11847at7898|extended synaptotagmin-1-like_[Potam…
OG0000071	N1	n2	0.0483871	Non-Terminal	Kyataphisa_nenga_100311at7898|Chloride intracellular channel 3_[Kyataphisa_nenga], Occidentarius_platypogon_100311at7898|Chloride intracellular channel 3_[Occidentarius_platypogon], Netuma_bilineata_100311at7898|Chloride intracellular channel 3_[Netuma_bilineata]	Neoarius_hainesi_100311at7898|Chloride intracellular channel 3_[Neoarius_hainesi], Betancurichthys_madagascariensis_100311at7898|Chloride intracellular channel 3_[Betancurichthys_madagascariensis], Sciades_proops_100311at7898|Chloride intracellular channel 3_[Sciades_proops], Hemiarius_stormii_100311at7898|Chloride intracellular channel 3_[Hemiarius_stormii], Sciades_herzbergii_100311at7898|Chlor…
OG0000071	N1	n5	0.16129	Non-Terminal	Neoarius_hainesi_100311at7898|Chloride intracellular channel 3_[Neoarius_hainesi], Betancurichthys_madagascariensis_100311at7898|Chloride intracellular channel 3_[Betancurichthys_madagascariensis], Sciades_proops_100311at7898|Chloride intracellular channel 3_[Sciades_proops], Hemiarius_stormii_100311at7898|Chloride intracellular channel 3_[Hemiarius_stormii], Sciades_herzbergii_100311at7898|Chlor…	Bleekeriella_leptaspis_100311at7898|Chloride intracellular channel 3_[Bleekeriella_leptaspis], Neoarius_aff_graeffei_100311at7898|Chloride intracellular channel 3_[Neoarius_aff_graeffei], Neoarius_graeffei_100311at7898|Chloride intracellular channel 3_[Neoarius_graeffei], Nemapteryx_armiger_100311at7898|Chloride intracellular channel 3_[Nemapteryx_armiger], Nedystoma_dayi_100311at7898|Chloride in…
OG0000071	N1	n29	0.0806452	Non-Terminal	Neoarius_aff_graeffei_100311at7898|Chloride intracellular channel 3_[Neoarius_aff_graeffei], Neoarius_graeffei_100311at7898|Chloride intracellular channel 3_[Neoarius_graeffei], Nemapteryx_armiger_100311at7898|Chloride intracellular channel 3_[Nemapteryx_armiger], Nedystoma_dayi_100311at7898|Chloride intracellular channel 3_[Nedystoma_dayi], Brustiarius_utarus_100311at7898|Chloride intracellular …	Pauparius_latirostris_100311at7898|Chloride intracellular channel 3_[Pauparius_latirostris], Cochlefelis_danielsi_100311at7898|Chloride intracellular channel 3_[Cochlefelis_danielsi], Potamosilurus_macrorhynchus_100311at7898|Chloride intracellular channel 3_[Potamosilurus_macrorhynchus], Potamosilurus_coatesi_100311at7898|Chloride intracellular channel 3_[Potamosilurus_coatesi], Potamosilurus_vel…
OG0000072	N0	n0	0.253968	Non-Terminal	Potamosilurus_macrorhynchus_79676at7898|iroquois-class homeodomain protein IRX-2_[Potamosilurus_macrorhynchus], Potamosilurus_coatesi_79676at7898|iroquois-class homeodomain protein IRX-2_[Potamosilurus_coatesi], Neoarius_aff_graeffei_79676at7898|iroquois-class homeodomain protein IRX-2_[Neoarius_aff_graeffei], Nemapteryx_armiger_79676at7898|iroquois-class homeodomain protein IRX-2_[Nemapteryx_arm…	Genidens_genidens_79676at7898|iroquois-class homeodomain protein IRX-2_[Genidens_genidens], Chinchaysuyoa_labiata_79676at7898|iroquois-class homeodomain protein IRX-2_[Chinchaysuyoa_labiata], Ariopsis_canteri_79676at7898|iroquois-class homeodomain protein IRX-2_[Ariopsis_canteri], Plicofollis_tonggol_79676at7898|iroquois-class homeodomain protein IRX-2_[Plicofollis_tonggol], Potamarius_usumacinta…
OG0000073	N1	n2	0.33871	Non-Terminal	Notarius_lentiginosus_104789at7898|_[Notarius_lentiginosus], Bagre_pinnimaculatus_104789at7898|_[Bagre_pinnimaculatus], Pauparius_latirostris_104789at7898|_[Pauparius_latirostris], Ariopsis_assimilis_109749at7898|GTP_[Ariopsis_assimilis], Brustiarius_nox_104789at7898|_[Brustiarius_nox], Bleekeriella_leptaspis_104789at7898|_[Bleekeriella_leptaspis], Cochlefelis_danielsi_104789at7898|_[Cochlefelis_…	Sciades_herzbergii_109749at7898|GTP_[Sciades_herzbergii], Sciades_proops_109749at7898|GTP_[Sciades_proops], Neoarius_graeffei_109749at7898|GTP_[Neoarius_graeffei], Neoarius_aff_graeffei_109749at7898|GTP_[Neoarius_aff_graeffei], Neoarius_berneyi_109749at7898|GTP_[Neoarius_berneyi], Hemiarius_stormii_109749at7898|GTP_[Hemiarius_stormii], Nedystoma_dayi_109749at7898|GTP_[Nedystoma_dayi], Neoarius_mi…
OG0000073	N1	n3	0.016129	Non-Terminal	Notarius_lentiginosus_104789at7898|_[Notarius_lentiginosus], Bagre_pinnimaculatus_104789at7898|_[Bagre_pinnimaculatus], Pauparius_latirostris_104789at7898|_[Pauparius_latirostris], Ariopsis_assimilis_109749at7898|GTP_[Ariopsis_assimilis], Brustiarius_nox_104789at7898|_[Brustiarius_nox], Bleekeriella_leptaspis_104789at7898|_[Bleekeriella_leptaspis], Cochlefelis_danielsi_104789at7898|_[Cochlefelis_…	Genidens_planifrons_104789at7898|_[Genidens_planifrons], Genidens_machadoi_104789at7898|_[Genidens_machadoi], Cathorops_festae_109749at7898|GTP_[Cathorops_festae]
OG0000073	N1	n7	0.016129	Non-Terminal	Ariopsis_assimilis_109749at7898|GTP_[Ariopsis_assimilis]	Brustiarius_nox_104789at7898|_[Brustiarius_nox], Bleekeriella_leptaspis_104789at7898|_[Bleekeriella_leptaspis], Cochlefelis_danielsi_104789at7898|_[Cochlefelis_danielsi], Potamosilurus_coatesi_104789at7898|_[Potamosilurus_coatesi], Doiichthys_novaeguineae_104789at7898|_[Doiichthys_novaeguineae], Brustiarius_utarus_104789at7898|_[Brustiarius_utarus], Betancurichthys_madagascariensis_104789at7898|_…
OG0000074	N0	n0	0.174603	Non-Terminal	Galeichthys_feliceps_61506at7898|Sulfotransferase_[Galeichthys_feliceps], Nedystoma_dayi_61506at7898|Sulfotransferase_[Nedystoma_dayi], Doiichthys_novaeguineae_61506at7898|Sulfotransferase_[Doiichthys_novaeguineae], Nemapteryx_armiger_61506at7898|Sulfotransferase_[Nemapteryx_armiger], Cochlefelis_danielsi_61506at7898|Sulfotransferase_[Cochlefelis_danielsi], Potamosilurus_macrorhynchus_61506at7898…	Galeichthys_feliceps_61506at7898|Sulfotransferase_[Galeichthys_feliceps], Plicofollis_tonggol_61506at7898|Sulfotransferase_[Plicofollis_tonggol], Betancurichthys_madagascariensis_61506at7898|Sulfotransferase_[Betancurichthys_madagascariensis], Neoarius_berneyi_61506at7898|Sulfotransferase_[Neoarius_berneyi], Notarius_kessleri_61506at7898|Sulfotransferase_[Notarius_kessleri], Genidens_genidens_615…
OG0000075	N1	n7	0.112903	Non-Terminal	Bleekeriella_leptaspis_106887at7898|_[Bleekeriella_leptaspis], Bleekeriella_aff__leptaspis_106887at7898|_[Bleekeriella_aff._leptaspis], Notarius_troschelii_106887at7898|_[Notarius_troschelii], Kyataphisa_nenga_106887at7898|_[Kyataphisa_nenga], Occidentarius_platypogon_106887at7898|_[Occidentarius_platypogon], Notarius_lentiginosus_106887at7898|_[Notarius_lentiginosus], Notarius_quadriscutis_10688…	Kyataphisa_nenga_106887at7898|_[Kyataphisa_nenga], Cathorops_melanopus_106887at7898|_[Cathorops_melanopus], Cathorops_aguadulce_106887at7898|_Cathorops_aguadulce, Nemapteryx_armiger_106887at7898|_[Nemapteryx_armiger], Nedystoma_dayi_106887at7898|_[Nedystoma_dayi], Notarius_quadriscutis_106887at7898|_[Notarius_quadriscutis], Hemiarius_stormii_106887at7898|_[Hemiarius_stormii], Genidens_machadoi_10…
OG0000075	N1	n14	0.016129	Non-Terminal	Kyataphisa_nenga_106887at7898|_[Kyataphisa_nenga], Cathorops_melanopus_106887at7898|_[Cathorops_melanopus], Cathorops_aguadulce_106887at7898|_Cathorops_aguadulce, Nemapteryx_armiger_106887at7898|_[Nemapteryx_armiger], Nedystoma_dayi_106887at7898|_[Nedystoma_dayi], Notarius_quadriscutis_106887at7898|_[Notarius_quadriscutis], Hemiarius_stormii_106887at7898|_[Hemiarius_stormii], Genidens_machadoi_10…	Cathorops_festae_106887at7898|_[Cathorops_festae], Neoarius_midgleyi_106887at7898|_[Neoarius_midgleyi]
OG0000075	N1	n16	0.0322581	Non-Terminal	Cathorops_melanopus_106887at7898|_[Cathorops_melanopus], Cathorops_aguadulce_106887at7898|_Cathorops_aguadulce	Nemapteryx_armiger_106887at7898|_[Nemapteryx_armiger], Nedystoma_dayi_106887at7898|_[Nedystoma_dayi], Notarius_quadriscutis_106887at7898|_[Notarius_quadriscutis], Hemiarius_stormii_106887at7898|_[Hemiarius_stormii], Genidens_machadoi_106887at7898|_[Genidens_machadoi], Neoarius_berneyi_106887at7898|_[Neoarius_berneyi], Bleekeriella_aff__leptaspis_106887at7898|_[Bleekeriella_aff._leptaspis], Notari…
OG0000076	N1	n7	0.274194	Non-Terminal	Occidentarius_platypogon_19326at7898|SEC24 homolog D COPII coat complex component_[Occidentarius_platypogon], Ariopsis_assimilis_19326at7898|SEC24 homolog D COPII coat complex component_[Ariopsis_assimilis], Ariopsis_jimenezi_19326at7898|SEC24 homolog D COPII coat complex component_[Ariopsis_jimenezi], Betancurichthys_madagascariensis_19326at7898|SEC24 homolog D COPII coat complex component_[Beta…	Potamosilurus_velutinus_19326at7898|SEC24 homolog D COPII coat complex component_[Potamosilurus_velutinus], Doiichthys_novaeguineae_19326at7898|SEC24 homolog D COPII coat complex component_[Doiichthys_novaeguineae], Ariopsis_canteri_19326at7898|SEC24 homolog D COPII coat complex component_[Ariopsis_canteri], Cochlefelis_spatula_19326at7898|SEC24 homolog D COPII coat complex component_[Cochlefelis…
OG0000077	N1	n7	0.0967742	Non-Terminal	Cathorops_multiradiatus_4361at7898|ras GTPase-activating-like protein IQGAP1_[Cathorops_multiradiatus], Cathorops_melanopus_4361at7898|ras GTPase-activating-like protein IQGAP1_[Cathorops_melanopus], Potamarius_nelsoni_4361at7898|ras GTPase-activating-like protein IQGAP1_[Potamarius_nelsoni], Notarius_lentiginosus_4361at7898|ras GTPase-activating-like protein IQGAP1_[Notarius_lentiginosus], Genid…	Betancurichthys_madagascariensis_4361at7898|ras GTPase-activating-like protein IQGAP1_[Betancurichthys_madagascariensis], Bagre_pinnimaculatus_4361at7898|ras GTPase-activating-like protein IQGAP1_[Bagre_pinnimaculatus], Plicofollis_tonggol_4361at7898|ras GTPase-activating-like protein IQGAP1_[Plicofollis_tonggol], Brustiarius_utarus_4361at7898|ras GTPase-activating-like protein IQGAP1_[Brustiariu…
OG0000077	N1	n28	0.016129	Non-Terminal	Betancurichthys_madagascariensis_4361at7898|ras GTPase-activating-like protein IQGAP1_[Betancurichthys_madagascariensis], Bagre_pinnimaculatus_4361at7898|ras GTPase-activating-like protein IQGAP1_[Bagre_pinnimaculatus], Plicofollis_tonggol_4361at7898|ras GTPase-activating-like protein IQGAP1_[Plicofollis_tonggol], Brustiarius_utarus_4361at7898|ras GTPase-activating-like protein IQGAP1_[Brustiariu…	Pachyula_crassilabris_4361at7898|ras GTPase-activating-like protein IQGAP1_[Pachyula_crassilabris], Cochlefelis_danielsi_4361at7898|ras GTPase-activating-like protein IQGAP1_[Cochlefelis_danielsi], Doiichthys_novaeguineae_4361at7898|ras GTPase-activating-like protein IQGAP1_[Doiichthys_novaeguineae], Cinetodus_froggatti_4361at7898|ras GTPase-activating-like protein IQGAP1_[Cinetodus_froggatti]
OG0000077	N1	n30	0.0645161	Non-Terminal	Bagre_pinnimaculatus_4361at7898|ras GTPase-activating-like protein IQGAP1_[Bagre_pinnimaculatus], Plicofollis_tonggol_4361at7898|ras GTPase-activating-like protein IQGAP1_[Plicofollis_tonggol], Brustiarius_utarus_4361at7898|ras GTPase-activating-like protein IQGAP1_[Brustiarius_utarus], Brustiarius_solidus_4361at7898|ras GTPase-activating-like protein IQGAP1_[Brustiarius_solidus], Brustiarius_nox…	Kyataphisa_nenga_4361at7898|ras GTPase-activating-like protein IQGAP1_[Kyataphisa_nenga], Sciades_herzbergii_4361at7898|ras GTPase-activating-like protein IQGAP1_[Sciades_herzbergii], Neoarius_midgleyi_4361at7898|ras GTPase-activating-like protein IQGAP1_[Neoarius_midgleyi], Sciades_proops_4361at7898|ras GTPase-activating-like protein IQGAP1_[Sciades_proops], Neoarius_berneyi_4361at7898|ras GTPas…
OG0000077	N1	n39	0.0645161	Non-Terminal	Sciades_herzbergii_4361at7898|ras GTPase-activating-like protein IQGAP1_[Sciades_herzbergii], Neoarius_midgleyi_4361at7898|ras GTPase-activating-like protein IQGAP1_[Neoarius_midgleyi], Sciades_proops_4361at7898|ras GTPase-activating-like protein IQGAP1_[Sciades_proops], Neoarius_berneyi_4361at7898|ras GTPase-activating-like protein IQGAP1_[Neoarius_berneyi], Neoarius_graeffei_4361at7898|ras GTPa…	Pararius_mastersi_4361at7898|ras GTPase-activating-like protein IQGAP1_[Pararius_mastersi], Cephalocassis_melanochir_4361at7898|ras GTPase-activating-like protein IQGAP1_[Cephalocassis_melanochir], Hemiarius_stormii_4361at7898|ras GTPase-activating-like protein IQGAP1_[Hemiarius_stormii], Plicofollis_tonggol_4483at7898|ras GTPase-activating-like protein IQGAP2_[Plicofollis_tonggol], Brustiarius_s…
OG0000077	N1	n48	0.016129	Non-Terminal	Pararius_mastersi_4361at7898|ras GTPase-activating-like protein IQGAP1_[Pararius_mastersi]	Cephalocassis_melanochir_4361at7898|ras GTPase-activating-like protein IQGAP1_[Cephalocassis_melanochir], Hemiarius_stormii_4361at7898|ras GTPase-activating-like protein IQGAP1_[Hemiarius_stormii], Plicofollis_tonggol_4483at7898|ras GTPase-activating-like protein IQGAP2_[Plicofollis_tonggol], Brustiarius_solidus_4483at7898|ras GTPase-activating-like protein IQGAP2_[Brustiarius_solidus], Sciades_h…
OG0000078	N0	n4	0.0634921	Non-Terminal	Plicofollis_nella_57501at7898|SWISNF-related matrix-associated actin-dependent regulator of chromatin subfamily D member 2_[Plicofollis_nella], Ariopsis_assimilis_57501at7898|SWISNF-related matrix-associated actin-dependent regulator of chromatin subfamily D member 2_[Ariopsis_assimilis], Ariopsis_canteri_57501at7898|SWISNF-related matrix-associated actin-dependent regulator of chromatin subfamil…	Neoarius_midgleyi_57501at7898|SWISNF-related matrix-associated actin-dependent regulator of chromatin subfamily D member 2_[Neoarius_midgleyi], Brustiarius_utarus_57501at7898|SWISNF-related matrix-associated actin-dependent regulator of chromatin subfamily D member 2_[Brustiarius_utarus], Brustiarius_solidus_57501at7898|SWISNF-related matrix-associated actin-dependent regulator of chromatin subfa…
OG0000078	N0	n30	0.047619	Non-Terminal	Brustiarius_utarus_57501at7898|SWISNF-related matrix-associated actin-dependent regulator of chromatin subfamily D member 2_[Brustiarius_utarus], Brustiarius_solidus_57501at7898|SWISNF-related matrix-associated actin-dependent regulator of chromatin subfamily D member 2_[Brustiarius_solidus], Brustiarius_nox_57501at7898|SWISNF-related matrix-associated actin-dependent regulator of chromatin subfa…	Neoarius_graeffei_57501at7898|SWISNF-related matrix-associated actin-dependent regulator of chromatin subfamily D member 2_[Neoarius_graeffei], Potamosilurus_macrorhynchus_57501at7898|SWISNF-related matrix-associated actin-dependent regulator of chromatin subfamily D member 2_[Potamosilurus_macrorhynchus], Potamosilurus_velutinus_57501at7898|SWISNF-related matrix-associated actin-dependent regula…
OG0000078	N0	n40	0.0634921	Non-Terminal	Ariopsis_assimilis_57501at7898|SWISNF-related matrix-associated actin-dependent regulator of chromatin subfamily D member 2_[Ariopsis_assimilis], Potamarius_nelsoni_57501at7898|SWISNF-related matrix-associated actin-dependent regulator of chromatin subfamily D member 2_[Potamarius_nelsoni], Notarius_cookei_57501at7898|SWISNF-related matrix-associated actin-dependent regulator of chromatin subfami…	Galeichthys_feliceps_57501at7898|SWISNF-related matrix-associated actin-dependent regulator of chromatin subfamily D member 2_[Galeichthys_feliceps], Ariopsis_assimilis_57501at7898|SWISNF-related matrix-associated actin-dependent regulator of chromatin subfamily D member 2_[Ariopsis_assimilis], Potamarius_nelsoni_57501at7898|SWISNF-related matrix-associated actin-dependent regulator of chromatin …
OG0000079	N1	n8	0.0322581	Non-Terminal	Cinetodus_froggatti_84879at7898|RING finger protein 121_[Cinetodus_froggatti], Sciades_dowii_84879at7898|RING finger protein 121_[Sciades_dowii], Pachyula_crassilabris_84879at7898|RING finger protein 121_[Pachyula_crassilabris], Doiichthys_novaeguineae_84879at7898|RING finger protein 121_[Doiichthys_novaeguineae], Pararius_proximus_84879at7898|RING finger protein 121_[Pararius_proximus], Potamosi…	Potamarius_nelsoni_84879at7898|RING finger protein 121_[Potamarius_nelsoni], Cephalocassis_melanochir_84879at7898|RING finger protein 121_[Cephalocassis_melanochir]
OG0000079	N1	n10	0.209677	Non-Terminal	Sciades_dowii_84879at7898|RING finger protein 121_[Sciades_dowii], Pachyula_crassilabris_84879at7898|RING finger protein 121_[Pachyula_crassilabris], Doiichthys_novaeguineae_84879at7898|RING finger protein 121_[Doiichthys_novaeguineae], Pararius_proximus_84879at7898|RING finger protein 121_[Pararius_proximus], Potamosilurus_coatesi_84879at7898|RING finger protein 121_[Potamosilurus_coatesi], Neoa…	Sciades_dowii_84879at7898|RING finger protein 121_[Sciades_dowii], Notarius_kessleri_84879at7898|RING finger protein 121_[Notarius_kessleri], Potamarius_nelsoni_84879at7898|RING finger protein 121_[Potamarius_nelsoni], Pauparius_latirostris_84879at7898|RING finger protein 121_[Pauparius_latirostris], Neoarius_berneyi_84879at7898|RING finger protein 121_[Neoarius_berneyi], Pachyula_crassilabris_84…
OG0000080	N0	n0	0.15873	Non-Terminal	Betancurichthys_madagascariensis_68580at7898|arf-GAP with dual PH domain-containing protein 1-like_[Betancurichthys_madagascariensis], Doiichthys_novaeguineae_68580at7898|arf-GAP with dual PH domain-containing protein 1-like_[Doiichthys_novaeguineae], Nedystoma_dayi_68580at7898|arf-GAP with dual PH domain-containing protein 1-like_[Nedystoma_dayi], Notarius_cookei_68580at7898|arf-GAP with dual PH…	Potamarius_usumacintae_68580at7898|arf-GAP with dual PH domain-containing protein 1-like_[Potamarius_usumacintae], Cathorops_multiradiatus_68580at7898|arf-GAP with dual PH domain-containing protein 1-like_[Cathorops_multiradiatus], Plicofollis_tonggol_68580at7898|arf-GAP with dual PH domain-containing protein 1-like_[Plicofollis_tonggol], Hemipimelodus_borneensis_68580at7898|arf-GAP with dual PH …
OG0000081	N3	n42	0.137931	Non-Terminal	Megalosciades_augustus_96125at7898|gamma-sarcoglycan_[Megalosciades_augustus], Pachyula_crassilabris_96125at7898|gamma-sarcoglycan_[Pachyula_crassilabris], Brustiarius_nox_96125at7898|gamma-sarcoglycan_[Brustiarius_nox], Hemiarius_stormii_96125at7898|gamma-sarcoglycan_[Hemiarius_stormii], Ariopsis_assimilis_96125at7898|gamma-sarcoglycan_[Ariopsis_assimilis], Cochlefelis_spatula_96125at7898|gamma-…	Megalosciades_augustus_96125at7898|gamma-sarcoglycan_[Megalosciades_augustus], Cochlefelis_spatula_96125at7898|gamma-sarcoglycan_[Cochlefelis_spatula], Netuma_bilineata_96125at7898|gamma-sarcoglycan_[Netuma_bilineata], Doiichthys_novaeguineae_96125at7898|gamma-sarcoglycan_[Doiichthys_novaeguineae], Neoarius_berneyi_96125at7898|gamma-sarcoglycan_[Neoarius_berneyi], Ariopsis_assimilis_96125at7898|g…
OG0000082	N1	n1	0.274194	Non-Terminal	Brustiarius_solidus_99178at7898|Retinal homeobox gene 3_[Brustiarius_solidus], Neoarius_hainesi_99178at7898|Retinal homeobox gene 3_[Neoarius_hainesi], Betancurichthys_madagascariensis_99178at7898|Retinal homeobox gene 3_[Betancurichthys_madagascariensis], Ariopsis_jimenezi_99178at7898|Retinal homeobox gene 3_[Ariopsis_jimenezi], Ariopsis_canteri_99178at7898|Retinal homeobox gene 3_[Ariopsis_cant…	Notarius_troschelii_99178at7898|Retinal homeobox gene 3_[Notarius_troschelii], Aceroichthys_dioctes_99178at7898|Retinal homeobox gene 3_[Aceroichthys_dioctes], Notarius_lentiginosus_99178at7898|Retinal homeobox gene 3_[Notarius_lentiginosus], Nemapteryx_armiger_99178at7898|Retinal homeobox gene 3_[Nemapteryx_armiger], Cinetodus_froggatti_99178at7898|Retinal homeobox gene 3_[Cinetodus_froggatti], …
OG0000083	N1	n9	0.112903	Non-Terminal	Aceroichthys_dioctes_17339at7898|solute carrier family 12 member 1_[Aceroichthys_dioctes], Neoarius_berneyi_17339at7898|solute carrier family 12 member 1_[Neoarius_berneyi], Neoarius_aff_graeffei_17339at7898|solute carrier family 12 member 1_[Neoarius_aff_graeffei], Cochlefelis_danielsi_17339at7898|solute carrier family 12 member 1_[Cochlefelis_danielsi], Pachyula_crassilabris_17339at7898|solute …	Brustiarius_utarus_17339at7898|solute carrier family 12 member 1_[Brustiarius_utarus], Paracinetodus_carinatus_17339at7898|solute carrier family 12 member 1_[Paracinetodus_carinatus], Notarius_kessleri_17339at7898|solute carrier family 12 member 1_[Notarius_kessleri], Notarius_cookei_17339at7898|solute carrier family 12 member 1_[Notarius_cookei], Nemapteryx_armiger_17339at7898|solute carrier fam…
OG0000083	N1	n22	0.0806452	Non-Terminal	Brustiarius_utarus_17339at7898|solute carrier family 12 member 1_[Brustiarius_utarus], Paracinetodus_carinatus_17339at7898|solute carrier family 12 member 1_[Paracinetodus_carinatus], Notarius_kessleri_17339at7898|solute carrier family 12 member 1_[Notarius_kessleri], Notarius_cookei_17339at7898|solute carrier family 12 member 1_[Notarius_cookei], Nemapteryx_armiger_17339at7898|solute carrier fam…	Pararius_proximus_17339at7898|solute carrier family 12 member 1_[Pararius_proximus], Neoarius_aff_graeffei_17339at7898|solute carrier family 12 member 1_[Neoarius_aff_graeffei], Neoarius_midgleyi_17339at7898|solute carrier family 12 member 1_[Neoarius_midgleyi], Hemipimelodus_borneensis_17339at7898|solute carrier family 12 member 1_[Hemipimelodus_borneensis], Pauparius_latirostris_17339at7898|sol…
OG0000084	N1	n1	0.0322581	Non-Terminal	Chinchaysuyoa_labiata_75660at7898|Runt-related transcription factor_[Chinchaysuyoa_labiata], Plicofollis_tonggol_75660at7898|Runt-related transcription factor_[Plicofollis_tonggol], Neoarius_berneyi_75660at7898|Runt-related transcription factor_[Neoarius_berneyi], Plicofollis_layardi_75660at7898|Runt-related transcription factor_[Plicofollis_layardi], Sciades_dowii_75660at7898|Runt-related transc…	Cathorops_hypophthalmus_75660at7898|Runt-related transcription factor_[Cathorops_hypophthalmus], Cathorops_aguadulce_75660at7898|Runt-related transcription factor_Cathorops_aguadulce, Pararius_proximus_75660at7898|Runt-related transcription factor_[Pararius_proximus], Betancurichthys_madagascariensis_75660at7898|Runt-related transcription factor_[Betancurichthys_madagascariensis], Ariopsis_assimi…
OG0000084	N1	n3	0.129032	Non-Terminal	Plicofollis_tonggol_75660at7898|Runt-related transcription factor_[Plicofollis_tonggol], Neoarius_berneyi_75660at7898|Runt-related transcription factor_[Neoarius_berneyi], Plicofollis_layardi_75660at7898|Runt-related transcription factor_[Plicofollis_layardi], Sciades_dowii_75660at7898|Runt-related transcription factor_[Sciades_dowii], Betancurichthys_madagascariensis_75660at7898|Runt-related tra…	Neoarius_aff_graeffei_75660at7898|Runt-related transcription factor_[Neoarius_aff_graeffei], Nedystoma_dayi_75660at7898|Runt-related transcription factor_[Nedystoma_dayi], Notarius_lentiginosus_75660at7898|Runt-related transcription factor_[Notarius_lentiginosus], Plicofollis_nella_75660at7898|Runt-related transcription factor_[Plicofollis_nella], Hemipimelodus_borneensis_75660at7898|Runt-related…
OG0000085	N0	n2	0.142857	Non-Terminal	Arius_gagora_95105at7898|Beta-13-N-acetylglucosaminyltransferase_[Arius_gagora], Doiichthys_novaeguineae_95105at7898|Beta-13-N-acetylglucosaminyltransferase_[Doiichthys_novaeguineae], Notarius_troschelii_95105at7898|Beta-13-N-acetylglucosaminyltransferase_[Notarius_troschelii], Hemipimelodus_borneensis_95105at7898|Beta-13-N-acetylglucosaminyltransferase_[Hemipimelodus_borneensis], Neoarius_graeff…	Notarius_kessleri_95105at7898|Beta-13-N-acetylglucosaminyltransferase_[Notarius_kessleri], Notarius_lentiginosus_95105at7898|Beta-13-N-acetylglucosaminyltransferase_[Notarius_lentiginosus], Galeichthys_feliceps_95105at7898|Beta-13-N-acetylglucosaminyltransferase_[Galeichthys_feliceps], Notarius_troschelii_95105at7898|Beta-13-N-acetylglucosaminyltransferase_[Notarius_troschelii], Chinchaysuyoa_lab…
OG0000086	N1	n38	0.016129	Non-Terminal	Pauparius_latirostris_36551at7898|phosphoglucomutase-2_[Pauparius_latirostris], Genidens_planifrons_36551at7898|phosphoglucomutase-2_[Genidens_planifrons], Plicofollis_layardi_36551at7898|phosphoglucomutase-2_[Plicofollis_layardi]	Bagre_pinnimaculatus_36551at7898|phosphoglucomutase-2_[Bagre_pinnimaculatus], Neoarius_berneyi_36551at7898|phosphoglucomutase-2_[Neoarius_berneyi], Neoarius_graeffei_36551at7898|phosphoglucomutase-2_[Neoarius_graeffei], Kyataphisa_nenga_36551at7898|phosphoglucomutase-2_[Kyataphisa_nenga], Notarius_lentiginosus_36551at7898|phosphoglucomutase-2_[Notarius_lentiginosus], Arius_gagora_36551at7898|phos…
OG0000087	N1	n7	0.16129	Non-Terminal	Ariopsis_assimilis_58534at7898|solute carrier family 2 facilitated glucose transporter member 2_[Ariopsis_assimilis], Sciades_dowii_58534at7898|solute carrier family 2 facilitated glucose transporter member 2_[Sciades_dowii], Sciades_proops_58534at7898|solute carrier family 2 facilitated glucose transporter member 2_[Sciades_proops], Ariopsis_canteri_58534at7898|solute carrier family 2 facilitate…	Ariopsis_canteri_58534at7898|solute carrier family 2 facilitated glucose transporter member 2_[Ariopsis_canteri], Sciades_proops_58534at7898|solute carrier family 2 facilitated glucose transporter member 2_[Sciades_proops], Genidens_machadoi_58534at7898|solute carrier family 2 facilitated glucose transporter member 2_[Genidens_machadoi], Cathorops_melanopus_58534at7898|solute carrier family 2 fac…
OG0000088	N1	n5	0.016129	Non-Terminal	Hemiarius_stormii_126841at7898|pterin-4-alpha-carbinolamine dehydratase 2_[Hemiarius_stormii]	Plicofollis_layardi_126841at7898|pterin-4-alpha-carbinolamine dehydratase 2_[Plicofollis_layardi], Pauparius_latirostris_126841at7898|pterin-4-alpha-carbinolamine dehydratase 2_[Pauparius_latirostris], Notarius_kessleri_126841at7898|pterin-4-alpha-carbinolamine dehydratase 2_[Notarius_kessleri], Bleekeriella_aff__leptaspis_126841at7898|pterin-4-alpha-carbinolamine dehydratase 2_[Bleekeriella_aff.…
OG0000088	N1	n6	0.016129	Non-Terminal	Plicofollis_layardi_126841at7898|pterin-4-alpha-carbinolamine dehydratase 2_[Plicofollis_layardi]	Pauparius_latirostris_126841at7898|pterin-4-alpha-carbinolamine dehydratase 2_[Pauparius_latirostris], Notarius_kessleri_126841at7898|pterin-4-alpha-carbinolamine dehydratase 2_[Notarius_kessleri], Bleekeriella_aff__leptaspis_126841at7898|pterin-4-alpha-carbinolamine dehydratase 2_[Bleekeriella_aff._leptaspis], Cinetodus_froggatti_126841at7898|pterin-4-alpha-carbinolamine dehydratase 2_[Cinetodus…
OG0000088	N1	n8	0.016129	Non-Terminal	Notarius_kessleri_126841at7898|pterin-4-alpha-carbinolamine dehydratase 2_[Notarius_kessleri], Bleekeriella_aff__leptaspis_126841at7898|pterin-4-alpha-carbinolamine dehydratase 2_[Bleekeriella_aff._leptaspis], Cinetodus_froggatti_126841at7898|pterin-4-alpha-carbinolamine dehydratase 2_[Cinetodus_froggatti], Neoarius_berneyi_126841at7898|pterin-4-alpha-carbinolamine dehydratase 2_[Neoarius_berneyi…	Aceroichthys_dioctes_126841at7898|pterin-4-alpha-carbinolamine dehydratase 2_[Aceroichthys_dioctes]
OG0000088	N1	n11	0.016129	Non-Terminal	Bleekeriella_aff__leptaspis_126841at7898|pterin-4-alpha-carbinolamine dehydratase 2_[Bleekeriella_aff._leptaspis], Cinetodus_froggatti_126841at7898|pterin-4-alpha-carbinolamine dehydratase 2_[Cinetodus_froggatti], Neoarius_berneyi_126841at7898|pterin-4-alpha-carbinolamine dehydratase 2_[Neoarius_berneyi], Bleekeriella_leptaspis_126841at7898|pterin-4-alpha-carbinolamine dehydratase 2_[Bleekeriella…	Netuma_bilineata_126841at7898|pterin-4-alpha-carbinolamine dehydratase 2_[Netuma_bilineata]
OG0000088	N1	n13	0.016129	Non-Terminal	Cinetodus_froggatti_126841at7898|pterin-4-alpha-carbinolamine dehydratase 2_[Cinetodus_froggatti]	Neoarius_berneyi_126841at7898|pterin-4-alpha-carbinolamine dehydratase 2_[Neoarius_berneyi], Bleekeriella_leptaspis_126841at7898|pterin-4-alpha-carbinolamine dehydratase 2_[Bleekeriella_leptaspis], Cathorops_dasycephalus_126841at7898|pterin-4-alpha-carbinolamine dehydratase 2_[Cathorops_dasycephalus], Notarius_lentiginosus_126841at7898|pterin-4-alpha-carbinolamine dehydratase 2_[Notarius_lentigin…
OG0000089	N1	n4	0.0322581	Non-Terminal	Plicofollis_tonggol_103287at7898|regulating synaptic membrane exocytosis protein 4_[Plicofollis_tonggol], Plicofollis_layardi_103287at7898|regulating synaptic membrane exocytosis protein 4_[Plicofollis_layardi], Notarius_quadriscutis_103287at7898|regulating synaptic membrane exocytosis protein 4_[Notarius_quadriscutis], Hemiarius_stormii_103287at7898|regulating synaptic membrane exocytosis protei…	Arius_gagora_103287at7898|regulating synaptic membrane exocytosis protein 4_[Arius_gagora], Cathorops_multiradiatus_103287at7898|regulating synaptic membrane exocytosis protein 4_[Cathorops_multiradiatus], Pachyula_crassilabris_103287at7898|regulating synaptic membrane exocytosis protein 4_[Pachyula_crassilabris]
OG0000089	N1	n41	0.0645161	Non-Terminal	Brustiarius_utarus_103287at7898|regulating synaptic membrane exocytosis protein 4_[Brustiarius_utarus], Chinchaysuyoa_labiata_103287at7898|regulating synaptic membrane exocytosis protein 4_[Chinchaysuyoa_labiata], Chinchaysuyoa_labiata_103287at7898|regulating synaptic membrane exocytosis protein 4_[Chinchaysuyoa_labiata], Cathorops_aguadulce_103287at7898|regulating synaptic membrane exocytosis pr…	Chinchaysuyoa_labiata_103287at7898|regulating synaptic membrane exocytosis protein 4_[Chinchaysuyoa_labiata], Cathorops_multiradiatus_103287at7898|regulating synaptic membrane exocytosis protein 4_[Cathorops_multiradiatus], Pachyula_crassilabris_103287at7898|regulating synaptic membrane exocytosis protein 4_[Pachyula_crassilabris], Sciades_proops_103287at7898|regulating synaptic membrane exocytos…
OG0000089	N1	n44	0.016129	Non-Terminal	Chinchaysuyoa_labiata_103287at7898|regulating synaptic membrane exocytosis protein 4_[Chinchaysuyoa_labiata]	Chinchaysuyoa_labiata_103287at7898|regulating synaptic membrane exocytosis protein 4_[Chinchaysuyoa_labiata], Cathorops_aguadulce_103287at7898|regulating synaptic membrane exocytosis protein 4_Cathorops_aguadulce
OG0000090	N1	n21	0.0645161	Non-Terminal	Nemapteryx_armiger_116723at7898|calsyntenin-1 isoform X1|Claudin_[Nemapteryx_armiger], Brustiarius_nox_116723at7898|calsyntenin-1 isoform X1|Claudin_[Brustiarius_nox], Potamosilurus_coatesi_116723at7898|calsyntenin-1 isoform X1|Claudin_[Potamosilurus_coatesi], Megalosciades_augustus_116723at7898|calsyntenin-1 isoform X1|Claudin_[Megalosciades_augustus], Cathorops_aguadulce_116723at7898|calsynteni…	Nemapteryx_armiger_116723at7898|calsyntenin-1 isoform X1|Claudin_[Nemapteryx_armiger], Plicofollis_layardi_116723at7898|calsyntenin-1 isoform X1|Claudin_[Plicofollis_layardi], Sciades_dowii_116723at7898|calsyntenin-1 isoform X1|Claudin_[Sciades_dowii], Pachyula_crassilabris_116723at7898|calsyntenin-1 isoform X1|Claudin_[Pachyula_crassilabris], Chinchaysuyoa_labiata_116723at7898|calsyntenin-1 isof…
OG0000091	N0	n2	0.0952381	Non-Terminal	Cathorops_multiradiatus_122499at7898|Nudix _nucleoside diphosphate linked moiety X_-type motif 3a_[Cathorops_multiradiatus], Bagre_pinnimaculatus_122499at7898|Nudix _nucleoside diphosphate linked moiety X_-type motif 3a_[Bagre_pinnimaculatus], Pauparius_latirostris_122499at7898|Nudix _nucleoside diphosphate linked moiety X_-type motif 3a_[Pauparius_latirostris], Genidens_genidens_122499at7898|Nud…	Netuma_bilineata_122499at7898|Nudix _nucleoside diphosphate linked moiety X_-type motif 3a_[Netuma_bilineata], Aceroichthys_dioctes_122499at7898|Nudix _nucleoside diphosphate linked moiety X_-type motif 3a_[Aceroichthys_dioctes], Brustiarius_solidus_122499at7898|Nudix _nucleoside diphosphate linked moiety X_-type motif 3a_[Brustiarius_solidus], Potamarius_nelsoni_122499at7898|Nudix _nucleoside di…
OG0000091	N0	n46	0.0634921	Non-Terminal	Betancurichthys_madagascariensis_122499at7898|Nudix _nucleoside diphosphate linked moiety X_-type motif 3a_[Betancurichthys_madagascariensis], Plicofollis_tonggol_122499at7898|Nudix _nucleoside diphosphate linked moiety X_-type motif 3a_[Plicofollis_tonggol], Notarius_lentiginosus_122499at7898|Nudix _nucleoside diphosphate linked moiety X_-type motif 3a_[Notarius_lentiginosus], Notarius_cookei_12…	Plicofollis_tonggol_122499at7898|Nudix _nucleoside diphosphate linked moiety X_-type motif 3a_[Plicofollis_tonggol], Notarius_lentiginosus_122499at7898|Nudix _nucleoside diphosphate linked moiety X_-type motif 3a_[Notarius_lentiginosus], Betancurichthys_madagascariensis_122499at7898|Nudix _nucleoside diphosphate linked moiety X_-type motif 3a_[Betancurichthys_madagascariensis], Chinchaysuyoa_labi…
OG0000092	N1	n8	0.112903	Non-Terminal	Ariopsis_jimenezi_129054at7898|microtubule-associated proteins 1A1B light chain 3C-like_[Ariopsis_jimenezi], Cathorops_festae_129054at7898|microtubule-associated proteins 1A1B light chain 3C-like_[Cathorops_festae], Cathorops_multiradiatus_129054at7898|microtubule-associated proteins 1A1B light chain 3C-like_[Cathorops_multiradiatus], Nemapteryx_armiger_129054at7898|microtubule-associated protein…	Bagre_pinnimaculatus_129054at7898|microtubule-associated proteins 1A1B light chain 3C-like_[Bagre_pinnimaculatus], Notarius_troschelii_129054at7898|microtubule-associated proteins 1A1B light chain 3C-like_[Notarius_troschelii], Notarius_kessleri_129054at7898|microtubule-associated proteins 1A1B light chain 3C-like_[Notarius_kessleri], Notarius_cookei_129054at7898|microtubule-associated proteins 1…
OG0000092	N1	n21	0.0483871	Non-Terminal	Notarius_quadriscutis_129054at7898|microtubule-associated proteins 1A1B light chain 3C-like_[Notarius_quadriscutis], Notarius_lentiginosus_129054at7898|microtubule-associated proteins 1A1B light chain 3C-like_[Notarius_lentiginosus], Netuma_bilineata_129054at7898|microtubule-associated proteins 1A1B light chain 3C-like_[Netuma_bilineata], Sciades_dowii_129054at7898|microtubule-associated proteins…	Potamarius_usumacintae_129054at7898|microtubule-associated proteins 1A1B light chain 3C-like_[Potamarius_usumacintae], Bleekeriella_leptaspis_129054at7898|microtubule-associated proteins 1A1B light chain 3C-like_[Bleekeriella_leptaspis], Hemiarius_stormii_129054at7898|microtubule-associated proteins 1A1B light chain 3C-like_[Hemiarius_stormii], Cephalocassis_melanochir_129054at7898|microtubule-as…
OG0000092	N1	n24	0.016129	Non-Terminal	Netuma_bilineata_129054at7898|microtubule-associated proteins 1A1B light chain 3C-like_[Netuma_bilineata]	Sciades_dowii_129054at7898|microtubule-associated proteins 1A1B light chain 3C-like_[Sciades_dowii], Cathorops_aguadulce_129054at7898|microtubule-associated proteins 1A1B light chain 3C-like_Cathorops_aguadulce, Cathorops_hypophthalmus_129054at7898|microtubule-associated proteins 1A1B light chain 3C-like_[Cathorops_hypophthalmus], Cathorops_multiradiatus_129054at7898|microtubule-associated protei…
OG0000093	N1	n6	0.0806452	Non-Terminal	Pachyula_crassilabris_13051at7898|probable phospholipid-transporting ATPase IIA_[Pachyula_crassilabris], Bleekeriella_aff__leptaspis_13051at7898|probable phospholipid-transporting ATPase IIA_[Bleekeriella_aff._leptaspis], Cinetodus_froggatti_13051at7898|probable phospholipid-transporting ATPase IIA_[Cinetodus_froggatti], Plicofollis_nella_13051at7898|probable phospholipid-transporting ATPase IIA_…	Nemapteryx_armiger_13051at7898|probable phospholipid-transporting ATPase IIA_[Nemapteryx_armiger], Notarius_troschelii_13051at7898|probable phospholipid-transporting ATPase IIA_[Notarius_troschelii], Genidens_machadoi_13051at7898|probable phospholipid-transporting ATPase IIA_[Genidens_machadoi], Notarius_cookei_13051at7898|probable phospholipid-transporting ATPase IIA_[Notarius_cookei], Cathorops…
OG0000093	N1	n31	0.0483871	Non-Terminal	Brustiarius_solidus_13051at7898|probable phospholipid-transporting ATPase IIA_[Brustiarius_solidus], Ariopsis_assimilis_13051at7898|probable phospholipid-transporting ATPase IIA_[Ariopsis_assimilis], Chinchaysuyoa_labiata_13051at7898|probable phospholipid-transporting ATPase IIA_[Chinchaysuyoa_labiata], Sciades_proops_13051at7898|probable phospholipid-transporting ATPase IIA_[Sciades_proops], Not…	Cathorops_hypophthalmus_13051at7898|probable phospholipid-transporting ATPase IIA_[Cathorops_hypophthalmus], Cathorops_melanopus_13051at7898|probable phospholipid-transporting ATPase IIA_[Cathorops_melanopus], Genidens_genidens_13051at7898|probable phospholipid-transporting ATPase IIA_[Genidens_genidens], Cathorops_aguadulce_13051at7898|probable phospholipid-transporting ATPase IIA_Cathorops_agua…
OG0000094	N1	n3	0.016129	Non-Terminal	Cathorops_dasycephalus_25239at7898|Potassium channel tetramerization domain containing 3_[Cathorops_dasycephalus], Megalosciades_augustus_25239at7898|Potassium channel tetramerization domain containing 3_[Megalosciades_augustus], Hemipimelodus_borneensis_25239at7898|Potassium channel tetramerization domain containing 3_[Hemipimelodus_borneensis], Plicofollis_tonggol_25239at7898|Potassium channel …	Neoarius_midgleyi_25239at7898|Potassium channel tetramerization domain containing 3_[Neoarius_midgleyi]
OG0000094	N1	n5	0.016129	Non-Terminal	Megalosciades_augustus_25239at7898|Potassium channel tetramerization domain containing 3_[Megalosciades_augustus], Hemipimelodus_borneensis_25239at7898|Potassium channel tetramerization domain containing 3_[Hemipimelodus_borneensis], Plicofollis_tonggol_25239at7898|Potassium channel tetramerization domain containing 3_[Plicofollis_tonggol], Notarius_quadriscutis_25239at7898|Potassium channel tetr…	Plicofollis_nella_25239at7898|Potassium channel tetramerization domain containing 3_[Plicofollis_nella], Pachyula_crassilabris_25239at7898|Potassium channel tetramerization domain containing 3_[Pachyula_crassilabris]
OG0000094	N1	n10	0.0967742	Non-Terminal	Notarius_quadriscutis_25239at7898|Potassium channel tetramerization domain containing 3_[Notarius_quadriscutis], Sciades_herzbergii_25239at7898|Potassium channel tetramerization domain containing 3_[Sciades_herzbergii], Notarius_kessleri_25239at7898|Potassium channel tetramerization domain containing 3_[Notarius_kessleri], Arius_gagora_25239at7898|Potassium channel tetramerization domain containi…	Genidens_genidens_25239at7898|Potassium channel tetramerization domain containing 3_[Genidens_genidens], Notarius_cookei_25239at7898|Potassium channel tetramerization domain containing 3_[Notarius_cookei], Bleekeriella_leptaspis_25239at7898|Potassium channel tetramerization domain containing 3_[Bleekeriella_leptaspis], Kyataphisa_nenga_25239at7898|Potassium channel tetramerization domain containi…
OG0000095	N3	n23	0.0517241	Non-Terminal	Pachyula_crassilabris_36795at7898|RING finger protein 145-like_[Pachyula_crassilabris], Cathorops_festae_36795at7898|RING finger protein 145-like_[Cathorops_festae], Cathorops_hypophthalmus_36795at7898|RING finger protein 145-like_[Cathorops_hypophthalmus], Neoarius_midgleyi_36795at7898|RING finger protein 145-like_[Neoarius_midgleyi], Ariopsis_jimenezi_36795at7898|RING finger protein 145-like_[A…	Pachyula_crassilabris_36795at7898|RING finger protein 145-like_[Pachyula_crassilabris], Plicofollis_tonggol_36795at7898|RING finger protein 145-like_[Plicofollis_tonggol], Cathorops_festae_36795at7898|RING finger protein 145-like_[Cathorops_festae], Cathorops_hypophthalmus_36795at7898|RING finger protein 145-like_[Cathorops_hypophthalmus], Notarius_troschelii_36795at7898|RING finger protein 145-l…
OG0000096	N1	n18	0.0645161	Non-Terminal	Brustiarius_nox_37228at7898|putative beta-lactamase-like 1_[Brustiarius_nox], Brustiarius_utarus_37228at7898|putative beta-lactamase-like 1_[Brustiarius_utarus], Brustiarius_solidus_37228at7898|putative beta-lactamase-like 1_[Brustiarius_solidus], Bleekeriella_aff__leptaspis_37228at7898|putative beta-lactamase-like 1_[Bleekeriella_aff._leptaspis], Bleekeriella_leptaspis_37228at7898|putative beta-…	Genidens_genidens_37228at7898|putative beta-lactamase-like 1_[Genidens_genidens], Brustiarius_nox_37228at7898|putative beta-lactamase-like 1_[Brustiarius_nox], Brustiarius_utarus_37228at7898|putative beta-lactamase-like 1_[Brustiarius_utarus], Brustiarius_solidus_37228at7898|putative beta-lactamase-like 1_[Brustiarius_solidus], Cathorops_hypophthalmus_37228at7898|putative beta-lactamase-like 1_[C…
OG0000097	N0	n5	0.301587	Non-Terminal	Ariopsis_canteri_40691at7898|_[Ariopsis_canteri], Sciades_dowii_40691at7898|_[Sciades_dowii], Potamosilurus_velutinus_40691at7898|_[Potamosilurus_velutinus], Sciades_herzbergii_40691at7898|_[Sciades_herzbergii], Megalosciades_augustus_40691at7898|_[Megalosciades_augustus], Bagre_pinnimaculatus_40691at7898|_[Bagre_pinnimaculatus], Brustiarius_nox_40691at7898|_[Brustiarius_nox], Netuma_bilineata_40…	Kyataphisa_nenga_37282at7898|Tyrosine-protein kinase_[Kyataphisa_nenga], Neoarius_berneyi_37282at7898|Tyrosine-protein kinase_[Neoarius_berneyi], Neoarius_graeffei_37282at7898|Tyrosine-protein kinase_[Neoarius_graeffei], Megalosciades_augustus_37282at7898|Tyrosine-protein kinase_[Megalosciades_augustus], Notarius_troschelii_37282at7898|Tyrosine-protein kinase_[Notarius_troschelii], Galeichthys_fe…
OG0000098	N3	n19	0.0344828	Non-Terminal	Brustiarius_utarus_92824at7898|glyoxal reductase-like_[Brustiarius_utarus], Brustiarius_solidus_92824at7898|glyoxal reductase-like_[Brustiarius_solidus], Notarius_troschelii_92824at7898|glyoxal reductase-like_[Notarius_troschelii], Cathorops_hypophthalmus_92824at7898|glyoxal reductase-like_[Cathorops_hypophthalmus], Hemipimelodus_borneensis_92824at7898|glyoxal reductase-like_[Hemipimelodus_bornee…	Hemipimelodus_borneensis_92824at7898|glyoxal reductase-like_[Hemipimelodus_borneensis], Arius_gagora_92824at7898|glyoxal reductase-like_[Arius_gagora]
OG0000098	N3	n20	0.0172414	Non-Terminal	Brustiarius_utarus_92824at7898|glyoxal reductase-like_[Brustiarius_utarus], Brustiarius_solidus_92824at7898|glyoxal reductase-like_[Brustiarius_solidus], Notarius_troschelii_92824at7898|glyoxal reductase-like_[Notarius_troschelii], Cathorops_hypophthalmus_92824at7898|glyoxal reductase-like_[Cathorops_hypophthalmus], Hemipimelodus_borneensis_92824at7898|glyoxal reductase-like_[Hemipimelodus_bornee…	Arius_gagora_92824at7898|glyoxal reductase-like_[Arius_gagora], Notarius_troschelii_92824at7898|glyoxal reductase-like_[Notarius_troschelii]
OG0000098	N33	n62	0.04	Non-Terminal	Neoarius_graeffei_92824at7898|glyoxal reductase-like_[Neoarius_graeffei], Brustiarius_nox_92824at7898|glyoxal reductase-like_[Brustiarius_nox], Neoarius_midgleyi_92824at7898|glyoxal reductase-like_[Neoarius_midgleyi], Pararius_proximus_92824at7898|glyoxal reductase-like_[Pararius_proximus]	Neoarius_graeffei_92824at7898|glyoxal reductase-like_[Neoarius_graeffei], Cochlefelis_spatula_92824at7898|glyoxal reductase-like_[Cochlefelis_spatula]
OG0000099	N1	n14	0.016129	Non-Terminal	Batrachocephalus_mino_28452at7898|thyroid peroxidase_[Batrachocephalus_mino], Genidens_genidens_28452at7898|thyroid peroxidase_[Genidens_genidens], Neoarius_berneyi_28452at7898|thyroid peroxidase_[Neoarius_berneyi], Cathorops_festae_28452at7898|thyroid peroxidase_[Cathorops_festae], Cathorops_aguadulce_28452at7898|thyroid peroxidase_Cathorops_aguadulce, Cathorops_multiradiatus_28452at7898|thyroid…	Neoarius_graeffei_28452at7898|thyroid peroxidase_[Neoarius_graeffei], Neoarius_aff_graeffei_28452at7898|thyroid peroxidase_[Neoarius_aff_graeffei], Brustiarius_utarus_28452at7898|thyroid peroxidase_[Brustiarius_utarus], Ariopsis_assimilis_28452at7898|thyroid peroxidase_[Ariopsis_assimilis], Ariopsis_jimenezi_28452at7898|thyroid peroxidase_[Ariopsis_jimenezi], Ariopsis_canteri_28452at7898|thyroid …
OG0000099	N1	n27	0.016129	Non-Terminal	Bleekeriella_aff__leptaspis_28452at7898|thyroid peroxidase_[Bleekeriella_aff._leptaspis], Hemiarius_stormii_28452at7898|thyroid peroxidase_[Hemiarius_stormii], Pauparius_latirostris_28452at7898|thyroid peroxidase_[Pauparius_latirostris], Aceroichthys_dioctes_28452at7898|thyroid peroxidase_[Aceroichthys_dioctes], Pauparius_latirostris_28452at7898|thyroid peroxidase_[Pauparius_latirostris], Aceroic…	Kyataphisa_nenga_28452at7898|thyroid peroxidase_[Kyataphisa_nenga], Nemapteryx_armiger_28452at7898|thyroid peroxidase_[Nemapteryx_armiger], Hemiarius_stormii_28452at7898|thyroid peroxidase_[Hemiarius_stormii], Bleekeriella_leptaspis_28452at7898|thyroid peroxidase_[Bleekeriella_leptaspis], Cochlefelis_danielsi_28452at7898|thyroid peroxidase_[Cochlefelis_danielsi], Betancurichthys_madagascariensis_…
OG0000099	N30	n33	0.0384615	Non-Terminal	Pauparius_latirostris_28452at7898|thyroid peroxidase_[Pauparius_latirostris]	Aceroichthys_dioctes_28452at7898|thyroid peroxidase_[Aceroichthys_dioctes], Pauparius_latirostris_28452at7898|thyroid peroxidase_[Pauparius_latirostris], Aceroichthys_dioctes_28452at7898|thyroid peroxidase_[Aceroichthys_dioctes]
OG0000099	N30	n34	0.0384615	Non-Terminal	Aceroichthys_dioctes_28452at7898|thyroid peroxidase_[Aceroichthys_dioctes]	Pauparius_latirostris_28452at7898|thyroid peroxidase_[Pauparius_latirostris], Aceroichthys_dioctes_28452at7898|thyroid peroxidase_[Aceroichthys_dioctes]
OG0000100	N1	n4	0.145161	Non-Terminal	Kyataphisa_nenga_82549at7898|_[Kyataphisa_nenga], Batrachocephalus_mino_82549at7898|_[Batrachocephalus_mino], Aceroichthys_dioctes_82549at7898|_[Aceroichthys_dioctes], Genidens_genidens_82549at7898|_[Genidens_genidens], Netuma_bilineata_82549at7898|_[Netuma_bilineata], Ariopsis_canteri_82549at7898|_[Ariopsis_canteri], Potamarius_usumacintae_82549at7898|_[Potamarius_usumacintae], Hemiarius_stormii…	Potamosilurus_velutinus_82549at7898|_[Potamosilurus_velutinus], Brustiarius_nox_82549at7898|_[Brustiarius_nox], Neoarius_berneyi_82549at7898|_[Neoarius_berneyi], Potamosilurus_coatesi_82549at7898|_[Potamosilurus_coatesi], Potamosilurus_macrorhynchus_82549at7898|_[Potamosilurus_macrorhynchus], Brustiarius_utarus_82549at7898|_[Brustiarius_utarus], Bleekeriella_leptaspis_82549at7898|_[Bleekeriella_l…
OG0000100	N1	n7	0.0322581	Non-Terminal	Batrachocephalus_mino_82549at7898|_[Batrachocephalus_mino], Aceroichthys_dioctes_82549at7898|_[Aceroichthys_dioctes]	Genidens_genidens_82549at7898|_[Genidens_genidens], Netuma_bilineata_82549at7898|_[Netuma_bilineata], Ariopsis_canteri_82549at7898|_[Ariopsis_canteri], Potamarius_usumacintae_82549at7898|_[Potamarius_usumacintae], Hemiarius_stormii_82549at7898|_[Hemiarius_stormii], Pauparius_latirostris_82549at7898|_[Pauparius_latirostris], Notarius_quadriscutis_82549at7898|_[Notarius_quadriscutis], Notarius_kess…
OG0000100	N1	n21	0.016129	Non-Terminal	Genidens_planifrons_82549at7898|_[Genidens_planifrons]	Ariopsis_canteri_82549at7898|_[Ariopsis_canteri], Cathorops_hypophthalmus_82549at7898|_[Cathorops_hypophthalmus], Cathorops_aguadulce_82549at7898|_Cathorops_aguadulce, Cathorops_festae_82549at7898|_[Cathorops_festae], Occidentarius_platypogon_82549at7898|_[Occidentarius_platypogon], Genidens_planifrons_82549at7898|_[Genidens_planifrons], Genidens_machadoi_82549at7898|_[Genidens_machadoi], Parariu…
OG0000101	N3	n29	0.0172414	Non-Terminal	Aceroichthys_dioctes_92296at7898|cathepsin E-like_[Aceroichthys_dioctes], Sciades_proops_92296at7898|cathepsin E-like_[Sciades_proops], Doiichthys_novaeguineae_92296at7898|cathepsin E-like_[Doiichthys_novaeguineae], Cathorops_dasycephalus_92296at7898|cathepsin E-like_[Cathorops_dasycephalus], Potamosilurus_macrorhynchus_92296at7898|cathepsin E-like_[Potamosilurus_macrorhynchus], Potamarius_usumac…	Potamarius_usumacintae_92296at7898|cathepsin E-like_[Potamarius_usumacintae]
OG0000101	N3	n30	0.0689655	Non-Terminal	Aceroichthys_dioctes_92296at7898|cathepsin E-like_[Aceroichthys_dioctes], Sciades_proops_92296at7898|cathepsin E-like_[Sciades_proops], Doiichthys_novaeguineae_92296at7898|cathepsin E-like_[Doiichthys_novaeguineae], Cathorops_dasycephalus_92296at7898|cathepsin E-like_[Cathorops_dasycephalus], Potamosilurus_macrorhynchus_92296at7898|cathepsin E-like_[Potamosilurus_macrorhynchus], Potamarius_usumac…	Aceroichthys_dioctes_92296at7898|cathepsin E-like_[Aceroichthys_dioctes], Potamarius_usumacintae_92296at7898|cathepsin E-like_[Potamarius_usumacintae], Doiichthys_novaeguineae_92296at7898|cathepsin E-like_[Doiichthys_novaeguineae], Potamosilurus_macrorhynchus_92296at7898|cathepsin E-like_[Potamosilurus_macrorhynchus]
OG0000102	N1	n8	0.177419	Non-Terminal	Cathorops_dasycephalus_97886at7898|protein YIPF1_[Cathorops_dasycephalus], Paracinetodus_carinatus_97886at7898|protein YIPF1_[Paracinetodus_carinatus], Neoarius_hainesi_97886at7898|protein YIPF1_[Neoarius_hainesi], Hemipimelodus_borneensis_97886at7898|protein YIPF1_[Hemipimelodus_borneensis], Pachyula_crassilabris_97886at7898|protein YIPF1_[Pachyula_crassilabris], Doiichthys_novaeguineae_97886at7…	Nemapteryx_armiger_97886at7898|protein YIPF1_[Nemapteryx_armiger], Bleekeriella_leptaspis_97886at7898|protein YIPF1_[Bleekeriella_leptaspis], Genidens_machadoi_97886at7898|protein YIPF1_[Genidens_machadoi], Cinetodus_froggatti_97886at7898|protein YIPF1_[Cinetodus_froggatti], Plicofollis_tonggol_97886at7898|protein YIPF1_[Plicofollis_tonggol], Cochlefelis_danielsi_97886at7898|protein YIPF1_[Cochle…
OG0000103	N1	n3	0.0967742	Non-Terminal	Ariopsis_jimenezi_2731at7898|chondroitin sulfate proteoglycan 4-like_[Ariopsis_jimenezi], Chinchaysuyoa_labiata_2731at7898|chondroitin sulfate proteoglycan 4-like_[Chinchaysuyoa_labiata], Betancurichthys_madagascariensis_2731at7898|chondroitin sulfate proteoglycan 4-like_[Betancurichthys_madagascariensis], Genidens_planifrons_2731at7898|chondroitin sulfate proteoglycan 4-like_[Genidens_planifrons…	Nedystoma_dayi_2731at7898|chondroitin sulfate proteoglycan 4-like_[Nedystoma_dayi], Cinetodus_froggatti_2731at7898|chondroitin sulfate proteoglycan 4-like_[Cinetodus_froggatti], Genidens_genidens_2731at7898|chondroitin sulfate proteoglycan 4-like_[Genidens_genidens], Genidens_machadoi_2731at7898|chondroitin sulfate proteoglycan 4-like_[Genidens_machadoi], Cathorops_aguadulce_2731at7898|chondroiti…
OG0000104	N1	n4	0.129032	Non-Terminal	Pararius_mastersi_29650at7898|glutamine--fructose-6-phosphate aminotransferase _[Pararius_mastersi], Cinetodus_froggatti_29650at7898|glutamine--fructose-6-phosphate aminotransferase _[Cinetodus_froggatti], Betancurichthys_madagascariensis_29650at7898|glutamine--fructose-6-phosphate aminotransferase _[Betancurichthys_madagascariensis], Cathorops_multiradiatus_29650at7898|glutamine--fructose-6-phos…	Potamosilurus_coatesi_29650at7898|glutamine--fructose-6-phosphate aminotransferase _[Potamosilurus_coatesi], Nedystoma_dayi_29650at7898|glutamine--fructose-6-phosphate aminotransferase _[Nedystoma_dayi], Occidentarius_platypogon_29650at7898|glutamine--fructose-6-phosphate aminotransferase _[Occidentarius_platypogon], Hemipimelodus_borneensis_29650at7898|glutamine--fructose-6-phosphate aminotransf…
OG0000105	N1	n1	0.0806452	Non-Terminal	Hemipimelodus_borneensis_47669at7898|cytosolic beta-glucosidase-like_[Hemipimelodus_borneensis], Batrachocephalus_mino_47669at7898|cytosolic beta-glucosidase-like_[Batrachocephalus_mino], Brustiarius_nox_47669at7898|cytosolic beta-glucosidase-like_[Brustiarius_nox], Cochlefelis_danielsi_47669at7898|cytosolic beta-glucosidase-like_[Cochlefelis_danielsi], Pauparius_latirostris_47669at7898|cytosolic…	Hemipimelodus_borneensis_47669at7898|cytosolic beta-glucosidase-like_[Hemipimelodus_borneensis], Cochlefelis_danielsi_47669at7898|cytosolic beta-glucosidase-like_[Cochlefelis_danielsi], Neoarius_berneyi_47669at7898|cytosolic beta-glucosidase-like_[Neoarius_berneyi], Pararius_proximus_47669at7898|cytosolic beta-glucosidase-like_[Pararius_proximus], Batrachocephalus_mino_47669at7898|cytosolic beta-…
OG0000106	N1	n34	0.0322581	Non-Terminal	Occidentarius_platypogon_48138at7898|uncharacterized protein KIAA0895-like_[Occidentarius_platypogon], Brustiarius_utarus_48138at7898|uncharacterized protein KIAA0895-like_[Brustiarius_utarus], Cochlefelis_danielsi_48138at7898|uncharacterized protein KIAA0895-like_[Cochlefelis_danielsi], Hemiarius_stormii_48138at7898|uncharacterized protein KIAA0895-like_[Hemiarius_stormii], Potamarius_nelsoni_48…	Occidentarius_platypogon_48138at7898|uncharacterized protein KIAA0895-like_[Occidentarius_platypogon], Potamosilurus_coatesi_48138at7898|uncharacterized protein KIAA0895-like_[Potamosilurus_coatesi], Chinchaysuyoa_labiata_48138at7898|uncharacterized protein KIAA0895-like_[Chinchaysuyoa_labiata]
OG0000107	N0	n2	0.190476	Non-Terminal	Cochlefelis_danielsi_59004at7898|carboxylesterase notum2-like_[Cochlefelis_danielsi], Cinetodus_froggatti_59004at7898|carboxylesterase notum2-like_[Cinetodus_froggatti], Pauparius_latirostris_59004at7898|carboxylesterase notum2-like_[Pauparius_latirostris], Neoarius_midgleyi_59004at7898|carboxylesterase notum2-like_[Neoarius_midgleyi], Potamosilurus_velutinus_59004at7898|carboxylesterase notum2-l…	Neoarius_aff_graeffei_59004at7898|carboxylesterase notum2-like_[Neoarius_aff_graeffei], Potamarius_usumacintae_59004at7898|carboxylesterase notum2-like_[Potamarius_usumacintae], Ariopsis_canteri_59004at7898|carboxylesterase notum2-like_[Ariopsis_canteri], Ariopsis_assimilis_59004at7898|carboxylesterase notum2-like_[Ariopsis_assimilis], Potamarius_nelsoni_59004at7898|carboxylesterase notum2-like_[…
OG0000108	N1	n52	0.0322581	Non-Terminal	Ariopsis_canteri_60370at7898|NAD kinase-like_[Ariopsis_canteri], Nedystoma_dayi_60370at7898|NAD kinase-like_[Nedystoma_dayi], Neoarius_midgleyi_60370at7898|NAD kinase-like_[Neoarius_midgleyi], Aceroichthys_dioctes_60370at7898|NAD kinase-like_[Aceroichthys_dioctes], Potamosilurus_velutinus_60370at7898|NAD kinase-like_[Potamosilurus_velutinus], Bleekeriella_leptaspis_60370at7898|NAD kinase-like_[Bl…	Cathorops_multiradiatus_60370at7898|NAD kinase-like_[Cathorops_multiradiatus], Nedystoma_dayi_60370at7898|NAD kinase-like_[Nedystoma_dayi], Sciades_herzbergii_60370at7898|NAD kinase-like_[Sciades_herzbergii], Genidens_planifrons_60370at7898|NAD kinase-like_[Genidens_planifrons], Cathorops_hypophthalmus_60370at7898|NAD kinase-like_[Cathorops_hypophthalmus], Ariopsis_canteri_60370at7898|NAD kinase-…
OG0000109	N3	n12	0.0862069	Non-Terminal	Megalosciades_augustus_83555at7898|Par-6 family cell polarity regulator gamma b_[Megalosciades_augustus], Doiichthys_novaeguineae_83555at7898|Par-6 family cell polarity regulator gamma b_[Doiichthys_novaeguineae], Cinetodus_froggatti_83555at7898|Par-6 family cell polarity regulator gamma b_[Cinetodus_froggatti], Hemipimelodus_borneensis_83555at7898|Par-6 family cell polarity regulator gamma b_[He…	Megalosciades_augustus_83555at7898|Par-6 family cell polarity regulator gamma b_[Megalosciades_augustus], Cinetodus_froggatti_83555at7898|Par-6 family cell polarity regulator gamma b_[Cinetodus_froggatti], Doiichthys_novaeguineae_83555at7898|Par-6 family cell polarity regulator gamma b_[Doiichthys_novaeguineae], Hemipimelodus_borneensis_83555at7898|Par-6 family cell polarity regulator gamma b_[He…
OG0000110	N1	n12	0.177419	Non-Terminal	Cinetodus_froggatti_90996at7898|solute carrier family 25 member 40_[Cinetodus_froggatti], Plicofollis_nella_90996at7898|solute carrier family 25 member 40_[Plicofollis_nella], Neoarius_midgleyi_90996at7898|solute carrier family 25 member 40_[Neoarius_midgleyi], Pararius_proximus_90996at7898|solute carrier family 25 member 40_[Pararius_proximus], Chinchaysuyoa_labiata_90996at7898|solute carrier fa…	Neoarius_graeffei_90996at7898|solute carrier family 25 member 40_[Neoarius_graeffei], Cochlefelis_danielsi_90996at7898|solute carrier family 25 member 40_[Cochlefelis_danielsi], Megalosciades_augustus_90996at7898|solute carrier family 25 member 40_[Megalosciades_augustus], Aceroichthys_dioctes_90996at7898|solute carrier family 25 member 40_[Aceroichthys_dioctes], Cathorops_multiradiatus_90996at78…
OG0000111	N3	n29	0.0689655	Non-Terminal	Potamosilurus_coatesi_128381at7898|_[Potamosilurus_coatesi], Arius_gagora_128381at7898|_[Arius_gagora], Cathorops_dasycephalus_128381at7898|_[Cathorops_dasycephalus], Notarius_kessleri_128381at7898|_[Notarius_kessleri]	Potamosilurus_coatesi_128381at7898|_[Potamosilurus_coatesi], Arius_gagora_128381at7898|_[Arius_gagora], Cathorops_dasycephalus_128381at7898|_[Cathorops_dasycephalus], Notarius_kessleri_128381at7898|_[Notarius_kessleri]
OG0000112	N1	n6	0.0322581	Non-Terminal	Ariopsis_assimilis_17925at7898|extracellular calcium-sensing receptor-like_[Ariopsis_assimilis], Ariopsis_canteri_17925at7898|extracellular calcium-sensing receptor-like_[Ariopsis_canteri], Ariopsis_jimenezi_17925at7898|extracellular calcium-sensing receptor-like_[Ariopsis_jimenezi], Netuma_bilineata_17925at7898|extracellular calcium-sensing receptor-like_[Netuma_bilineata], Potamosilurus_coatesi…	Sciades_herzbergii_17925at7898|extracellular calcium-sensing receptor-like_[Sciades_herzbergii], Sciades_dowii_17925at7898|extracellular calcium-sensing receptor-like_[Sciades_dowii], Sciades_proops_17925at7898|extracellular calcium-sensing receptor-like_[Sciades_proops], Potamarius_usumacintae_17925at7898|extracellular calcium-sensing receptor-like_[Potamarius_usumacintae], Potamarius_nelsoni_17…
OG0000112	Cathorops_melanopus	n47	1	Terminal	Cathorops_melanopus_17925at7898|extracellular calcium-sensing receptor-like_[Cathorops_melanopus]	Cathorops_melanopus_17925at7898|extracellular calcium-sensing receptor-like_[Cathorops_melanopus], Cathorops_melanopus_17925at7898|extracellular calcium-sensing receptor-like_[Cathorops_melanopus]
OG0000112	Cathorops_melanopus	n48	1	Terminal	Cathorops_melanopus_17925at7898|extracellular calcium-sensing receptor-like_[Cathorops_melanopus]	Cathorops_melanopus_17925at7898|extracellular calcium-sensing receptor-like_[Cathorops_melanopus]
OG0000113	Kyataphisa_nenga	n39	1	Terminal	Kyataphisa_nenga_65100at7898|NUAK family SNF1-like kinase 2_[Kyataphisa_nenga]	Kyataphisa_nenga_65100at7898|NUAK family SNF1-like kinase 2_[Kyataphisa_nenga]
OG0000114	N1	n4	0.0322581	Non-Terminal	Plicofollis_layardi_81631at7898|serinethreonine-protein kinase pdik1l-B-like_[Plicofollis_layardi], Plicofollis_tonggol_81631at7898|serinethreonine-protein kinase pdik1l-B-like_[Plicofollis_tonggol], Paracinetodus_carinatus_81631at7898|serinethreonine-protein kinase pdik1l-B-like_[Paracinetodus_carinatus], Cathorops_dasycephalus_81631at7898|serinethreonine-protein kinase pdik1l-B-like_[Cathorops_…	Sciades_dowii_81631at7898|serinethreonine-protein kinase pdik1l-B-like_[Sciades_dowii], Batrachocephalus_mino_81631at7898|serinethreonine-protein kinase pdik1l-B-like_[Batrachocephalus_mino], Betancurichthys_madagascariensis_81631at7898|serinethreonine-protein kinase pdik1l-B-like_[Betancurichthys_madagascariensis], Batrachocephalus_mino_81631at7898|serinethreonine-protein kinase pdik1l-B-like_[B…
OG0000114	N28	n63	0.25	Non-Terminal	Batrachocephalus_mino_81631at7898|serinethreonine-protein kinase pdik1l-B-like_[Batrachocephalus_mino], Betancurichthys_madagascariensis_81631at7898|serinethreonine-protein kinase pdik1l-B-like_[Betancurichthys_madagascariensis]	Batrachocephalus_mino_81631at7898|serinethreonine-protein kinase pdik1l-B-like_[Batrachocephalus_mino], Betancurichthys_madagascariensis_81631at7898|serinethreonine-protein kinase pdik1l-B-like_[Betancurichthys_madagascariensis]
OG0000115	N1	n4	0.0322581	Non-Terminal	Genidens_planifrons_1123at7898|filamin-B_[Genidens_planifrons], Genidens_genidens_1123at7898|filamin-B_[Genidens_genidens], Genidens_machadoi_1123at7898|filamin-B_[Genidens_machadoi], Betancurichthys_madagascariensis_1123at7898|filamin-B_[Betancurichthys_madagascariensis], Pararius_mastersi_1123at7898|filamin-B_[Pararius_mastersi], Sciades_dowii_1123at7898|filamin-B_[Sciades_dowii], Hemiarius_sto…	Plicofollis_tonggol_1123at7898|filamin-B_[Plicofollis_tonggol], Notarius_troschelii_1123at7898|filamin-B_[Notarius_troschelii], Netuma_bilineata_1123at7898|filamin-B_[Netuma_bilineata], Ariopsis_canteri_1123at7898|filamin-B_[Ariopsis_canteri], Ariopsis_assimilis_1123at7898|filamin-B_[Ariopsis_assimilis], Hemipimelodus_borneensis_1123at7898|filamin-B_[Hemipimelodus_borneensis], Bagre_pinnimaculatu…
OG0000115	Hemiarius_stormii	n11	1	Terminal	Hemiarius_stormii_1123at7898|filamin-B_[Hemiarius_stormii]	Hemiarius_stormii_1123at7898|filamin-B_[Hemiarius_stormii]
OG0000116	N1	n3	0.225806	Non-Terminal	Ariopsis_canteri_121539at7898||alpha-tectorin_[Ariopsis_canteri], Chinchaysuyoa_labiata_121539at7898||alpha-tectorin_[Chinchaysuyoa_labiata], Plicofollis_layardi_121539at7898||alpha-tectorin_[Plicofollis_layardi], Batrachocephalus_mino_121539at7898||alpha-tectorin_[Batrachocephalus_mino], Paracinetodus_carinatus_121539at7898||alpha-tectorin_[Paracinetodus_carinatus], Plicofollis_tonggol_121539at7…	Cathorops_dasycephalus_115835at7898|suppressor of IKBKE 1_[Cathorops_dasycephalus], Cathorops_aguadulce_115835at7898|suppressor of IKBKE 1_Cathorops_aguadulce, Ariopsis_jimenezi_115835at7898|suppressor of IKBKE 1_[Ariopsis_jimenezi], Notarius_lentiginosus_115835at7898|suppressor of IKBKE 1_[Notarius_lentiginosus], Genidens_planifrons_115835at7898|suppressor of IKBKE 1_[Genidens_planifrons], Genid…
OG0000116	N1	n30	0.0322581	Non-Terminal	Cathorops_dasycephalus_115835at7898|suppressor of IKBKE 1_[Cathorops_dasycephalus], Cathorops_aguadulce_115835at7898|suppressor of IKBKE 1_Cathorops_aguadulce, Ariopsis_jimenezi_115835at7898|suppressor of IKBKE 1_[Ariopsis_jimenezi], Notarius_lentiginosus_115835at7898|suppressor of IKBKE 1_[Notarius_lentiginosus], Genidens_planifrons_115835at7898|suppressor of IKBKE 1_[Genidens_planifrons], Genid…	Genidens_machadoi_121539at7898||alpha-tectorin_[Genidens_machadoi], Nemapteryx_armiger_121539at7898||alpha-tectorin_[Nemapteryx_armiger]
OG0000117	N1	n4	0.0483871	Non-Terminal	Genidens_planifrons_133304at7898|Ribosomal protein L22-like 1_[Genidens_planifrons], Bleekeriella_leptaspis_133304at7898|Ribosomal protein L22-like 1_[Bleekeriella_leptaspis], Neoarius_graeffei_133304at7898|Ribosomal protein L22-like 1_[Neoarius_graeffei], Megalosciades_augustus_133304at7898|Ribosomal protein L22-like 1_[Megalosciades_augustus], Cathorops_melanopus_133304at7898|Ribosomal protein …	Batrachocephalus_mino_133304at7898|Ribosomal protein L22-like 1_[Batrachocephalus_mino], Cephalocassis_melanochir_133304at7898|Ribosomal protein L22-like 1_[Cephalocassis_melanochir], Chinchaysuyoa_labiata_133304at7898|Ribosomal protein L22-like 1_[Chinchaysuyoa_labiata], Notarius_troschelii_133304at7898|Ribosomal protein L22-like 1_[Notarius_troschelii], Cephalocassis_melanochir_133304at7898|Rib…
OG0000117	N1	n57	0.0322581	Non-Terminal	Cephalocassis_melanochir_133304at7898|Ribosomal protein L22-like 1_[Cephalocassis_melanochir], Chinchaysuyoa_labiata_133304at7898|Ribosomal protein L22-like 1_[Chinchaysuyoa_labiata], Notarius_troschelii_133304at7898|Ribosomal protein L22-like 1_[Notarius_troschelii]	Cephalocassis_melanochir_133304at7898|Ribosomal protein L22-like 1_[Cephalocassis_melanochir], Hemiarius_stormii_133304at7898|Ribosomal protein L22-like 1_[Hemiarius_stormii], Chinchaysuyoa_labiata_133304at7898|Ribosomal protein L22-like 1_[Chinchaysuyoa_labiata], Brustiarius_nox_133304at7898|Ribosomal protein L22-like 1_[Brustiarius_nox]
OG0000119	N1	n6	0.016129	Non-Terminal	Kyataphisa_nenga_41246at7898|Mucolipin 2_[Kyataphisa_nenga], Notarius_kessleri_41246at7898|Mucolipin 2_[Notarius_kessleri], Cathorops_melanopus_41246at7898|Mucolipin 2_[Cathorops_melanopus], Cathorops_festae_41246at7898|Mucolipin 2_[Cathorops_festae], Neoarius_hainesi_41246at7898|Mucolipin 2_[Neoarius_hainesi], Sciades_proops_41246at7898|Mucolipin 2_[Sciades_proops], Ariopsis_assimilis_41246at789…	Neoarius_midgleyi_41246at7898|Mucolipin 2_[Neoarius_midgleyi]
OG0000119	N3	n22	0.0172414	Non-Terminal	Neoarius_hainesi_41246at7898|Mucolipin 2_[Neoarius_hainesi], Sciades_proops_41246at7898|Mucolipin 2_[Sciades_proops], Ariopsis_assimilis_41246at7898|Mucolipin 2_[Ariopsis_assimilis], Hemipimelodus_borneensis_41246at7898|Mucolipin 2_[Hemipimelodus_borneensis]	Notarius_lentiginosus_41246at7898|Mucolipin 2_[Notarius_lentiginosus], Paracinetodus_carinatus_41246at7898|Mucolipin 2_[Paracinetodus_carinatus], Doiichthys_novaeguineae_41246at7898|Mucolipin 2_[Doiichthys_novaeguineae], Neoarius_hainesi_41246at7898|Mucolipin 2_[Neoarius_hainesi], Cinetodus_froggatti_41246at7898|Mucolipin 2_[Cinetodus_froggatti], Megalosciades_augustus_41246at7898|Mucolipin 2_[Me…
OG0000120	Genidens_genidens	n2	1	Terminal	Genidens_genidens_42516at7898|2-hydroxyacylsphingosine 1-beta-galactosyltransferase_[Genidens_genidens]	Genidens_genidens_42516at7898|2-hydroxyacylsphingosine 1-beta-galactosyltransferase_[Genidens_genidens], Genidens_genidens_42516at7898|2-hydroxyacylsphingosine 1-beta-galactosyltransferase_[Genidens_genidens], Genidens_genidens_42516at7898|2-hydroxyacylsphingosine 1-beta-galactosyltransferase_[Genidens_genidens]
OG0000120	Genidens_genidens	n3	1	Terminal	Genidens_genidens_42516at7898|2-hydroxyacylsphingosine 1-beta-galactosyltransferase_[Genidens_genidens], Genidens_genidens_42516at7898|2-hydroxyacylsphingosine 1-beta-galactosyltransferase_[Genidens_genidens]	Genidens_genidens_42516at7898|2-hydroxyacylsphingosine 1-beta-galactosyltransferase_[Genidens_genidens]
OG0000120	Genidens_genidens	n4	1	Terminal	Genidens_genidens_42516at7898|2-hydroxyacylsphingosine 1-beta-galactosyltransferase_[Genidens_genidens]	Genidens_genidens_42516at7898|2-hydroxyacylsphingosine 1-beta-galactosyltransferase_[Genidens_genidens]
OG0000121	N1	n13	0.0322581	Non-Terminal	Brustiarius_utarus_67154at7898|ADP-ribosylation factor GTPase-activating protein 3_[Brustiarius_utarus], Brustiarius_nox_67154at7898|ADP-ribosylation factor GTPase-activating protein 3_[Brustiarius_nox], Hemipimelodus_borneensis_67154at7898|ADP-ribosylation factor GTPase-activating protein 3_[Hemipimelodus_borneensis], Aceroichthys_dioctes_67154at7898|ADP-ribosylation factor GTPase-activating pro…	Notarius_kessleri_67154at7898|ADP-ribosylation factor GTPase-activating protein 3_[Notarius_kessleri], Chinchaysuyoa_labiata_67154at7898|ADP-ribosylation factor GTPase-activating protein 3_[Chinchaysuyoa_labiata], Arius_gagora_67154at7898|ADP-ribosylation factor GTPase-activating protein 3_[Arius_gagora], Batrachocephalus_mino_67154at7898|ADP-ribosylation factor GTPase-activating protein 3_[Batra…
OG0000121	N1	n18	0.0483871	Non-Terminal	Cephalocassis_melanochir_67154at7898|ADP-ribosylation factor GTPase-activating protein 3_[Cephalocassis_melanochir], Notarius_lentiginosus_67154at7898|ADP-ribosylation factor GTPase-activating protein 3_[Notarius_lentiginosus], Occidentarius_platypogon_67154at7898|ADP-ribosylation factor GTPase-activating protein 3_[Occidentarius_platypogon], Plicofollis_nella_67154at7898|ADP-ribosylation factor …	Pararius_mastersi_67154at7898|ADP-ribosylation factor GTPase-activating protein 3_[Pararius_mastersi], Ariopsis_jimenezi_67154at7898|ADP-ribosylation factor GTPase-activating protein 3_[Ariopsis_jimenezi], Notarius_lentiginosus_67154at7898|ADP-ribosylation factor GTPase-activating protein 3_[Notarius_lentiginosus], Cephalocassis_melanochir_67154at7898|ADP-ribosylation factor GTPase-activating pro…
OG0000122	Potamosilurus_velutinus	n2	1	Terminal	Potamosilurus_velutinus_69827at7898|relaxin-3 receptor 1_[Potamosilurus_velutinus], Potamosilurus_velutinus_69827at7898|relaxin-3 receptor 1_[Potamosilurus_velutinus]	Potamosilurus_velutinus_69827at7898|relaxin-3 receptor 1_[Potamosilurus_velutinus], Potamosilurus_velutinus_69827at7898|relaxin-3 receptor 1_[Potamosilurus_velutinus]
OG0000122	Potamosilurus_velutinus	n3	1	Terminal	Potamosilurus_velutinus_69827at7898|relaxin-3 receptor 1_[Potamosilurus_velutinus]	Potamosilurus_velutinus_69827at7898|relaxin-3 receptor 1_[Potamosilurus_velutinus]
OG0000122	Potamosilurus_velutinus	n4	1	Terminal	Potamosilurus_velutinus_69827at7898|relaxin-3 receptor 1_[Potamosilurus_velutinus]	Potamosilurus_velutinus_69827at7898|relaxin-3 receptor 1_[Potamosilurus_velutinus]
OG0000123	N15	n17	0.0810811	Non-Terminal	Pararius_proximus_83154at7898|WNT1-inducible-signaling pathway protein 3_[Pararius_proximus], Doiichthys_novaeguineae_83154at7898|WNT1-inducible-signaling pathway protein 3_[Doiichthys_novaeguineae], Neoarius_aff_graeffei_83154at7898|WNT1-inducible-signaling pathway protein 3_[Neoarius_aff_graeffei], Nemapteryx_armiger_83154at7898|WNT1-inducible-signaling pathway protein 3_[Nemapteryx_armiger], N…	Batrachocephalus_mino_83154at7898|WNT1-inducible-signaling pathway protein 3_[Batrachocephalus_mino], Hemipimelodus_borneensis_83154at7898|WNT1-inducible-signaling pathway protein 3_[Hemipimelodus_borneensis], Nemapteryx_armiger_83154at7898|WNT1-inducible-signaling pathway protein 3_[Nemapteryx_armiger], Cochlefelis_danielsi_83154at7898|WNT1-inducible-signaling pathway protein 3_[Cochlefelis_dani…
OG0000123	N15	n26	0.162162	Non-Terminal	Cochlefelis_danielsi_83154at7898|WNT1-inducible-signaling pathway protein 3_[Cochlefelis_danielsi], Brustiarius_utarus_83154at7898|WNT1-inducible-signaling pathway protein 3_[Brustiarius_utarus], Cochlefelis_spatula_83154at7898|WNT1-inducible-signaling pathway protein 3_[Cochlefelis_spatula], Pararius_mastersi_83154at7898|WNT1-inducible-signaling pathway protein 3_[Pararius_mastersi], Pauparius_l…	Cochlefelis_danielsi_83154at7898|WNT1-inducible-signaling pathway protein 3_[Cochlefelis_danielsi], Neoarius_berneyi_83154at7898|WNT1-inducible-signaling pathway protein 3_[Neoarius_berneyi], Cochlefelis_spatula_83154at7898|WNT1-inducible-signaling pathway protein 3_[Cochlefelis_spatula], Pauparius_latirostris_83154at7898|WNT1-inducible-signaling pathway protein 3_[Pauparius_latirostris], Neoariu…
OG0000124	N1	n4	0.016129	Non-Terminal	Aceroichthys_dioctes_50043at7898|protein phosphatase 1H-like_[Aceroichthys_dioctes]	Megalosciades_augustus_50043at7898|protein phosphatase 1H-like_[Megalosciades_augustus], Chinchaysuyoa_labiata_50043at7898|protein phosphatase 1H-like_[Chinchaysuyoa_labiata], Neoarius_berneyi_50043at7898|protein phosphatase 1H-like_[Neoarius_berneyi], Notarius_kessleri_50043at7898|protein phosphatase 1H-like_[Notarius_kessleri], Paracinetodus_carinatus_50043at7898|protein phosphatase 1H-like_[Pa…
OG0000124	N3	n25	0.0517241	Non-Terminal	Sciades_dowii_50043at7898|protein phosphatase 1H-like_[Sciades_dowii], Cephalocassis_melanochir_50043at7898|protein phosphatase 1H-like_[Cephalocassis_melanochir], Nedystoma_dayi_50043at7898|protein phosphatase 1H-like_[Nedystoma_dayi], Aceroichthys_dioctes_50043at7898|protein phosphatase 1H-like_[Aceroichthys_dioctes], Potamosilurus_velutinus_50043at7898|protein phosphatase 1H-like_[Potamosiluru…	Sciades_dowii_50043at7898|protein phosphatase 1H-like_[Sciades_dowii], Cathorops_hypophthalmus_50043at7898|protein phosphatase 1H-like_[Cathorops_hypophthalmus], Nedystoma_dayi_50043at7898|protein phosphatase 1H-like_[Nedystoma_dayi], Brustiarius_nox_50043at7898|protein phosphatase 1H-like_[Brustiarius_nox]
OG0000125	N1	n4	0.0967742	Non-Terminal	Cathorops_aguadulce_110347at7898|_Cathorops_aguadulce, Cathorops_melanopus_110347at7898|_[Cathorops_melanopus], Cathorops_dasycephalus_110347at7898|_[Cathorops_dasycephalus], Notarius_quadriscutis_110347at7898|_[Notarius_quadriscutis], Notarius_cookei_110347at7898|_[Notarius_cookei], Notarius_kessleri_110347at7898|_[Notarius_kessleri], Genidens_genidens_110347at7898|_[Genidens_genidens], Genidens…	Nemapteryx_armiger_110347at7898|_[Nemapteryx_armiger], Brustiarius_utarus_110347at7898|_[Brustiarius_utarus], Megalosciades_augustus_110347at7898|_[Megalosciades_augustus], Doiichthys_novaeguineae_110347at7898|_[Doiichthys_novaeguineae], Brustiarius_solidus_110347at7898|_[Brustiarius_solidus], Bleekeriella_aff__leptaspis_110347at7898|_[Bleekeriella_aff._leptaspis], Pauparius_latirostris_110347at7…
OG0000126	N1	n3	0.0645161	Non-Terminal	Doiichthys_novaeguineae_113140at7898|_[Doiichthys_novaeguineae], Plicofollis_tonggol_113140at7898|_[Plicofollis_tonggol], Nedystoma_dayi_113140at7898|_[Nedystoma_dayi], Cathorops_multiradiatus_113140at7898|_[Cathorops_multiradiatus], Pararius_mastersi_113140at7898|_[Pararius_mastersi], Hemiarius_stormii_113140at7898|_[Hemiarius_stormii], Ariopsis_canteri_113140at7898|_[Ariopsis_canteri], Ariopsis…	Paracinetodus_carinatus_113140at7898|_[Paracinetodus_carinatus], Pachyula_crassilabris_113140at7898|_[Pachyula_crassilabris], Arius_gagora_113140at7898|_[Arius_gagora], Batrachocephalus_mino_113140at7898|_[Batrachocephalus_mino], Kyataphisa_nenga_113140at7898|_[Kyataphisa_nenga], Betancurichthys_madagascariensis_113140at7898|_[Betancurichthys_madagascariensis], Hemipimelodus_borneensis_113140at78…
OG0000126	N1	n7	0.016129	Non-Terminal	Cathorops_multiradiatus_113140at7898|_[Cathorops_multiradiatus]	Pararius_mastersi_113140at7898|_[Pararius_mastersi], Hemiarius_stormii_113140at7898|_[Hemiarius_stormii], Ariopsis_canteri_113140at7898|_[Ariopsis_canteri], Ariopsis_assimilis_113140at7898|_[Ariopsis_assimilis], Cephalocassis_melanochir_113140at7898|_[Cephalocassis_melanochir], Potamosilurus_macrorhynchus_113140at7898|_[Potamosilurus_macrorhynchus], Potamosilurus_coatesi_113140at7898|_[Potamosilu…
OG0000128	N1	n26	0.016129	Non-Terminal	Sciades_proops_120216at7898||peptidyl-glycine alpha-amidating monooxygenase isoform X1_[Sciades_proops]	Notarius_troschelii_120216at7898||peptidyl-glycine alpha-amidating monooxygenase isoform X1_[Notarius_troschelii], Cathorops_dasycephalus_120216at7898||peptidyl-glycine alpha-amidating monooxygenase isoform X1_[Cathorops_dasycephalus], Occidentarius_platypogon_120216at7898||peptidyl-glycine alpha-amidating monooxygenase isoform X1_[Occidentarius_platypogon], Netuma_bilineata_120216at7898||peptidy…
OG0000128	N1	n36	0.016129	Non-Terminal	Sciades_herzbergii_120216at7898||peptidyl-glycine alpha-amidating monooxygenase isoform X1_[Sciades_herzbergii]	Paracinetodus_carinatus_120216at7898||peptidyl-glycine alpha-amidating monooxygenase isoform X1_[Paracinetodus_carinatus], Megalosciades_augustus_120216at7898||peptidyl-glycine alpha-amidating monooxygenase isoform X1_[Megalosciades_augustus], Cathorops_festae_120216at7898||peptidyl-glycine alpha-amidating monooxygenase isoform X1_[Cathorops_festae], Ariopsis_canteri_120216at7898||peptidyl-glycin…
OG0000128	N1	n40	0.016129	Non-Terminal	Ariopsis_canteri_120216at7898||peptidyl-glycine alpha-amidating monooxygenase isoform X1_[Ariopsis_canteri]	Neoarius_graeffei_120216at7898||peptidyl-glycine alpha-amidating monooxygenase isoform X1_[Neoarius_graeffei], Arius_gagora_120216at7898||peptidyl-glycine alpha-amidating monooxygenase isoform X1_[Arius_gagora], Nedystoma_dayi_120216at7898||peptidyl-glycine alpha-amidating monooxygenase isoform X1_[Nedystoma_dayi], Neoarius_hainesi_120216at7898||peptidyl-glycine alpha-amidating monooxygenase isof…
OG0000128	N1	n48	0.016129	Non-Terminal	Sciades_dowii_120216at7898||peptidyl-glycine alpha-amidating monooxygenase isoform X1_[Sciades_dowii]	Chinchaysuyoa_labiata_120216at7898||peptidyl-glycine alpha-amidating monooxygenase isoform X1_[Chinchaysuyoa_labiata], Cathorops_multiradiatus_120216at7898||peptidyl-glycine alpha-amidating monooxygenase isoform X1_[Cathorops_multiradiatus], Cathorops_multiradiatus_120216at7898||peptidyl-glycine alpha-amidating monooxygenase isoform X1_[Cathorops_multiradiatus], Aceroichthys_dioctes_120216at7898|…
OG0000129	N1	n32	0.0806452	Non-Terminal	Genidens_machadoi_32233at7898|progesterone receptor_[Genidens_machadoi], Pauparius_latirostris_32233at7898|progesterone receptor_[Pauparius_latirostris], Pachyula_crassilabris_32233at7898|progesterone receptor_[Pachyula_crassilabris], Megalosciades_augustus_32233at7898|progesterone receptor_[Megalosciades_augustus], Doiichthys_novaeguineae_32233at7898|progesterone receptor_[Doiichthys_novaeguinea…	Genidens_machadoi_32233at7898|progesterone receptor_[Genidens_machadoi], Neoarius_berneyi_32233at7898|progesterone receptor_[Neoarius_berneyi], Pachyula_crassilabris_32233at7898|progesterone receptor_[Pachyula_crassilabris], Bagre_pinnimaculatus_32233at7898|progesterone receptor_[Bagre_pinnimaculatus], Megalosciades_augustus_32233at7898|progesterone receptor_[Megalosciades_augustus], Potamosiluru…
OG0000130	N1	n10	0.0322581	Non-Terminal	Batrachocephalus_mino_42987at7898|TNF receptor-associated factor 4_[Batrachocephalus_mino], Cathorops_dasycephalus_42987at7898|TNF receptor-associated factor 4_[Cathorops_dasycephalus], Potamosilurus_velutinus_42987at7898|TNF receptor-associated factor 4_[Potamosilurus_velutinus], Neoarius_hainesi_42987at7898|TNF receptor-associated factor 4_[Neoarius_hainesi], Sciades_proops_42987at7898|TNF rece…	Hemipimelodus_borneensis_42987at7898|TNF receptor-associated factor 4_[Hemipimelodus_borneensis], Cinetodus_froggatti_42987at7898|TNF receptor-associated factor 4_[Cinetodus_froggatti], Ariopsis_canteri_42987at7898|TNF receptor-associated factor 4_[Ariopsis_canteri], Cathorops_dasycephalus_42987at7898|TNF receptor-associated factor 4_[Cathorops_dasycephalus], Nemapteryx_armiger_42987at7898|TNF re…
OG0000131	N1	n15	0.0322581	Non-Terminal	Plicofollis_nella_67578at7898|interferon regulatory factor 6_[Plicofollis_nella], Occidentarius_platypogon_67578at7898|interferon regulatory factor 6_[Occidentarius_platypogon], Cochlefelis_danielsi_67578at7898|interferon regulatory factor 6_[Cochlefelis_danielsi], Cochlefelis_spatula_67578at7898|interferon regulatory factor 6_[Cochlefelis_spatula], Neoarius_hainesi_67578at7898|interferon regulat…	Neoarius_berneyi_67578at7898|interferon regulatory factor 6_[Neoarius_berneyi], Hemipimelodus_borneensis_67578at7898|interferon regulatory factor 6_[Hemipimelodus_borneensis], Potamosilurus_velutinus_67578at7898|interferon regulatory factor 6_[Potamosilurus_velutinus], Cathorops_aguadulce_67578at7898|interferon regulatory factor 6_Cathorops_aguadulce, Sciades_dowii_67578at7898|interferon regulato…
OG0000131	N1	n26	0.016129	Non-Terminal	Hemipimelodus_borneensis_67578at7898|interferon regulatory factor 6_[Hemipimelodus_borneensis], Potamosilurus_velutinus_67578at7898|interferon regulatory factor 6_[Potamosilurus_velutinus], Cathorops_aguadulce_67578at7898|interferon regulatory factor 6_Cathorops_aguadulce, Sciades_dowii_67578at7898|interferon regulatory factor 6_[Sciades_dowii], Cochlefelis_danielsi_67578at7898|interferon regulat…	Ariopsis_canteri_67578at7898|interferon regulatory factor 6_[Ariopsis_canteri], Notarius_cookei_67578at7898|interferon regulatory factor 6_[Notarius_cookei], Notarius_lentiginosus_67578at7898|interferon regulatory factor 6_[Notarius_lentiginosus], Potamarius_nelsoni_67578at7898|interferon regulatory factor 6_[Potamarius_nelsoni], Sciades_proops_67578at7898|interferon regulatory factor 6_[Sciades_…
OG0000132	N0	n33	0.015873	Non-Terminal	Notarius_quadriscutis_68538at7898|Protein kinase C and casein kinase substrate in neurons 2_[Notarius_quadriscutis], Hemipimelodus_borneensis_68538at7898|Protein kinase C and casein kinase substrate in neurons 2_[Hemipimelodus_borneensis], Batrachocephalus_mino_68538at7898|Protein kinase C and casein kinase substrate in neurons 2_[Batrachocephalus_mino], Potamarius_nelsoni_68538at7898|Protein kin…	Galeichthys_feliceps_68538at7898|Protein kinase C and casein kinase substrate in neurons 2_[Galeichthys_feliceps]
OG0000132	N12	n49	0.25	Non-Terminal	Notarius_troschelii_68538at7898|Protein kinase C and casein kinase substrate in neurons 2_[Notarius_troschelii]	Notarius_kessleri_68538at7898|Protein kinase C and casein kinase substrate in neurons 2_[Notarius_kessleri], Notarius_lentiginosus_68538at7898|Protein kinase C and casein kinase substrate in neurons 2_[Notarius_lentiginosus], Notarius_troschelii_68538at7898|Protein kinase C and casein kinase substrate in neurons 2_[Notarius_troschelii]
OG0000133	N1	n21	0.0322581	Non-Terminal	Nedystoma_dayi_7042at7898|ADAM metallopeptidase with thrombospondin type 1 motif 16_[Nedystoma_dayi], Neoarius_berneyi_7042at7898|ADAM metallopeptidase with thrombospondin type 1 motif 16_[Neoarius_berneyi], Potamosilurus_coatesi_7042at7898|ADAM metallopeptidase with thrombospondin type 1 motif 16_[Potamosilurus_coatesi], Plicofollis_nella_7042at7898|ADAM metallopeptidase with thrombospondin type…	Brustiarius_solidus_7042at7898|ADAM metallopeptidase with thrombospondin type 1 motif 16_[Brustiarius_solidus], Brustiarius_utarus_7042at7898|ADAM metallopeptidase with thrombospondin type 1 motif 16_[Brustiarius_utarus], Cochlefelis_spatula_7042at7898|ADAM metallopeptidase with thrombospondin type 1 motif 16_[Cochlefelis_spatula], Pararius_proximus_7042at7898|ADAM metallopeptidase with thrombosp…
OG0000133	N1	n36	0.0322581	Non-Terminal	Paracinetodus_carinatus_7042at7898|ADAM metallopeptidase with thrombospondin type 1 motif 16_[Paracinetodus_carinatus], Bleekeriella_leptaspis_7042at7898|ADAM metallopeptidase with thrombospondin type 1 motif 16_[Bleekeriella_leptaspis], Bleekeriella_aff__leptaspis_7042at7898|ADAM metallopeptidase with thrombospondin type 1 motif 16_[Bleekeriella_aff._leptaspis], Aceroichthys_dioctes_7042at7898|A…	Neoarius_hainesi_7042at7898|ADAM metallopeptidase with thrombospondin type 1 motif 16_[Neoarius_hainesi], Chinchaysuyoa_labiata_7042at7898|ADAM metallopeptidase with thrombospondin type 1 motif 16_[Chinchaysuyoa_labiata], Pararius_mastersi_7042at7898|ADAM metallopeptidase with thrombospondin type 1 motif 16_[Pararius_mastersi], Brustiarius_nox_7042at7898|ADAM metallopeptidase with thrombospondin …
OG0000133	N33	n44	0.04	Non-Terminal	Pararius_mastersi_7042at7898|ADAM metallopeptidase with thrombospondin type 1 motif 16_[Pararius_mastersi]	Brustiarius_nox_7042at7898|ADAM metallopeptidase with thrombospondin type 1 motif 16_[Brustiarius_nox], Paracinetodus_carinatus_7042at7898|ADAM metallopeptidase with thrombospondin type 1 motif 16_[Paracinetodus_carinatus], Nemapteryx_armiger_7042at7898|ADAM metallopeptidase with thrombospondin type 1 motif 16_[Nemapteryx_armiger], Pararius_mastersi_7042at7898|ADAM metallopeptidase with thrombosp…
OG0000135	N1	n6	0.016129	Non-Terminal	Occidentarius_platypogon_104716at7898|transmembrane protein 70 mitochondrial|teneurin-4 isoform X1_[Occidentarius_platypogon], Genidens_genidens_104716at7898|transmembrane protein 70 mitochondrial|teneurin-4 isoform X1_[Genidens_genidens], Genidens_machadoi_104716at7898|transmembrane protein 70 mitochondrial|teneurin-4 isoform X1_[Genidens_machadoi], Genidens_planifrons_104716at7898|transmembrane…	Sciades_dowii_104716at7898|transmembrane protein 70 mitochondrial|teneurin-4 isoform X1_[Sciades_dowii], Sciades_herzbergii_104716at7898|transmembrane protein 70 mitochondrial|teneurin-4 isoform X1_[Sciades_herzbergii], Sciades_proops_104716at7898|transmembrane protein 70 mitochondrial|teneurin-4 isoform X1_[Sciades_proops], Notarius_kessleri_104716at7898|transmembrane protein 70 mitochondrial|te…
OG0000136	Occidentarius_platypogon	n62	1	Terminal	Occidentarius_platypogon_115329at7898|_[Occidentarius_platypogon]	Occidentarius_platypogon_115329at7898|_[Occidentarius_platypogon]
OG0000137	N33	n59	0.04	Non-Terminal	Pararius_mastersi_117426at7898|ubiquitin-conjugating enzyme E2 T_[Pararius_mastersi]	Pararius_mastersi_117426at7898|ubiquitin-conjugating enzyme E2 T_[Pararius_mastersi], Bleekeriella_aff__leptaspis_117426at7898|ubiquitin-conjugating enzyme E2 T_[Bleekeriella_aff._leptaspis], Potamosilurus_velutinus_117426at7898|ubiquitin-conjugating enzyme E2 T_[Potamosilurus_velutinus], Doiichthys_novaeguineae_117426at7898|ubiquitin-conjugating enzyme E2 T_[Doiichthys_novaeguineae]
OG0000138	Cathorops_melanopus	n30	1	Terminal	Cathorops_melanopus_118207at7898|dual specificity protein phosphatase 26_[Cathorops_melanopus]	Cathorops_melanopus_118207at7898|dual specificity protein phosphatase 26_[Cathorops_melanopus]
OG0000140	N3	n19	0.0172414	Non-Terminal	Potamarius_nelsoni_1262at7898|pre-mRNA-processing-splicing factor 8_[Potamarius_nelsoni], Potamarius_usumacintae_1262at7898|pre-mRNA-processing-splicing factor 8_[Potamarius_usumacintae], Pararius_mastersi_1262at7898|pre-mRNA-processing-splicing factor 8_[Pararius_mastersi]	Plicofollis_layardi_1262at7898|pre-mRNA-processing-splicing factor 8_[Plicofollis_layardi], Arius_gagora_1262at7898|pre-mRNA-processing-splicing factor 8_[Arius_gagora], Neoarius_berneyi_1262at7898|pre-mRNA-processing-splicing factor 8_[Neoarius_berneyi], Nedystoma_dayi_1262at7898|pre-mRNA-processing-splicing factor 8_[Nedystoma_dayi], Pararius_proximus_1262at7898|pre-mRNA-processing-splicing fac…
OG0000141	Nemapteryx_armiger	n62	1	Terminal	Nemapteryx_armiger_131889at7898|otospiralin_[Nemapteryx_armiger]	Nemapteryx_armiger_131889at7898|otospiralin_[Nemapteryx_armiger]
OG0000142	Bagre_pinnimaculatus	n53	1	Terminal	Bagre_pinnimaculatus_17850at7898|disks large-associated protein 3_[Bagre_pinnimaculatus]	Bagre_pinnimaculatus_17850at7898|disks large-associated protein 3_[Bagre_pinnimaculatus]
OG0000144	N1	n5	0.129032	Non-Terminal	Cochlefelis_danielsi_32087at7898|stromal interaction molecule 1 isoform X1_[Cochlefelis_danielsi], Megalosciades_augustus_32087at7898|stromal interaction molecule 1 isoform X1_[Megalosciades_augustus], Hemipimelodus_borneensis_32087at7898|stromal interaction molecule 1 isoform X1_[Hemipimelodus_borneensis], Neoarius_midgleyi_32087at7898|stromal interaction molecule 1 isoform X1_[Neoarius_midgleyi…	Pararius_proximus_32087at7898|stromal interaction molecule 1 isoform X1_[Pararius_proximus], Pauparius_latirostris_32087at7898|stromal interaction molecule 1 isoform X1_[Pauparius_latirostris], Arius_gagora_32087at7898|stromal interaction molecule 1 isoform X1_[Arius_gagora], Sciades_herzbergii_32087at7898|stromal interaction molecule 1 isoform X1_[Sciades_herzbergii], Paracinetodus_carinatus_320…
OG0000146	N1	n3	0.016129	Non-Terminal	Betancurichthys_madagascariensis_37036at7898|_[Betancurichthys_madagascariensis], Sciades_dowii_37036at7898|_[Sciades_dowii], Ariopsis_canteri_37036at7898|_[Ariopsis_canteri], Plicofollis_layardi_37036at7898|_[Plicofollis_layardi], Notarius_troschelii_37036at7898|_[Notarius_troschelii], Plicofollis_nella_37036at7898|_[Plicofollis_nella], Sciades_herzbergii_37036at7898|_[Sciades_herzbergii], Notar…	Neoarius_berneyi_37036at7898|_[Neoarius_berneyi], Potamosilurus_velutinus_37036at7898|_[Potamosilurus_velutinus], Potamosilurus_coatesi_37036at7898|_[Potamosilurus_coatesi], Plicofollis_tonggol_37036at7898|_[Plicofollis_tonggol]
OG0000146	N1	n6	0.016129	Non-Terminal	Ariopsis_canteri_37036at7898|_[Ariopsis_canteri]	Plicofollis_layardi_37036at7898|_[Plicofollis_layardi], Notarius_troschelii_37036at7898|_[Notarius_troschelii], Plicofollis_nella_37036at7898|_[Plicofollis_nella], Sciades_herzbergii_37036at7898|_[Sciades_herzbergii], Notarius_quadriscutis_37036at7898|_[Notarius_quadriscutis], Cathorops_multiradiatus_37036at7898|_[Cathorops_multiradiatus], Cathorops_festae_37036at7898|_[Cathorops_festae], Cathoro…
OG0000146	N1	n7	0.0967742	Non-Terminal	Plicofollis_layardi_37036at7898|_[Plicofollis_layardi], Notarius_troschelii_37036at7898|_[Notarius_troschelii], Plicofollis_nella_37036at7898|_[Plicofollis_nella], Sciades_herzbergii_37036at7898|_[Sciades_herzbergii], Notarius_quadriscutis_37036at7898|_[Notarius_quadriscutis], Cathorops_multiradiatus_37036at7898|_[Cathorops_multiradiatus], Cathorops_festae_37036at7898|_[Cathorops_festae], Cathoro…	Cephalocassis_melanochir_37036at7898|_[Cephalocassis_melanochir], Megalosciades_augustus_37036at7898|_[Megalosciades_augustus], Neoarius_aff_graeffei_37036at7898|_[Neoarius_aff_graeffei], Neoarius_graeffei_37036at7898|_[Neoarius_graeffei], Brustiarius_solidus_37036at7898|_[Brustiarius_solidus], Brustiarius_utarus_37036at7898|_[Brustiarius_utarus], Brustiarius_nox_37036at7898|_[Brustiarius_nox], A…
OG0000146	N1	n28	0.016129	Non-Terminal	Brustiarius_utarus_37036at7898|_[Brustiarius_utarus], Brustiarius_nox_37036at7898|_[Brustiarius_nox], Aceroichthys_dioctes_37036at7898|_[Aceroichthys_dioctes], Brustiarius_solidus_37036at7898|_[Brustiarius_solidus], Neoarius_midgleyi_37036at7898|_[Neoarius_midgleyi], Pauparius_latirostris_37036at7898|_[Pauparius_latirostris], Potamarius_usumacintae_37036at7898|_[Potamarius_usumacintae], Potamariu…	Kyataphisa_nenga_37036at7898|_[Kyataphisa_nenga], Cochlefelis_danielsi_37036at7898|_[Cochlefelis_danielsi]
OG0000147	N1	n34	0.016129	Non-Terminal	Cathorops_aguadulce_39444at7898|arylsulfatase D-like_Cathorops_aguadulce, Cathorops_melanopus_39444at7898|arylsulfatase D-like_[Cathorops_melanopus], Cathorops_multiradiatus_39444at7898|arylsulfatase D-like_[Cathorops_multiradiatus], Cathorops_festae_39444at7898|arylsulfatase D-like_[Cathorops_festae], Cathorops_hypophthalmus_39444at7898|arylsulfatase D-like_[Cathorops_hypophthalmus], Plicofollis…	Neoarius_berneyi_39444at7898|arylsulfatase D-like_[Neoarius_berneyi], Sciades_dowii_39444at7898|arylsulfatase D-like_[Sciades_dowii], Sciades_herzbergii_39444at7898|arylsulfatase D-like_[Sciades_herzbergii]
OG0000148	N1	n2	0.0322581	Non-Terminal	Chinchaysuyoa_labiata_39521at7898|myotubularin-related protein 9-like isoform X1_[Chinchaysuyoa_labiata], Ariopsis_canteri_39521at7898|myotubularin-related protein 9-like isoform X1_[Ariopsis_canteri], Sciades_proops_39521at7898|myotubularin-related protein 9-like isoform X1_[Sciades_proops], Notarius_lentiginosus_39521at7898|myotubularin-related protein 9-like isoform X1_[Notarius_lentiginosus],…	Ariopsis_canteri_39521at7898|myotubularin-related protein 9-like isoform X1_[Ariopsis_canteri], Arius_gagora_39521at7898|myotubularin-related protein 9-like isoform X1_[Arius_gagora]
OG0000150	N1	n21	0.016129	Non-Terminal	Sciades_herzbergii_46801at7898|probable G-protein coupled receptor 75_[Sciades_herzbergii], Plicofollis_layardi_46801at7898|probable G-protein coupled receptor 75_[Plicofollis_layardi], Pararius_mastersi_46801at7898|probable G-protein coupled receptor 75_[Pararius_mastersi], Cinetodus_froggatti_46801at7898|probable G-protein coupled receptor 75_[Cinetodus_froggatti], Doiichthys_novaeguineae_46801…	Sciades_proops_46801at7898|probable G-protein coupled receptor 75_[Sciades_proops], Nemapteryx_armiger_46801at7898|probable G-protein coupled receptor 75_[Nemapteryx_armiger], Ariopsis_canteri_46801at7898|probable G-protein coupled receptor 75_[Ariopsis_canteri], Ariopsis_assimilis_46801at7898|probable G-protein coupled receptor 75_[Ariopsis_assimilis], Cochlefelis_spatula_46801at7898|probable G-…
OG0000152	N3	n49	0.0517241	Non-Terminal	Sciades_herzbergii_50265at7898|leucine zipper putative tumor suppressor 2 homolog_[Sciades_herzbergii], Sciades_dowii_50265at7898|leucine zipper putative tumor suppressor 2 homolog_[Sciades_dowii], Cephalocassis_melanochir_50265at7898|leucine zipper putative tumor suppressor 2 homolog_[Cephalocassis_melanochir], Ariopsis_assimilis_50265at7898|leucine zipper putative tumor suppressor 2 homolog_[Ar…	Hemiarius_stormii_50265at7898|leucine zipper putative tumor suppressor 2 homolog_[Hemiarius_stormii], Plicofollis_nella_50265at7898|leucine zipper putative tumor suppressor 2 homolog_[Plicofollis_nella], Bleekeriella_aff__leptaspis_50265at7898|leucine zipper putative tumor suppressor 2 homolog_[Bleekeriella_aff._leptaspis], Bleekeriella_leptaspis_50265at7898|leucine zipper putative tumor suppress…
OG0000153	N1	n3	0.0322581	Non-Terminal	Cochlefelis_spatula_52607at7898|sarcalumenin isoform X1_[Cochlefelis_spatula], Brustiarius_utarus_52607at7898|sarcalumenin isoform X1_[Brustiarius_utarus], Batrachocephalus_mino_52607at7898|sarcalumenin isoform X1_[Batrachocephalus_mino], Cathorops_aguadulce_52607at7898|sarcalumenin isoform X1_Cathorops_aguadulce, Cathorops_dasycephalus_52607at7898|sarcalumenin isoform X1_[Cathorops_dasycephalus]	Neoarius_berneyi_52607at7898|sarcalumenin isoform X1_[Neoarius_berneyi], Neoarius_aff_graeffei_52607at7898|sarcalumenin isoform X1_[Neoarius_aff_graeffei], Potamosilurus_coatesi_52607at7898|sarcalumenin isoform X1_[Potamosilurus_coatesi], Bagre_pinnimaculatus_52607at7898|sarcalumenin isoform X1_[Bagre_pinnimaculatus], Sciades_herzbergii_52607at7898|sarcalumenin isoform X1_[Sciades_herzbergii], Sc…
OG0000154	Galeichthys_feliceps	n2	1	Terminal	Galeichthys_feliceps_64526at7898|arylacetamide deacetylase-like_[Galeichthys_feliceps]	Galeichthys_feliceps_64526at7898|arylacetamide deacetylase-like_[Galeichthys_feliceps]
OG0000155	Notarius_troschelii	n60	1	Terminal	Notarius_troschelii_66871at7898|Bone morphogenetic protein 4_[Notarius_troschelii]	Notarius_troschelii_66871at7898|Bone morphogenetic protein 4_[Notarius_troschelii]
OG0000159	N1	n3	0.016129	Non-Terminal	Arius_gagora_78035at7898|Carbohydrate sulfotransferase_[Arius_gagora], Netuma_bilineata_78035at7898|Carbohydrate sulfotransferase_[Netuma_bilineata], Cephalocassis_melanochir_78035at7898|Carbohydrate sulfotransferase_[Cephalocassis_melanochir], Pararius_mastersi_78035at7898|Carbohydrate sulfotransferase_[Pararius_mastersi], Notarius_cookei_78035at7898|Carbohydrate sulfotransferase_[Notarius_cooke…	Cathorops_festae_78035at7898|Carbohydrate sulfotransferase_[Cathorops_festae], Sciades_dowii_78035at7898|Carbohydrate sulfotransferase_[Sciades_dowii], Cathorops_melanopus_78035at7898|Carbohydrate sulfotransferase_[Cathorops_melanopus], Occidentarius_platypogon_78035at7898|Carbohydrate sulfotransferase_[Occidentarius_platypogon]
OG0000160	Sciades_herzbergii	n48	1	Terminal	Sciades_herzbergii_81379at7898|homeobox protein Hox-D10_[Sciades_herzbergii]	Sciades_herzbergii_81379at7898|homeobox protein Hox-D10_[Sciades_herzbergii]
OG0000161	N1	n1	0.225806	Non-Terminal	Plicofollis_nella_82219at7898|_[Plicofollis_nella], Notarius_quadriscutis_82219at7898|_[Notarius_quadriscutis], Notarius_lentiginosus_82219at7898|_[Notarius_lentiginosus], Neoarius_hainesi_82219at7898|_[Neoarius_hainesi], Sciades_proops_82219at7898|_[Sciades_proops], Bleekeriella_leptaspis_82219at7898|_[Bleekeriella_leptaspis], Pachyula_crassilabris_82219at7898|_[Pachyula_crassilabris], Bagre_pin…	Plicofollis_nella_85116at7898|protein FAM49A-like isoform X1_[Plicofollis_nella], Plicofollis_layardi_85116at7898|protein FAM49A-like isoform X1_[Plicofollis_layardi], Netuma_bilineata_85116at7898|protein FAM49A-like isoform X1_[Netuma_bilineata], Notarius_kessleri_85116at7898|protein FAM49A-like isoform X1_[Notarius_kessleri], Kyataphisa_nenga_85116at7898|protein FAM49A-like isoform X1_[Kyataphi…
OG0000164	Ariopsis_jimenezi	n62	1	Terminal	Ariopsis_jimenezi_99125at7898|BCL2adenovirus E1B 19 kDa protein-interacting protein 2 isoform X1_[Ariopsis_jimenezi]	Ariopsis_jimenezi_99125at7898|BCL2adenovirus E1B 19 kDa protein-interacting protein 2 isoform X1_[Ariopsis_jimenezi]
OG0000208	N1	n13	0.016129	Non-Terminal	Neoarius_graeffei_113135at7898|Oogenesis-related gene_[Neoarius_graeffei], Neoarius_midgleyi_113135at7898|Oogenesis-related gene_[Neoarius_midgleyi], Neoarius_berneyi_113135at7898|Oogenesis-related gene_[Neoarius_berneyi], Doiichthys_novaeguineae_113135at7898|Oogenesis-related gene_[Doiichthys_novaeguineae], Megalosciades_augustus_113135at7898|Oogenesis-related gene_[Megalosciades_augustus], Para…	Plicofollis_layardi_113135at7898|Oogenesis-related gene_[Plicofollis_layardi], Notarius_lentiginosus_113135at7898|Oogenesis-related gene_[Notarius_lentiginosus]
OG0000329	N1	n14	0.016129	Non-Terminal	Plicofollis_tonggol_32760at7898|FERM domain-containing protein 3_[Plicofollis_tonggol], Cathorops_melanopus_32760at7898|FERM domain-containing protein 3_[Cathorops_melanopus], Netuma_bilineata_32760at7898|FERM domain-containing protein 3_[Netuma_bilineata], Brustiarius_utarus_32760at7898|FERM domain-containing protein 3_[Brustiarius_utarus]	Pararius_proximus_32760at7898|FERM domain-containing protein 3_[Pararius_proximus], Potamosilurus_macrorhynchus_32760at7898|FERM domain-containing protein 3_[Potamosilurus_macrorhynchus], Neoarius_aff_graeffei_32760at7898|FERM domain-containing protein 3_[Neoarius_aff_graeffei], Potamosilurus_coatesi_32760at7898|FERM domain-containing protein 3_[Potamosilurus_coatesi], Cinetodus_froggatti_32760at…
OG0000336	N1	n4	0.0645161	Non-Terminal	Hemiarius_stormii_3601at7898|kinesin-like protein KIF1B isoform X1_[Hemiarius_stormii], Potamarius_nelsoni_3601at7898|kinesin-like protein KIF1B isoform X1_[Potamarius_nelsoni], Plicofollis_nella_3601at7898|kinesin-like protein KIF1B isoform X1_[Plicofollis_nella], Plicofollis_tonggol_3601at7898|kinesin-like protein KIF1B isoform X1_[Plicofollis_tonggol], Plicofollis_layardi_3601at7898|kinesin-li…	Sciades_herzbergii_3601at7898|kinesin-like protein KIF1B isoform X1_[Sciades_herzbergii], Potamarius_usumacintae_3601at7898|kinesin-like protein KIF1B isoform X1_[Potamarius_usumacintae], Potamosilurus_coatesi_3601at7898|kinesin-like protein KIF1B isoform X1_[Potamosilurus_coatesi], Neoarius_berneyi_3601at7898|kinesin-like protein KIF1B isoform X1_[Neoarius_berneyi], Nemapteryx_armiger_3601at7898…
OG0000336	N1	n19	0.0967742	Non-Terminal	Potamarius_usumacintae_3601at7898|kinesin-like protein KIF1B isoform X1_[Potamarius_usumacintae], Potamosilurus_coatesi_3601at7898|kinesin-like protein KIF1B isoform X1_[Potamosilurus_coatesi], Neoarius_berneyi_3601at7898|kinesin-like protein KIF1B isoform X1_[Neoarius_berneyi], Nemapteryx_armiger_3601at7898|kinesin-like protein KIF1B isoform X1_[Nemapteryx_armiger], Pauparius_latirostris_3601at7…	Bagre_pinnimaculatus_3601at7898|kinesin-like protein KIF1B isoform X1_[Bagre_pinnimaculatus], Brustiarius_solidus_3601at7898|kinesin-like protein KIF1B isoform X1_[Brustiarius_solidus], Brustiarius_nox_3601at7898|kinesin-like protein KIF1B isoform X1_[Brustiarius_nox], Potamarius_usumacintae_3601at7898|kinesin-like protein KIF1B isoform X1_[Potamarius_usumacintae], Sciades_dowii_3601at7898|kinesi…
OG0000467	N0	n2	0.111111	Non-Terminal	Plicofollis_nella_6807at7898|_[Plicofollis_nella], Genidens_machadoi_6807at7898|_[Genidens_machadoi], Sciades_proops_6807at7898|_[Sciades_proops], Sciades_dowii_6807at7898|_[Sciades_dowii], Doiichthys_novaeguineae_6807at7898|_[Doiichthys_novaeguineae], Ariopsis_jimenezi_6807at7898|_[Ariopsis_jimenezi], Ariopsis_assimilis_6807at7898|_[Ariopsis_assimilis], Aceroichthys_dioctes_6807at7898|_[Aceroich…	Cathorops_festae_6807at7898|_[Cathorops_festae], Galeichthys_feliceps_6807at7898|_[Galeichthys_feliceps], Kyataphisa_nenga_6807at7898|_[Kyataphisa_nenga], Pararius_mastersi_6807at7898|_[Pararius_mastersi], Neoarius_midgleyi_6807at7898|_[Neoarius_midgleyi], Neoarius_aff_graeffei_6807at7898|_[Neoarius_aff_graeffei], Plicofollis_tonggol_6807at7898|_[Plicofollis_tonggol], Plicofollis_layardi_6807at78…
OG0000467	N3	n45	0.0517241	Non-Terminal	Kyataphisa_nenga_6807at7898|_[Kyataphisa_nenga], Pararius_mastersi_6807at7898|_[Pararius_mastersi], Neoarius_midgleyi_6807at7898|_[Neoarius_midgleyi], Neoarius_aff_graeffei_6807at7898|_[Neoarius_aff_graeffei]	Plicofollis_tonggol_6807at7898|_[Plicofollis_tonggol], Plicofollis_layardi_6807at7898|_[Plicofollis_layardi], Pararius_proximus_6807at7898|_[Pararius_proximus], Cochlefelis_danielsi_6807at7898|_[Cochlefelis_danielsi], Pararius_mastersi_6807at7898|_[Pararius_mastersi], Doiichthys_novaeguineae_6807at7898|_[Doiichthys_novaeguineae], Potamosilurus_velutinus_6807at7898|_[Potamosilurus_velutinus], Neoa…
OG0000500	Neoarius_graeffei	n35	1	Terminal	Neoarius_graeffei_75241at7898|protein FAM187B_[Neoarius_graeffei]	Neoarius_graeffei_75241at7898|protein FAM187B_[Neoarius_graeffei]
OG0000538	N15	n18	0.027027	Non-Terminal	Neoarius_graeffei_84058at7898|Methenyltetrahydrofolate synthetase domain containing_[Neoarius_graeffei]	Pararius_proximus_84058at7898|Methenyltetrahydrofolate synthetase domain containing_[Pararius_proximus], Batrachocephalus_mino_84058at7898|Methenyltetrahydrofolate synthetase domain containing_[Batrachocephalus_mino], Plicofollis_layardi_84058at7898|Methenyltetrahydrofolate synthetase domain containing_[Plicofollis_layardi], Pararius_proximus_84058at7898|Methenyltetrahydrofolate synthetase domain…
OG0000538	N15	n19	0.027027	Non-Terminal	Pararius_proximus_84058at7898|Methenyltetrahydrofolate synthetase domain containing_[Pararius_proximus]	Batrachocephalus_mino_84058at7898|Methenyltetrahydrofolate synthetase domain containing_[Batrachocephalus_mino], Plicofollis_layardi_84058at7898|Methenyltetrahydrofolate synthetase domain containing_[Plicofollis_layardi], Pararius_proximus_84058at7898|Methenyltetrahydrofolate synthetase domain containing_[Pararius_proximus], Paracinetodus_carinatus_84058at7898|Methenyltetrahydrofolate synthetase …
OG0000549	N13	n4	0.2	Non-Terminal	Cathorops_multiradiatus_85468at7898|solute carrier family 25 member 33|deleted in lung and esophageal cancer protein 1_[Cathorops_multiradiatus], Cathorops_melanopus_85468at7898|solute carrier family 25 member 33|deleted in lung and esophageal cancer protein 1_[Cathorops_melanopus]	Cathorops_multiradiatus_85468at7898|solute carrier family 25 member 33|deleted in lung and esophageal cancer protein 1_[Cathorops_multiradiatus]
OG0000602	N0	n18	0.015873	Non-Terminal	Hemiarius_stormii_97622at7898|_[Hemiarius_stormii], Cathorops_melanopus_97622at7898|_[Cathorops_melanopus], Cathorops_aguadulce_97622at7898|_Cathorops_aguadulce, Pararius_proximus_97622at7898|_[Pararius_proximus], Pachyula_crassilabris_97622at7898|_[Pachyula_crassilabris], Nedystoma_dayi_97622at7898|_[Nedystoma_dayi], Cephalocassis_melanochir_97622at7898|_[Cephalocassis_melanochir], Aceroichthys_…	Paracinetodus_carinatus_97622at7898|_[Paracinetodus_carinatus], Cathorops_multiradiatus_97622at7898|_[Cathorops_multiradiatus], Cathorops_festae_97622at7898|_[Cathorops_festae], Pauparius_latirostris_97622at7898|_[Pauparius_latirostris], Plicofollis_layardi_97622at7898|_[Plicofollis_layardi], Plicofollis_nella_97622at7898|_[Plicofollis_nella], Brustiarius_solidus_97622at7898|_[Brustiarius_solidus…
OG0000603	N0	n15	0.0793651	Non-Terminal	Bagre_pinnimaculatus_97666at7898|inosine-uridine preferring nucleoside hydrolase-like_[Bagre_pinnimaculatus], Sciades_proops_97666at7898|inosine-uridine preferring nucleoside hydrolase-like_[Sciades_proops], Sciades_herzbergii_97666at7898|inosine-uridine preferring nucleoside hydrolase-like_[Sciades_herzbergii], Ariopsis_canteri_97666at7898|inosine-uridine preferring nucleoside hydrolase-like_[Ar…	Neoarius_hainesi_97666at7898|inosine-uridine preferring nucleoside hydrolase-like_[Neoarius_hainesi], Arius_gagora_97666at7898|inosine-uridine preferring nucleoside hydrolase-like_[Arius_gagora], Cathorops_dasycephalus_97666at7898|inosine-uridine preferring nucleoside hydrolase-like_[Cathorops_dasycephalus], Nedystoma_dayi_97666at7898|inosine-uridine preferring nucleoside hydrolase-like_[Nedystom…
OG0000715	N1	n7	0.016129	Non-Terminal	Hemiarius_stormii_28764at7898|histidine decarboxylase|hemicentin-1_[Hemiarius_stormii]	Batrachocephalus_mino_28764at7898|histidine decarboxylase|hemicentin-1_[Batrachocephalus_mino], Betancurichthys_madagascariensis_28764at7898|histidine decarboxylase|hemicentin-1_[Betancurichthys_madagascariensis], Potamarius_usumacintae_28764at7898|histidine decarboxylase|hemicentin-1_[Potamarius_usumacintae], Bagre_pinnimaculatus_28764at7898|histidine decarboxylase|hemicentin-1_[Bagre_pinnimacul…
OG0000746	N1	n3	0.129032	Non-Terminal	Cochlefelis_danielsi_41297at7898|5-AMP-activated protein kinase catalytic subunit alpha-1_[Cochlefelis_danielsi], Neoarius_midgleyi_41297at7898|5-AMP-activated protein kinase catalytic subunit alpha-1_[Neoarius_midgleyi], Neoarius_graeffei_41297at7898|5-AMP-activated protein kinase catalytic subunit alpha-1_[Neoarius_graeffei], Kyataphisa_nenga_41297at7898|5-AMP-activated protein kinase catalytic…	Notarius_cookei_41297at7898|5-AMP-activated protein kinase catalytic subunit alpha-1_[Notarius_cookei], Cathorops_aguadulce_41297at7898|5-AMP-activated protein kinase catalytic subunit alpha-1_Cathorops_aguadulce, Cathorops_hypophthalmus_41297at7898|5-AMP-activated protein kinase catalytic subunit alpha-1_[Cathorops_hypophthalmus], Bagre_pinnimaculatus_41297at7898|5-AMP-activated protein kinase c…
OG0000746	N1	n19	0.016129	Non-Terminal	Brustiarius_nox_41297at7898|5-AMP-activated protein kinase catalytic subunit alpha-1_[Brustiarius_nox]	Netuma_bilineata_43540at7898|5-AMP-activated protein kinase catalytic subunit alpha-2_[Netuma_bilineata], Megalosciades_augustus_43540at7898|5-AMP-activated protein kinase catalytic subunit alpha-2_[Megalosciades_augustus], Sciades_proops_43540at7898|5-AMP-activated protein kinase catalytic subunit alpha-2_[Sciades_proops], Plicofollis_layardi_43540at7898|5-AMP-activated protein kinase catalytic …
OG0000773	N1	n5	0.0483871	Non-Terminal	Ariopsis_canteri_53961at7898|phosphatidylinositol 4-kinase type 2-beta_[Ariopsis_canteri], Ariopsis_jimenezi_53961at7898|phosphatidylinositol 4-kinase type 2-beta_[Ariopsis_jimenezi], Ariopsis_assimilis_53961at7898|phosphatidylinositol 4-kinase type 2-beta_[Ariopsis_assimilis], Chinchaysuyoa_labiata_53961at7898|phosphatidylinositol 4-kinase type 2-beta_[Chinchaysuyoa_labiata], Bagre_pinnimaculatu…	Pararius_proximus_53961at7898|phosphatidylinositol 4-kinase type 2-beta_[Pararius_proximus], Pauparius_latirostris_53961at7898|phosphatidylinositol 4-kinase type 2-beta_[Pauparius_latirostris], Cathorops_hypophthalmus_53961at7898|phosphatidylinositol 4-kinase type 2-beta_[Cathorops_hypophthalmus], Notarius_cookei_53961at7898|phosphatidylinositol 4-kinase type 2-beta_[Notarius_cookei], Batrachocep…
OG0000773	N1	n16	0.0322581	Non-Terminal	Pauparius_latirostris_53961at7898|phosphatidylinositol 4-kinase type 2-beta_[Pauparius_latirostris], Cathorops_hypophthalmus_53961at7898|phosphatidylinositol 4-kinase type 2-beta_[Cathorops_hypophthalmus], Notarius_cookei_53961at7898|phosphatidylinositol 4-kinase type 2-beta_[Notarius_cookei], Batrachocephalus_mino_53961at7898|phosphatidylinositol 4-kinase type 2-beta_[Batrachocephalus_mino], Occ…	Cathorops_festae_53961at7898|phosphatidylinositol 4-kinase type 2-beta_[Cathorops_festae], Cathorops_dasycephalus_53961at7898|phosphatidylinositol 4-kinase type 2-beta_[Cathorops_dasycephalus], Neoarius_berneyi_53961at7898|phosphatidylinositol 4-kinase type 2-beta_[Neoarius_berneyi], Megalosciades_augustus_53961at7898|phosphatidylinositol 4-kinase type 2-beta_[Megalosciades_augustus], Potamosilur…
OG0000786	N1	n5	0.0322581	Non-Terminal	Notarius_troschelii_59000at7898|dnaJ homolog subfamily C member 3_[Notarius_troschelii], Notarius_kessleri_59000at7898|dnaJ homolog subfamily C member 3_[Notarius_kessleri], Bagre_pinnimaculatus_59000at7898|dnaJ homolog subfamily C member 3_[Bagre_pinnimaculatus], Notarius_quadriscutis_59000at7898|dnaJ homolog subfamily C member 3_[Notarius_quadriscutis], Potamarius_usumacintae_59000at7898|dnaJ h…	Nedystoma_dayi_59000at7898|dnaJ homolog subfamily C member 3_[Nedystoma_dayi], Pauparius_latirostris_59000at7898|dnaJ homolog subfamily C member 3_[Pauparius_latirostris], Neoarius_hainesi_59000at7898|dnaJ homolog subfamily C member 3_[Neoarius_hainesi], Neoarius_midgleyi_59000at7898|dnaJ homolog subfamily C member 3_[Neoarius_midgleyi]
OG0000786	N3	n31	0.0172414	Non-Terminal	Potamosilurus_macrorhynchus_59000at7898|dnaJ homolog subfamily C member 3_[Potamosilurus_macrorhynchus], Sciades_proops_59000at7898|dnaJ homolog subfamily C member 3_[Sciades_proops]	Cinetodus_froggatti_59000at7898|dnaJ homolog subfamily C member 3_[Cinetodus_froggatti], Plicofollis_nella_59000at7898|dnaJ homolog subfamily C member 3_[Plicofollis_nella], Kyataphisa_nenga_59000at7898|dnaJ homolog subfamily C member 3_[Kyataphisa_nenga], Nedystoma_dayi_59000at7898|dnaJ homolog subfamily C member 3_[Nedystoma_dayi], Potamosilurus_macrorhynchus_59000at7898|dnaJ homolog subfamily …
OG0000814	N1	n6	0.016129	Non-Terminal	Notarius_troschelii_72047at7898|ethanolamine kinase 1-like_[Notarius_troschelii], Cathorops_aguadulce_72047at7898|ethanolamine kinase 1-like_Cathorops_aguadulce, Ariopsis_canteri_73441at7898|Ethanolamine kinase 2_[Ariopsis_canteri], Nemapteryx_armiger_73441at7898|Ethanolamine kinase 2_[Nemapteryx_armiger], Netuma_bilineata_73441at7898|Ethanolamine kinase 2_[Netuma_bilineata], Ariopsis_assimilis_7…	Plicofollis_layardi_73441at7898|Ethanolamine kinase 2_[Plicofollis_layardi]
OG0000814	N1	n9	0.177419	Non-Terminal	Ariopsis_canteri_73441at7898|Ethanolamine kinase 2_[Ariopsis_canteri], Nemapteryx_armiger_73441at7898|Ethanolamine kinase 2_[Nemapteryx_armiger], Netuma_bilineata_73441at7898|Ethanolamine kinase 2_[Netuma_bilineata], Ariopsis_assimilis_73441at7898|Ethanolamine kinase 2_[Ariopsis_assimilis], Potamarius_nelsoni_73441at7898|Ethanolamine kinase 2_[Potamarius_nelsoni], Sciades_proops_73441at7898|Ethan…	Sciades_dowii_71141at7898|_[Sciades_dowii], Sciades_herzbergii_71141at7898|_[Sciades_herzbergii], Cochlefelis_spatula_72047at7898|ethanolamine kinase 1-like_[Cochlefelis_spatula], Megalosciades_augustus_72047at7898|ethanolamine kinase 1-like_[Megalosciades_augustus], Kyataphisa_nenga_72047at7898|ethanolamine kinase 1-like_[Kyataphisa_nenga], Neoarius_graeffei_72047at7898|ethanolamine kinase 1-lik…
OG0000814	N1	n29	0.0322581	Non-Terminal	Cochlefelis_spatula_72047at7898|ethanolamine kinase 1-like_[Cochlefelis_spatula], Megalosciades_augustus_72047at7898|ethanolamine kinase 1-like_[Megalosciades_augustus], Kyataphisa_nenga_72047at7898|ethanolamine kinase 1-like_[Kyataphisa_nenga], Neoarius_graeffei_72047at7898|ethanolamine kinase 1-like_[Neoarius_graeffei], Neoarius_berneyi_72047at7898|ethanolamine kinase 1-like_[Neoarius_berneyi],…	Batrachocephalus_mino_71141at7898|_[Batrachocephalus_mino], Hemipimelodus_borneensis_71141at7898|_[Hemipimelodus_borneensis], Plicofollis_layardi_71141at7898|_[Plicofollis_layardi], Brustiarius_solidus_71141at7898|_[Brustiarius_solidus], Neoarius_graeffei_71141at7898|_[Neoarius_graeffei], Occidentarius_platypogon_71141at7898|_[Occidentarius_platypogon], Genidens_machadoi_71141at7898|_[Genidens_ma…
OG0000852	N1	n5	0.0645161	Non-Terminal	Batrachocephalus_mino_86573at7898|Uridine phosphorylase_[Batrachocephalus_mino], Cathorops_festae_86573at7898|Uridine phosphorylase_[Cathorops_festae], Arius_gagora_86573at7898|Uridine phosphorylase_[Arius_gagora], Paracinetodus_carinatus_86573at7898|Uridine phosphorylase_[Paracinetodus_carinatus], Brustiarius_utarus_86573at7898|Uridine phosphorylase_[Brustiarius_utarus], Genidens_genidens_86573a…	Potamosilurus_macrorhynchus_86573at7898|Uridine phosphorylase_[Potamosilurus_macrorhynchus], Netuma_bilineata_86573at7898|Uridine phosphorylase_[Netuma_bilineata], Plicofollis_layardi_86573at7898|Uridine phosphorylase_[Plicofollis_layardi], Megalosciades_augustus_86573at7898|Uridine phosphorylase_[Megalosciades_augustus], Cinetodus_froggatti_86573at7898|Uridine phosphorylase_[Cinetodus_froggatti]…
OG0000959	N1	n14	0.0322581	Non-Terminal	Cathorops_melanopus_23296at7898|_[Cathorops_melanopus], Potamarius_nelsoni_23296at7898|_[Potamarius_nelsoni]	Bagre_pinnimaculatus_23296at7898|_[Bagre_pinnimaculatus], Notarius_cookei_23296at7898|_[Notarius_cookei], Notarius_kessleri_23296at7898|_[Notarius_kessleri], Cathorops_festae_23296at7898|_[Cathorops_festae], Sciades_herzbergii_23296at7898|_[Sciades_herzbergii], Sciades_proops_23296at7898|_[Sciades_proops], Sciades_dowii_23296at7898|_[Sciades_dowii], Genidens_machadoi_23296at7898|_[Genidens_machad…
OG0000975	N1	n3	0.016129	Non-Terminal	Sciades_herzbergii_34888at7898|actin-binding LIM protein 2 isoform X1_[Sciades_herzbergii], Genidens_genidens_34888at7898|actin-binding LIM protein 2 isoform X1_[Genidens_genidens], Notarius_kessleri_34888at7898|actin-binding LIM protein 2 isoform X1_[Notarius_kessleri], Potamarius_nelsoni_34888at7898|actin-binding LIM protein 2 isoform X1_[Potamarius_nelsoni], Potamarius_usumacintae_34888at7898|…	Pararius_mastersi_34888at7898|actin-binding LIM protein 2 isoform X1_[Pararius_mastersi], Pauparius_latirostris_34888at7898|actin-binding LIM protein 2 isoform X1_[Pauparius_latirostris], Sciades_dowii_34888at7898|actin-binding LIM protein 2 isoform X1_[Sciades_dowii]
OG0000975	N3	n16	0.0172414	Non-Terminal	Cephalocassis_melanochir_34888at7898|actin-binding LIM protein 2 isoform X1_[Cephalocassis_melanochir]	Plicofollis_tonggol_34888at7898|actin-binding LIM protein 2 isoform X1_[Plicofollis_tonggol], Notarius_lentiginosus_34888at7898|actin-binding LIM protein 2 isoform X1_[Notarius_lentiginosus], Nemapteryx_armiger_34888at7898|actin-binding LIM protein 2 isoform X1_[Nemapteryx_armiger], Batrachocephalus_mino_34888at7898|actin-binding LIM protein 2 isoform X1_[Batrachocephalus_mino], Cathorops_festae_…
OG0000994	N0	n17	0.0793651	Non-Terminal	Cathorops_multiradiatus_43467at7898|RCC1 and BTB domain-containing protein 2_[Cathorops_multiradiatus], Cathorops_festae_43467at7898|RCC1 and BTB domain-containing protein 2_[Cathorops_festae], Pararius_mastersi_43467at7898|RCC1 and BTB domain-containing protein 2_[Pararius_mastersi], Aceroichthys_dioctes_43467at7898|RCC1 and BTB domain-containing protein 2_[Aceroichthys_dioctes], Megalosciades_a…	Cochlefelis_spatula_43467at7898|RCC1 and BTB domain-containing protein 2_[Cochlefelis_spatula], Pararius_mastersi_43467at7898|RCC1 and BTB domain-containing protein 2_[Pararius_mastersi], Neoarius_midgleyi_43467at7898|RCC1 and BTB domain-containing protein 2_[Neoarius_midgleyi], Potamosilurus_coatesi_43467at7898|RCC1 and BTB domain-containing protein 2_[Potamosilurus_coatesi], Cinetodus_froggatti…
OG0001003	N1	n3	0.0483871	Non-Terminal	Genidens_machadoi_48968at7898|nuclear receptor subfamily 5 group A member 2-like_[Genidens_machadoi], Bleekeriella_aff__leptaspis_48968at7898|nuclear receptor subfamily 5 group A member 2-like_[Bleekeriella_aff._leptaspis], Bleekeriella_leptaspis_48968at7898|nuclear receptor subfamily 5 group A member 2-like_[Bleekeriella_leptaspis], Cathorops_dasycephalus_48968at7898|nuclear receptor subfamily 5…	Neoarius_midgleyi_48968at7898|nuclear receptor subfamily 5 group A member 2-like_[Neoarius_midgleyi], Nedystoma_dayi_48968at7898|nuclear receptor subfamily 5 group A member 2-like_[Nedystoma_dayi], Cinetodus_froggatti_48968at7898|nuclear receptor subfamily 5 group A member 2-like_[Cinetodus_froggatti], Pararius_proximus_48968at7898|nuclear receptor subfamily 5 group A member 2-like_[Pararius_prox…
OG0001047	N1	n21	0.016129	Non-Terminal	Cathorops_aguadulce_73755at7898|GA-binding protein alpha chain_Cathorops_aguadulce, Notarius_troschelii_73755at7898|GA-binding protein alpha chain_[Notarius_troschelii], Notarius_kessleri_73755at7898|GA-binding protein alpha chain_[Notarius_kessleri], Ariopsis_jimenezi_73755at7898|GA-binding protein alpha chain_[Ariopsis_jimenezi], Cathorops_multiradiatus_73755at7898|GA-binding protein alpha chai…	Brustiarius_solidus_73755at7898|GA-binding protein alpha chain_[Brustiarius_solidus], Arius_gagora_73755at7898|GA-binding protein alpha chain_[Arius_gagora], Genidens_machadoi_73755at7898|GA-binding protein alpha chain_[Genidens_machadoi], Neoarius_graeffei_73755at7898|GA-binding protein alpha chain_[Neoarius_graeffei], Neoarius_hainesi_73755at7898|GA-binding protein alpha chain_[Neoarius_hainesi…
OG0001056	N1	n3	0.016129	Non-Terminal	Notarius_kessleri_67851at7898|cartilage-associated protein_[Notarius_kessleri], Notarius_lentiginosus_67851at7898|cartilage-associated protein_[Notarius_lentiginosus], Neoarius_hainesi_67851at7898|cartilage-associated protein_[Neoarius_hainesi], Genidens_planifrons_67851at7898|cartilage-associated protein_[Genidens_planifrons], Genidens_genidens_67851at7898|cartilage-associated protein_[Genidens_…	Brustiarius_utarus_67851at7898|cartilage-associated protein_[Brustiarius_utarus]
OG0001056	N1	n8	0.0645161	Non-Terminal	Genidens_planifrons_67851at7898|cartilage-associated protein_[Genidens_planifrons], Genidens_genidens_67851at7898|cartilage-associated protein_[Genidens_genidens], Sciades_herzbergii_67851at7898|cartilage-associated protein_[Sciades_herzbergii], Ariopsis_jimenezi_67851at7898|cartilage-associated protein_[Ariopsis_jimenezi], Ariopsis_assimilis_67851at7898|cartilage-associated protein_[Ariopsis_ass…	Cathorops_dasycephalus_67851at7898|cartilage-associated protein_[Cathorops_dasycephalus], Cathorops_aguadulce_67851at7898|cartilage-associated protein_Cathorops_aguadulce, Hemipimelodus_borneensis_67851at7898|cartilage-associated protein_[Hemipimelodus_borneensis], Batrachocephalus_mino_67851at7898|cartilage-associated protein_[Batrachocephalus_mino], Arius_gagora_67851at7898|cartilage-associated…
OG0001056	N1	n21	0.0967742	Non-Terminal	Pararius_proximus_67851at7898|cartilage-associated protein_[Pararius_proximus], Bleekeriella_aff__leptaspis_67851at7898|cartilage-associated protein_[Bleekeriella_aff._leptaspis], Cochlefelis_danielsi_67851at7898|cartilage-associated protein_[Cochlefelis_danielsi], Potamosilurus_velutinus_67851at7898|cartilage-associated protein_[Potamosilurus_velutinus], Brustiarius_solidus_67851at7898|cartilage…	Notarius_cookei_67851at7898|cartilage-associated protein_[Notarius_cookei], Bagre_pinnimaculatus_67851at7898|cartilage-associated protein_[Bagre_pinnimaculatus], Cathorops_dasycephalus_79518at7898|Prolyl 3-hydroxylase family member 4 _non-enzymatic__[Cathorops_dasycephalus], Notarius_quadriscutis_67851at7898|cartilage-associated protein_[Notarius_quadriscutis], Bagre_pinnimaculatus_79518at7898|Pr…
OG0001056	N1	n30	0.016129	Non-Terminal	Bagre_pinnimaculatus_67851at7898|cartilage-associated protein_[Bagre_pinnimaculatus]	Cathorops_dasycephalus_79518at7898|Prolyl 3-hydroxylase family member 4 _non-enzymatic__[Cathorops_dasycephalus], Notarius_quadriscutis_67851at7898|cartilage-associated protein_[Notarius_quadriscutis], Bagre_pinnimaculatus_79518at7898|Prolyl 3-hydroxylase family member 4 _non-enzymatic__[Bagre_pinnimaculatus], Cinetodus_froggatti_79518at7898|Prolyl 3-hydroxylase family member 4 _non-enzymatic__[C…
OG0001056	N1	n32	0.016129	Non-Terminal	Notarius_quadriscutis_67851at7898|cartilage-associated protein_[Notarius_quadriscutis]	Bagre_pinnimaculatus_79518at7898|Prolyl 3-hydroxylase family member 4 _non-enzymatic__[Bagre_pinnimaculatus], Cinetodus_froggatti_79518at7898|Prolyl 3-hydroxylase family member 4 _non-enzymatic__[Cinetodus_froggatti], Brustiarius_utarus_79518at7898|Prolyl 3-hydroxylase family member 4 _non-enzymatic__[Brustiarius_utarus], Potamosilurus_macrorhynchus_79518at7898|Prolyl 3-hydroxylase family member …
OG0001093	N1	n5	0.0322581	Non-Terminal	Ariopsis_canteri_107354at7898|Lysophospholipase II_[Ariopsis_canteri], Potamarius_usumacintae_107354at7898|Lysophospholipase II_[Potamarius_usumacintae]	Hemipimelodus_borneensis_107354at7898|Lysophospholipase II_[Hemipimelodus_borneensis], Hemiarius_stormii_107354at7898|Lysophospholipase II_[Hemiarius_stormii], Plicofollis_layardi_102792at7898|acyl-protein thioesterase 1_[Plicofollis_layardi], Neoarius_hainesi_102792at7898|acyl-protein thioesterase 1_[Neoarius_hainesi], Potamosilurus_macrorhynchus_102792at7898|acyl-protein thioesterase 1_[Potamos…
OG0001093	N1	n7	0.0322581	Non-Terminal	Hemipimelodus_borneensis_107354at7898|Lysophospholipase II_[Hemipimelodus_borneensis], Hemiarius_stormii_107354at7898|Lysophospholipase II_[Hemiarius_stormii]	Plicofollis_layardi_102792at7898|acyl-protein thioesterase 1_[Plicofollis_layardi], Neoarius_hainesi_102792at7898|acyl-protein thioesterase 1_[Neoarius_hainesi], Potamosilurus_macrorhynchus_102792at7898|acyl-protein thioesterase 1_[Potamosilurus_macrorhynchus], Neoarius_aff_graeffei_102792at7898|acyl-protein thioesterase 1_[Neoarius_aff_graeffei], Plicofollis_nella_102792at7898|acyl-protein thioe…
OG0001093	N1	n18	0.0322581	Non-Terminal	Genidens_planifrons_107354at7898|Lysophospholipase II_[Genidens_planifrons], Genidens_genidens_107354at7898|Lysophospholipase II_[Genidens_genidens], Notarius_quadriscutis_107354at7898|Lysophospholipase II_[Notarius_quadriscutis], Bagre_pinnimaculatus_107354at7898|Lysophospholipase II_[Bagre_pinnimaculatus], Notarius_cookei_107354at7898|Lysophospholipase II_[Notarius_cookei], Notarius_troschelii_…	Cathorops_hypophthalmus_107354at7898|Lysophospholipase II_[Cathorops_hypophthalmus], Ariopsis_assimilis_102792at7898|acyl-protein thioesterase 1_[Ariopsis_assimilis], Cathorops_dasycephalus_102792at7898|acyl-protein thioesterase 1_[Cathorops_dasycephalus], Plicofollis_tonggol_102792at7898|acyl-protein thioesterase 1_[Plicofollis_tonggol], Potamarius_nelsoni_102792at7898|acyl-protein thioesterase …
OG0001093	N1	n24	0.016129	Non-Terminal	Cathorops_hypophthalmus_107354at7898|Lysophospholipase II_[Cathorops_hypophthalmus]	Ariopsis_assimilis_102792at7898|acyl-protein thioesterase 1_[Ariopsis_assimilis], Cathorops_dasycephalus_102792at7898|acyl-protein thioesterase 1_[Cathorops_dasycephalus], Plicofollis_tonggol_102792at7898|acyl-protein thioesterase 1_[Plicofollis_tonggol], Potamarius_nelsoni_102792at7898|acyl-protein thioesterase 1_[Potamarius_nelsoni], Potamarius_usumacintae_102792at7898|acyl-protein thioesterase…
OG0001158	N0	n2	0.047619	Non-Terminal	Chinchaysuyoa_labiata_21731at7898|_[Chinchaysuyoa_labiata], Bagre_pinnimaculatus_21731at7898|_[Bagre_pinnimaculatus], Ariopsis_canteri_21731at7898|_[Ariopsis_canteri], Notarius_troschelii_21731at7898|_[Notarius_troschelii], Notarius_cookei_21731at7898|_[Notarius_cookei], Plicofollis_layardi_21731at7898|_[Plicofollis_layardi], Pauparius_latirostris_21731at7898|_[Pauparius_latirostris], Galeichthys…	Cathorops_multiradiatus_21731at7898|_[Cathorops_multiradiatus], Cathorops_aguadulce_21731at7898|_Cathorops_aguadulce, Cathorops_festae_21731at7898|_[Cathorops_festae], Galeichthys_feliceps_21731at7898|_[Galeichthys_feliceps], Cathorops_hypophthalmus_21731at7898|_[Cathorops_hypophthalmus], Pararius_mastersi_21731at7898|_[Pararius_mastersi], Pauparius_latirostris_21731at7898|_[Pauparius_latirostris…
OG0001210	N1	n4	0.016129	Non-Terminal	Pararius_proximus_54961at7898|Solute carrier organic anion transporter family member_[Pararius_proximus]	Notarius_quadriscutis_54961at7898|Solute carrier organic anion transporter family member_[Notarius_quadriscutis], Notarius_kessleri_54961at7898|Solute carrier organic anion transporter family member_[Notarius_kessleri], Notarius_lentiginosus_54961at7898|Solute carrier organic anion transporter family member_[Notarius_lentiginosus], Cathorops_melanopus_54961at7898|Solute carrier organic anion tran…
OG0001211	Neoarius_graeffei	n24	1	Terminal	Neoarius_graeffei_56031at7898|Nuclear receptor subfamily 1 group H member 4_[Neoarius_graeffei]	Neoarius_graeffei_56031at7898|Nuclear receptor subfamily 1 group H member 4_[Neoarius_graeffei]
OG0001237	Galeichthys_feliceps	n2	1	Terminal	Galeichthys_feliceps_68630at7898|potassium channel subfamily K member 15-like_[Galeichthys_feliceps]	Galeichthys_feliceps_68630at7898|potassium channel subfamily K member 15-like_[Galeichthys_feliceps]
OG0001284	N1	n32	0.016129	Non-Terminal	Hemiarius_stormii_99072at7898|zinc finger protein 367_[Hemiarius_stormii]	Ariopsis_assimilis_99072at7898|zinc finger protein 367_[Ariopsis_assimilis], Ariopsis_canteri_99072at7898|zinc finger protein 367_[Ariopsis_canteri], Sciades_proops_99072at7898|zinc finger protein 367_[Sciades_proops], Sciades_dowii_99072at7898|zinc finger protein 367_[Sciades_dowii], Notarius_lentiginosus_99072at7898|zinc finger protein 367_[Notarius_lentiginosus], Hemiarius_stormii_70357at7898|…
OG0001286	N1	n3	0.0483871	Non-Terminal	Kyataphisa_nenga_34972at7898|_[Kyataphisa_nenga], Batrachocephalus_mino_34972at7898|_[Batrachocephalus_mino], Pauparius_latirostris_34972at7898|_[Pauparius_latirostris], Megalosciades_augustus_34972at7898|_[Megalosciades_augustus], Neoarius_aff_graeffei_34972at7898|_[Neoarius_aff_graeffei], Sciades_dowii_34972at7898|_[Sciades_dowii], Sciades_proops_34972at7898|_[Sciades_proops]	Notarius_quadriscutis_34972at7898|_[Notarius_quadriscutis], Notarius_cookei_34972at7898|_[Notarius_cookei], Neoarius_midgleyi_34972at7898|_[Neoarius_midgleyi], Cephalocassis_melanochir_34972at7898|_[Cephalocassis_melanochir], Pararius_mastersi_34972at7898|_[Pararius_mastersi], Cochlefelis_danielsi_34972at7898|_[Cochlefelis_danielsi], Neoarius_hainesi_34972at7898|_[Neoarius_hainesi], Genidens_plan…
OG0001286	N1	n16	0.0967742	Non-Terminal	Neoarius_hainesi_34972at7898|_[Neoarius_hainesi], Genidens_planifrons_34972at7898|_[Genidens_planifrons], Neoarius_graeffei_34972at7898|_[Neoarius_graeffei], Cathorops_aguadulce_34972at7898|_Cathorops_aguadulce, Hemipimelodus_borneensis_34972at7898|_[Hemipimelodus_borneensis], Potamosilurus_velutinus_34972at7898|_[Potamosilurus_velutinus], Ariopsis_canteri_34972at7898|_[Ariopsis_canteri], Cathoro…	Notarius_quadriscutis_34972at7898|_[Notarius_quadriscutis], Sciades_dowii_34972at7898|_[Sciades_dowii], Hemiarius_stormii_34972at7898|_[Hemiarius_stormii], Plicofollis_layardi_34972at7898|_[Plicofollis_layardi], Brustiarius_utarus_34972at7898|_[Brustiarius_utarus], Pauparius_latirostris_34972at7898|_[Pauparius_latirostris], Cinetodus_froggatti_34972at7898|_[Cinetodus_froggatti], Cathorops_hypopht…
OG0001289	N1	n9	0.0483871	Non-Terminal	Notarius_lentiginosus_59187at7898|serinethreonine-protein kinase 3_[Notarius_lentiginosus], Cathorops_melanopus_59187at7898|serinethreonine-protein kinase 3_[Cathorops_melanopus], Cathorops_dasycephalus_59187at7898|serinethreonine-protein kinase 3_[Cathorops_dasycephalus], Cathorops_festae_59187at7898|serinethreonine-protein kinase 3_[Cathorops_festae], Cathorops_aguadulce_59187at7898|serinethreo…	Pachyula_crassilabris_59187at7898|serinethreonine-protein kinase 3_[Pachyula_crassilabris], Potamarius_nelsoni_59187at7898|serinethreonine-protein kinase 3_[Potamarius_nelsoni], Genidens_machadoi_59187at7898|serinethreonine-protein kinase 3_[Genidens_machadoi], Batrachocephalus_mino_59187at7898|serinethreonine-protein kinase 3_[Batrachocephalus_mino], Plicofollis_nella_59187at7898|serinethreonine…
OG0001314	N1	n2	0.016129	Non-Terminal	Neoarius_berneyi_116181at7898|PRELI domain containing protein 3A_[Neoarius_berneyi], Neoarius_graeffei_116181at7898|PRELI domain containing protein 3A_[Neoarius_graeffei], Neoarius_aff_graeffei_116181at7898|PRELI domain containing protein 3A_[Neoarius_aff_graeffei], Aceroichthys_dioctes_116181at7898|PRELI domain containing protein 3A_[Aceroichthys_dioctes], Brustiarius_solidus_116181at7898|PRELI …	Ariopsis_assimilis_116181at7898|PRELI domain containing protein 3A_[Ariopsis_assimilis], Chinchaysuyoa_labiata_116181at7898|PRELI domain containing protein 3A_[Chinchaysuyoa_labiata], Arius_gagora_116181at7898|PRELI domain containing protein 3A_[Arius_gagora], Cathorops_hypophthalmus_116181at7898|PRELI domain containing protein 3A_[Cathorops_hypophthalmus]
OG0001359	N1	n3	0.177419	Non-Terminal	Kyataphisa_nenga_32216at7898|fermitin family homolog 1_[Kyataphisa_nenga], Sciades_dowii_32216at7898|fermitin family homolog 1_[Sciades_dowii], Bagre_pinnimaculatus_32216at7898|fermitin family homolog 1_[Bagre_pinnimaculatus], Notarius_cookei_32216at7898|fermitin family homolog 1_[Notarius_cookei], Sciades_herzbergii_32216at7898|fermitin family homolog 1_[Sciades_herzbergii], Neoarius_graeffei_32…	Potamosilurus_macrorhynchus_31176at7898|fermitin family homolog 2 isoform X1_[Potamosilurus_macrorhynchus], Cathorops_dasycephalus_31176at7898|fermitin family homolog 2 isoform X1_[Cathorops_dasycephalus], Notarius_troschelii_31176at7898|fermitin family homolog 2 isoform X1_[Notarius_troschelii], Neoarius_midgleyi_31176at7898|fermitin family homolog 2 isoform X1_[Neoarius_midgleyi], Potamosilurus…
OG0001364	Notarius_troschelii	n24	1	Terminal	Notarius_troschelii_33730at7898|Tyrosine-protein kinase_[Notarius_troschelii]	Notarius_troschelii_33730at7898|Tyrosine-protein kinase_[Notarius_troschelii]
OG0001408	N1	n17	0.0322581	Non-Terminal	Batrachocephalus_mino_75349at7898|death-associated protein kinase 3_[Batrachocephalus_mino], Cathorops_melanopus_75349at7898|death-associated protein kinase 3_[Cathorops_melanopus]	Hemipimelodus_borneensis_75349at7898|death-associated protein kinase 3_[Hemipimelodus_borneensis], Arius_gagora_75349at7898|death-associated protein kinase 3_[Arius_gagora], Plicofollis_layardi_75349at7898|death-associated protein kinase 3_[Plicofollis_layardi], Cinetodus_froggatti_75349at7898|death-associated protein kinase 3_[Cinetodus_froggatti], Hemiarius_stormii_75349at7898|death-associated …
OG0001412	N1	n34	0.016129	Non-Terminal	Cathorops_melanopus_77631at7898|megakaryocyte-associated tyrosine-protein kinase_[Cathorops_melanopus]	Cathorops_melanopus_77631at7898|megakaryocyte-associated tyrosine-protein kinase_[Cathorops_melanopus], Chinchaysuyoa_labiata_77631at7898|megakaryocyte-associated tyrosine-protein kinase_[Chinchaysuyoa_labiata], Notarius_lentiginosus_77631at7898|megakaryocyte-associated tyrosine-protein kinase_[Notarius_lentiginosus], Notarius_troschelii_77631at7898|megakaryocyte-associated tyrosine-protein kinas…
OG0001444	Neoarius_graeffei	n57	1	Terminal	Neoarius_graeffei_99590at7898|inactive Ufm1-specific protease 1_[Neoarius_graeffei]	Neoarius_graeffei_99590at7898|inactive Ufm1-specific protease 1_[Neoarius_graeffei]
OG0001483	N1	n3	0.016129	Non-Terminal	Pararius_mastersi_128252at7898|DNA-directed RNA polymerase subunit_[Pararius_mastersi]	Occidentarius_platypogon_128252at7898|DNA-directed RNA polymerase subunit_[Occidentarius_platypogon], Megalosciades_augustus_128252at7898|DNA-directed RNA polymerase subunit_[Megalosciades_augustus], Neoarius_graeffei_128252at7898|DNA-directed RNA polymerase subunit_[Neoarius_graeffei], Ariopsis_assimilis_128252at7898|DNA-directed RNA polymerase subunit_[Ariopsis_assimilis], Cephalocassis_melanoc…
OG0001487	N1	n11	0.0322581	Non-Terminal	Brustiarius_solidus_131970at7898|60S ribosomal protein L36_[Brustiarius_solidus], Notarius_cookei_131970at7898|60S ribosomal protein L36_[Notarius_cookei]	Cinetodus_froggatti_131970at7898|60S ribosomal protein L36_[Cinetodus_froggatti], Sciades_dowii_131970at7898|60S ribosomal protein L36_[Sciades_dowii], Ariopsis_jimenezi_131970at7898|60S ribosomal protein L36_[Ariopsis_jimenezi], Megalosciades_augustus_131970at7898|60S ribosomal protein L36_[Megalosciades_augustus], Chinchaysuyoa_labiata_131970at7898|60S ribosomal protein L36_[Chinchaysuyoa_labia…
OG0001569	N1	n2	0.0806452	Non-Terminal	Hemiarius_stormii_67122at7898|_[Hemiarius_stormii], Potamarius_usumacintae_67122at7898|_[Potamarius_usumacintae], Notarius_quadriscutis_67122at7898|_[Notarius_quadriscutis], Cathorops_melanopus_67122at7898|_[Cathorops_melanopus], Cathorops_hypophthalmus_67122at7898|_[Cathorops_hypophthalmus], Cathorops_aguadulce_67122at7898|_Cathorops_aguadulce, Cathorops_festae_67122at7898|_[Cathorops_festae], A…	Hemiarius_stormii_67122at7898|_[Hemiarius_stormii], Occidentarius_platypogon_67122at7898|_[Occidentarius_platypogon], Brustiarius_nox_67122at7898|_[Brustiarius_nox], Sciades_herzbergii_67122at7898|_[Sciades_herzbergii], Ariopsis_canteri_67122at7898|_[Ariopsis_canteri], Aceroichthys_dioctes_67122at7898|_[Aceroichthys_dioctes], Notarius_kessleri_67122at7898|_[Notarius_kessleri], Genidens_machadoi_6…
OG0001641	N3	n40	0.0172414	Non-Terminal	Pararius_mastersi_128315at7898|PHD finger-like domain-containing protein 5A_[Pararius_mastersi]	Kyataphisa_nenga_128315at7898|PHD finger-like domain-containing protein 5A_[Kyataphisa_nenga], Notarius_quadriscutis_128315at7898|PHD finger-like domain-containing protein 5A_[Notarius_quadriscutis], Ariopsis_canteri_128315at7898|PHD finger-like domain-containing protein 5A_[Ariopsis_canteri], Nemapteryx_armiger_128315at7898|PHD finger-like domain-containing protein 5A_[Nemapteryx_armiger], Parar…
OG0001642	N1	n5	0.0483871	Non-Terminal	Hemiarius_stormii_132462at7898|60S ribosomal protein L37a_[Hemiarius_stormii], Bleekeriella_leptaspis_132462at7898|60S ribosomal protein L37a_[Bleekeriella_leptaspis], Plicofollis_tonggol_132462at7898|60S ribosomal protein L37a_[Plicofollis_tonggol], Plicofollis_layardi_132462at7898|60S ribosomal protein L37a_[Plicofollis_layardi], Ariopsis_jimenezi_132462at7898|60S ribosomal protein L37a_[Ariops…	Pararius_mastersi_132462at7898|60S ribosomal protein L37a_[Pararius_mastersi], Genidens_genidens_132462at7898|60S ribosomal protein L37a_[Genidens_genidens], Notarius_cookei_132462at7898|60S ribosomal protein L37a_[Notarius_cookei], Brustiarius_solidus_132462at7898|60S ribosomal protein L37a_[Brustiarius_solidus], Brustiarius_solidus_132462at7898|60S ribosomal protein L37a_[Brustiarius_solidus]
OG0001642	Brustiarius_solidus	n54	1	Terminal	Brustiarius_solidus_132462at7898|60S ribosomal protein L37a_[Brustiarius_solidus]	Brustiarius_solidus_132462at7898|60S ribosomal protein L37a_[Brustiarius_solidus]
OG0001643	N1	n36	0.0322581	Non-Terminal	Genidens_machadoi_132607at7898|gamma-aminobutyric acid receptor-associated protein-like 1_[Genidens_machadoi], Cathorops_aguadulce_132607at7898|gamma-aminobutyric acid receptor-associated protein-like 1_Cathorops_aguadulce, Genidens_genidens_132607at7898|gamma-aminobutyric acid receptor-associated protein-like 1_[Genidens_genidens], Plicofollis_layardi_132607at7898|gamma-aminobutyric acid recepto…	Hemiarius_stormii_132607at7898|gamma-aminobutyric acid receptor-associated protein-like 1_[Hemiarius_stormii], Plicofollis_tonggol_132607at7898|gamma-aminobutyric acid receptor-associated protein-like 1_[Plicofollis_tonggol], Cathorops_multiradiatus_132607at7898|gamma-aminobutyric acid receptor-associated protein-like 1_[Cathorops_multiradiatus], Notarius_kessleri_132607at7898|gamma-aminobutyric …
OG0001645	N3	n9	0.0172414	Non-Terminal	Notarius_kessleri_135548at7898|cx9C motif-containing protein 4_[Notarius_kessleri], Notarius_quadriscutis_135548at7898|cx9C motif-containing protein 4_[Notarius_quadriscutis], Notarius_troschelii_135548at7898|cx9C motif-containing protein 4_[Notarius_troschelii], Notarius_lentiginosus_135548at7898|cx9C motif-containing protein 4_[Notarius_lentiginosus]	Ariopsis_canteri_135548at7898|cx9C motif-containing protein 4_[Ariopsis_canteri], Ariopsis_assimilis_135548at7898|cx9C motif-containing protein 4_[Ariopsis_assimilis], Ariopsis_jimenezi_135548at7898|cx9C motif-containing protein 4_[Ariopsis_jimenezi], Potamarius_usumacintae_135548at7898|cx9C motif-containing protein 4_[Potamarius_usumacintae], Potamarius_nelsoni_135548at7898|cx9C motif-containing…
OG0001692	N0	n3	0.015873	Non-Terminal	Sciades_dowii_57931at7898|_[Sciades_dowii], Sciades_proops_57931at7898|_[Sciades_proops], Sciades_herzbergii_57931at7898|_[Sciades_herzbergii], Occidentarius_platypogon_57931at7898|_[Occidentarius_platypogon], Galeichthys_feliceps_57931at7898|_[Galeichthys_feliceps], Bagre_pinnimaculatus_57931at7898|_[Bagre_pinnimaculatus]	Galeichthys_feliceps_70161at7898|neuromedin-U receptor 1_[Galeichthys_feliceps], Notarius_troschelii_57931at7898|_[Notarius_troschelii]
OG0001779	N1	n4	0.145161	Non-Terminal	Plicofollis_tonggol_111241at7898|_[Plicofollis_tonggol], Genidens_planifrons_111241at7898|_[Genidens_planifrons], Ariopsis_canteri_111241at7898|_[Ariopsis_canteri], Netuma_bilineata_111241at7898|_[Netuma_bilineata], Neoarius_graeffei_111241at7898|_[Neoarius_graeffei], Notarius_cookei_111241at7898|_[Notarius_cookei], Brustiarius_solidus_111241at7898|_[Brustiarius_solidus], Sciades_herzbergii_11124…	Batrachocephalus_mino_129524at7898|peptidyl-prolyl cis-trans isomerase FKBP1B_[Batrachocephalus_mino], Pachyula_crassilabris_129524at7898|peptidyl-prolyl cis-trans isomerase FKBP1B_[Pachyula_crassilabris], Neoarius_hainesi_129524at7898|peptidyl-prolyl cis-trans isomerase FKBP1B_[Neoarius_hainesi], Kyataphisa_nenga_129524at7898|peptidyl-prolyl cis-trans isomerase FKBP1B_[Kyataphisa_nenga], Potamos…
OG0001901	N1	n47	0.016129	Non-Terminal	Notarius_cookei_120168at7898|60S ribosomal protein L13_[Notarius_cookei]	Notarius_cookei_120168at7898|60S ribosomal protein L13_[Notarius_cookei], Genidens_planifrons_120168at7898|60S ribosomal protein L13_[Genidens_planifrons], Genidens_genidens_120168at7898|60S ribosomal protein L13_[Genidens_genidens], Genidens_machadoi_120168at7898|60S ribosomal protein L13_[Genidens_machadoi], Notarius_kessleri_120168at7898|60S ribosomal protein L13_[Notarius_kessleri], Pauparius…
OG0001934	N1	n3	0.016129	Non-Terminal	Bagre_pinnimaculatus_31760at7898|cadherin-22_[Bagre_pinnimaculatus]	Neoarius_berneyi_40629at7898|Cadherin 15 type 1 M-cadherin _myotubule__[Neoarius_berneyi], Cephalocassis_melanochir_40629at7898|Cadherin 15 type 1 M-cadherin _myotubule__[Cephalocassis_melanochir], Sciades_herzbergii_40629at7898|Cadherin 15 type 1 M-cadherin _myotubule__[Sciades_herzbergii], Cochlefelis_spatula_40629at7898|Cadherin 15 type 1 M-cadherin _myotubule__[Cochlefelis_spatula], Arius_gag…
OG0002047	N1	n4	0.016129	Non-Terminal	Genidens_genidens_135340at7898|Ribosomal protein large P1_[Genidens_genidens], Potamarius_nelsoni_135340at7898|Ribosomal protein large P1_[Potamarius_nelsoni], Potamarius_usumacintae_135340at7898|Ribosomal protein large P1_[Potamarius_usumacintae]	Genidens_genidens_135340at7898|Ribosomal protein large P1_[Genidens_genidens]
OG0002062	N1	n7	0.0322581	Non-Terminal	Cathorops_hypophthalmus_36198at7898|_[Cathorops_hypophthalmus], Pachyula_crassilabris_36198at7898|_[Pachyula_crassilabris], Cathorops_multiradiatus_36198at7898|_[Cathorops_multiradiatus], Cathorops_dasycephalus_36198at7898|_[Cathorops_dasycephalus], Potamarius_usumacintae_36198at7898|_[Potamarius_usumacintae], Potamarius_nelsoni_36198at7898|_[Potamarius_nelsoni], Ariopsis_jimenezi_36198at7898|_[A…	Bleekeriella_leptaspis_36198at7898|_[Bleekeriella_leptaspis], Bleekeriella_aff__leptaspis_36198at7898|_[Bleekeriella_aff._leptaspis], Ariopsis_assimilis_36198at7898|_[Ariopsis_assimilis], Occidentarius_platypogon_36198at7898|_[Occidentarius_platypogon], Genidens_machadoi_36198at7898|_[Genidens_machadoi], Cathorops_aguadulce_36198at7898|_Cathorops_aguadulce
OG0002145	N1	n9	0.0322581	Non-Terminal	Sciades_herzbergii_108975at7898|electron transfer flavoprotein subunit beta_[Sciades_herzbergii], Notarius_quadriscutis_108975at7898|electron transfer flavoprotein subunit beta_[Notarius_quadriscutis]	Bagre_pinnimaculatus_108975at7898|electron transfer flavoprotein subunit beta_[Bagre_pinnimaculatus], Genidens_genidens_108975at7898|electron transfer flavoprotein subunit beta_[Genidens_genidens], Ariopsis_assimilis_108975at7898|electron transfer flavoprotein subunit beta_[Ariopsis_assimilis], Occidentarius_platypogon_108975at7898|electron transfer flavoprotein subunit beta_[Occidentarius_platyp…
OG0002145	N3	n23	0.0344828	Non-Terminal	Batrachocephalus_mino_108975at7898|electron transfer flavoprotein subunit beta_[Batrachocephalus_mino], Notarius_quadriscutis_108975at7898|electron transfer flavoprotein subunit beta_[Notarius_quadriscutis], Notarius_kessleri_108975at7898|electron transfer flavoprotein subunit beta_[Notarius_kessleri], Hemipimelodus_borneensis_108975at7898|electron transfer flavoprotein subunit beta_[Hemipimelodu…	Brustiarius_nox_108975at7898|electron transfer flavoprotein subunit beta_[Brustiarius_nox], Brustiarius_utarus_108975at7898|electron transfer flavoprotein subunit beta_[Brustiarius_utarus], Nedystoma_dayi_108975at7898|electron transfer flavoprotein subunit beta_[Nedystoma_dayi], Cochlefelis_danielsi_108975at7898|electron transfer flavoprotein subunit beta_[Cochlefelis_danielsi], Pauparius_latiros…
OG0002189	N0	n0	0.142857	Non-Terminal	Neoarius_aff_graeffei_50606at7898|parathyroid hormoneparathyroid hormone-related peptide receptor-like_[Neoarius_aff_graeffei], Pauparius_latirostris_50606at7898|parathyroid hormoneparathyroid hormone-related peptide receptor-like_[Pauparius_latirostris], Aceroichthys_dioctes_50606at7898|parathyroid hormoneparathyroid hormone-related peptide receptor-like_[Aceroichthys_dioctes], Nemapteryx_armige…	Notarius_cookei_50606at7898|parathyroid hormoneparathyroid hormone-related peptide receptor-like_[Notarius_cookei], Notarius_quadriscutis_50606at7898|parathyroid hormoneparathyroid hormone-related peptide receptor-like_[Notarius_quadriscutis], Cathorops_multiradiatus_50606at7898|parathyroid hormoneparathyroid hormone-related peptide receptor-like_[Cathorops_multiradiatus], Notarius_lentiginosus_5…
OG0002189	N0	n27	0.015873	Non-Terminal	Notarius_lentiginosus_50606at7898|parathyroid hormoneparathyroid hormone-related peptide receptor-like_[Notarius_lentiginosus], Neoarius_hainesi_50606at7898|parathyroid hormoneparathyroid hormone-related peptide receptor-like_[Neoarius_hainesi], Neoarius_graeffei_50606at7898|parathyroid hormoneparathyroid hormone-related peptide receptor-like_[Neoarius_graeffei], Sciades_proops_50606at7898|parath…	Galeichthys_feliceps_50606at7898|parathyroid hormoneparathyroid hormone-related peptide receptor-like_[Galeichthys_feliceps]
OG0002250	N1	n20	0.016129	Non-Terminal	Batrachocephalus_mino_6908at7898|Splicing factor 3b subunit 1_[Batrachocephalus_mino], Chinchaysuyoa_labiata_6908at7898|Splicing factor 3b subunit 1_[Chinchaysuyoa_labiata], Notarius_quadriscutis_6908at7898|Splicing factor 3b subunit 1_[Notarius_quadriscutis]	Cephalocassis_melanochir_6908at7898|Splicing factor 3b subunit 1_[Cephalocassis_melanochir], Cinetodus_froggatti_6908at7898|Splicing factor 3b subunit 1_[Cinetodus_froggatti], Cochlefelis_spatula_6908at7898|Splicing factor 3b subunit 1_[Cochlefelis_spatula], Brustiarius_utarus_6908at7898|Splicing factor 3b subunit 1_[Brustiarius_utarus], Nedystoma_dayi_6908at7898|Splicing factor 3b subunit 1_[Ned…
OG0002354	N1	n35	0.016129	Non-Terminal	Notarius_quadriscutis_114080at7898|Ribosomal protein L15_[Notarius_quadriscutis], Potamarius_nelsoni_114080at7898|Ribosomal protein L15_[Potamarius_nelsoni], Chinchaysuyoa_labiata_114080at7898|Ribosomal protein L15_[Chinchaysuyoa_labiata], Genidens_genidens_114080at7898|Ribosomal protein L15_[Genidens_genidens], Genidens_machadoi_114080at7898|Ribosomal protein L15_[Genidens_machadoi], Bagre_pinni…	Cathorops_hypophthalmus_114080at7898|Ribosomal protein L15_[Cathorops_hypophthalmus], Cathorops_melanopus_114080at7898|Ribosomal protein L15_[Cathorops_melanopus], Notarius_cookei_114080at7898|Ribosomal protein L15_[Notarius_cookei], Betancurichthys_madagascariensis_114080at7898|Ribosomal protein L15_[Betancurichthys_madagascariensis]
OG0002390	Plicofollis_nella	n24	1	Terminal	Plicofollis_nella_128214at7898|60S ribosomal protein L27_[Plicofollis_nella]	Plicofollis_nella_128214at7898|60S ribosomal protein L27_[Plicofollis_nella]
OG0002542	N3	n31	0.0172414	Non-Terminal	Pararius_mastersi_96316at7898|protein FAM98A_[Pararius_mastersi], Doiichthys_novaeguineae_96316at7898|protein FAM98A_[Doiichthys_novaeguineae], Pachyula_crassilabris_96316at7898|protein FAM98A_[Pachyula_crassilabris], Notarius_lentiginosus_92504at7898|protein FAM98B_[Notarius_lentiginosus], Plicofollis_layardi_92504at7898|protein FAM98B_[Plicofollis_layardi], Potamarius_usumacintae_92504at7898|pr…	Notarius_lentiginosus_96316at7898|protein FAM98A_[Notarius_lentiginosus]
OG0002609	N3	n32	0.0172414	Non-Terminal	Potamarius_nelsoni_66761at7898|_[Potamarius_nelsoni], Notarius_troschelii_115442at7898|Ankyrin repeat domain 39_[Notarius_troschelii], Pauparius_latirostris_66761at7898|_[Pauparius_latirostris], Megalosciades_augustus_66761at7898|_[Megalosciades_augustus], Nemapteryx_armiger_66761at7898|_[Nemapteryx_armiger], Pararius_mastersi_66761at7898|_[Pararius_mastersi], Brustiarius_nox_66761at7898|_[Brusti…	Doiichthys_novaeguineae_66761at7898|_[Doiichthys_novaeguineae], Notarius_troschelii_66761at7898|_[Notarius_troschelii]
OG0002649	N1	n2	0.0483871	Non-Terminal	Brustiarius_solidus_100316at7898|_[Brustiarius_solidus], Cephalocassis_melanochir_100316at7898|_[Cephalocassis_melanochir], Neoarius_hainesi_100316at7898|_[Neoarius_hainesi], Neoarius_graeffei_100316at7898|_[Neoarius_graeffei], Sciades_herzbergii_100316at7898|_[Sciades_herzbergii], Sciades_dowii_100316at7898|_[Sciades_dowii], Potamarius_usumacintae_100316at7898|_[Potamarius_usumacintae]	Genidens_planifrons_100316at7898|_[Genidens_planifrons], Chinchaysuyoa_labiata_100316at7898|_[Chinchaysuyoa_labiata], Plicofollis_layardi_100316at7898|_[Plicofollis_layardi], Plicofollis_nella_100316at7898|_[Plicofollis_nella], Sciades_herzbergii_100316at7898|_[Sciades_herzbergii], Potamosilurus_velutinus_100316at7898|_[Potamosilurus_velutinus], Arius_gagora_100316at7898|_[Arius_gagora], Cathorop…
OG0002649	Bagre_pinnimaculatus	n46	1	Terminal	Bagre_pinnimaculatus_100316at7898|_[Bagre_pinnimaculatus]	Bagre_pinnimaculatus_100316at7898|_[Bagre_pinnimaculatus]
OG0002672	N1	n3	0.016129	Non-Terminal	Pararius_mastersi_135449at7898|_[Pararius_mastersi], Pararius_proximus_135449at7898|_[Pararius_proximus], Neoarius_aff_graeffei_135449at7898|_[Neoarius_aff_graeffei], Chinchaysuyoa_labiata_135449at7898|_[Chinchaysuyoa_labiata], Neoarius_berneyi_135449at7898|_[Neoarius_berneyi], Neoarius_graeffei_135449at7898|_[Neoarius_graeffei], Ariopsis_jimenezi_135449at7898|_[Ariopsis_jimenezi], Arius_gagora_1…	Pachyula_crassilabris_135449at7898|_[Pachyula_crassilabris], Brustiarius_solidus_135449at7898|_[Brustiarius_solidus], Potamarius_nelsoni_135449at7898|_[Potamarius_nelsoni], Megalosciades_augustus_135449at7898|_[Megalosciades_augustus]
OG0002687	N1	n1	0.112903	Non-Terminal	Bleekeriella_leptaspis_56979at7898|Y+L amino acid transporter 2-like_[Bleekeriella_leptaspis], Brustiarius_utarus_56979at7898|Y+L amino acid transporter 2-like_[Brustiarius_utarus], Pararius_proximus_56979at7898|Y+L amino acid transporter 2-like_[Pararius_proximus], Neoarius_graeffei_56979at7898|Y+L amino acid transporter 2-like_[Neoarius_graeffei], Neoarius_berneyi_56979at7898|Y+L amino acid tra…	Ariopsis_canteri_49812at7898|Y+L amino acid transporter 2_[Ariopsis_canteri], Bagre_pinnimaculatus_49812at7898|Y+L amino acid transporter 2_[Bagre_pinnimaculatus], Ariopsis_assimilis_49812at7898|Y+L amino acid transporter 2_[Ariopsis_assimilis], Pachyula_crassilabris_49812at7898|Y+L amino acid transporter 2_[Pachyula_crassilabris], Brustiarius_solidus_49812at7898|Y+L amino acid transporter 2_[Bru…
OG0002687	N3	n2	0.0517241	Non-Terminal	Bleekeriella_leptaspis_56979at7898|Y+L amino acid transporter 2-like_[Bleekeriella_leptaspis], Brustiarius_utarus_56979at7898|Y+L amino acid transporter 2-like_[Brustiarius_utarus], Pararius_proximus_56979at7898|Y+L amino acid transporter 2-like_[Pararius_proximus], Neoarius_graeffei_56979at7898|Y+L amino acid transporter 2-like_[Neoarius_graeffei], Neoarius_berneyi_56979at7898|Y+L amino acid tra…	Pachyula_crassilabris_49812at7898|Y+L amino acid transporter 2_[Pachyula_crassilabris], Hemipimelodus_borneensis_49812at7898|Y+L amino acid transporter 2_[Hemipimelodus_borneensis], Cathorops_aguadulce_49812at7898|Y+L amino acid transporter 2_Cathorops_aguadulce, Megalosciades_augustus_49812at7898|Y+L amino acid transporter 2_[Megalosciades_augustus], Cochlefelis_danielsi_49812at7898|Y+L amino ac…
OG0002838	N0	n2	0.031746	Non-Terminal	Pararius_proximus_105135at7898|fetuin-B-like_[Pararius_proximus], Netuma_bilineata_105135at7898|fetuin-B-like_[Netuma_bilineata], Bleekeriella_leptaspis_105135at7898|fetuin-B-like_[Bleekeriella_leptaspis], Plicofollis_layardi_105135at7898|fetuin-B-like_[Plicofollis_layardi], Brustiarius_utarus_105135at7898|fetuin-B-like_[Brustiarius_utarus], Cephalocassis_melanochir_105135at7898|fetuin-B-like_[Ce…	Neoarius_graeffei_105135at7898|fetuin-B-like_[Neoarius_graeffei], Cochlefelis_spatula_105135at7898|fetuin-B-like_[Cochlefelis_spatula], Genidens_planifrons_105135at7898|fetuin-B-like_[Genidens_planifrons], Galeichthys_feliceps_91651at7898|alpha-2-HS-glycoprotein-like_[Galeichthys_feliceps], Kyataphisa_nenga_91651at7898|alpha-2-HS-glycoprotein-like_[Kyataphisa_nenga], Batrachocephalus_mino_91651at…
OG0002880	N1	n7	0.016129	Non-Terminal	Genidens_genidens_54133at7898|phosphatidylinositol 4-phosphate 5-kinase type-1 beta-like_[Genidens_genidens], Genidens_planifrons_54133at7898|phosphatidylinositol 4-phosphate 5-kinase type-1 beta-like_[Genidens_planifrons], Sciades_dowii_54133at7898|phosphatidylinositol 4-phosphate 5-kinase type-1 beta-like_[Sciades_dowii], Batrachocephalus_mino_54133at7898|phosphatidylinositol 4-phosphate 5-kina…	Notarius_cookei_54133at7898|phosphatidylinositol 4-phosphate 5-kinase type-1 beta-like_[Notarius_cookei], Notarius_kessleri_54133at7898|phosphatidylinositol 4-phosphate 5-kinase type-1 beta-like_[Notarius_kessleri], Cephalocassis_melanochir_54133at7898|phosphatidylinositol 4-phosphate 5-kinase type-1 beta-like_[Cephalocassis_melanochir], Notarius_lentiginosus_54133at7898|phosphatidylinositol 4-ph…
OG0002898	N1	n17	0.016129	Non-Terminal	Brustiarius_nox_113115at7898|_[Brustiarius_nox], Brustiarius_solidus_113115at7898|_[Brustiarius_solidus], Sciades_dowii_113115at7898|_[Sciades_dowii], Occidentarius_platypogon_113115at7898|_[Occidentarius_platypogon], Chinchaysuyoa_labiata_113115at7898|_[Chinchaysuyoa_labiata], Genidens_genidens_113115at7898|_[Genidens_genidens], Potamarius_usumacintae_113115at7898|_[Potamarius_usumacintae], Ario…	Brustiarius_solidus_113115at7898|_[Brustiarius_solidus], Neoarius_midgleyi_113115at7898|_[Neoarius_midgleyi], Paracinetodus_carinatus_113115at7898|_[Paracinetodus_carinatus]
OG0002905	N1	n2	0.0483871	Non-Terminal	Netuma_bilineata_83524at7898|Translocating chain-associated membrane protein_[Netuma_bilineata], Notarius_lentiginosus_83524at7898|Translocating chain-associated membrane protein_[Notarius_lentiginosus], Sciades_proops_83524at7898|Translocating chain-associated membrane protein_[Sciades_proops], Ariopsis_jimenezi_83524at7898|Translocating chain-associated membrane protein_[Ariopsis_jimenezi], Bag…	Ariopsis_assimilis_83524at7898|Translocating chain-associated membrane protein_[Ariopsis_assimilis], Ariopsis_canteri_83524at7898|Translocating chain-associated membrane protein_[Ariopsis_canteri], Notarius_quadriscutis_83524at7898|Translocating chain-associated membrane protein_[Notarius_quadriscutis]
OG0002905	N1	n9	0.0322581	Non-Terminal	Potamarius_usumacintae_83524at7898|Translocating chain-associated membrane protein_[Potamarius_usumacintae], Potamarius_nelsoni_83524at7898|Translocating chain-associated membrane protein_[Potamarius_nelsoni], Notarius_cookei_83524at7898|Translocating chain-associated membrane protein_[Notarius_cookei], Notarius_kessleri_83524at7898|Translocating chain-associated membrane protein_[Notarius_kessle…	Brustiarius_solidus_83524at7898|Translocating chain-associated membrane protein_[Brustiarius_solidus], Betancurichthys_madagascariensis_83524at7898|Translocating chain-associated membrane protein_[Betancurichthys_madagascariensis], Cathorops_multiradiatus_86250at7898|Translocating chain-associated membrane protein_[Cathorops_multiradiatus], Pararius_mastersi_86250at7898|Translocating chain-associ…
OG0002905	N3	n18	0.0517241	Non-Terminal	Cathorops_multiradiatus_86250at7898|Translocating chain-associated membrane protein_[Cathorops_multiradiatus], Pararius_mastersi_86250at7898|Translocating chain-associated membrane protein_[Pararius_mastersi], Bleekeriella_aff__leptaspis_86250at7898|Translocating chain-associated membrane protein_[Bleekeriella_aff._leptaspis], Bleekeriella_leptaspis_86250at7898|Translocating chain-associated memb…	Kyataphisa_nenga_83524at7898|Translocating chain-associated membrane protein_[Kyataphisa_nenga], Cathorops_festae_83524at7898|Translocating chain-associated membrane protein_[Cathorops_festae], Occidentarius_platypogon_83524at7898|Translocating chain-associated membrane protein_[Occidentarius_platypogon]
OG0002905	N3	n27	0.0172414	Non-Terminal	Neoarius_hainesi_83524at7898|Translocating chain-associated membrane protein_[Neoarius_hainesi]	Ariopsis_canteri_86250at7898|Translocating chain-associated membrane protein_[Ariopsis_canteri], Ariopsis_assimilis_86250at7898|Translocating chain-associated membrane protein_[Ariopsis_assimilis], Potamarius_nelsoni_86250at7898|Translocating chain-associated membrane protein_[Potamarius_nelsoni], Cathorops_festae_86250at7898|Translocating chain-associated membrane protein_[Cathorops_festae], Cat…
OG0002963	N3	n29	0.0172414	Non-Terminal	Notarius_cookei_115967at7898|40S ribosomal protein S7_[Notarius_cookei]	Neoarius_aff_graeffei_115967at7898|40S ribosomal protein S7_[Neoarius_aff_graeffei], Hemipimelodus_borneensis_115967at7898|40S ribosomal protein S7_[Hemipimelodus_borneensis], Notarius_cookei_115967at7898|40S ribosomal protein S7_[Notarius_cookei], Betancurichthys_madagascariensis_115967at7898|40S ribosomal protein S7_[Betancurichthys_madagascariensis], Plicofollis_tonggol_115967at7898|40S riboso…
OG0002996	Kyataphisa_nenga	n21	1	Terminal	Kyataphisa_nenga_67432at7898|bone morphogenetic protein 15_[Kyataphisa_nenga]	Kyataphisa_nenga_67432at7898|bone morphogenetic protein 15_[Kyataphisa_nenga]
OG0002996	Neoarius_hainesi	n26	1	Terminal	Neoarius_hainesi_67432at7898|bone morphogenetic protein 15_[Neoarius_hainesi]	Neoarius_hainesi_67432at7898|bone morphogenetic protein 15_[Neoarius_hainesi]
OG0002996	Netuma_bilineata	n33	1	Terminal	Netuma_bilineata_67432at7898|bone morphogenetic protein 15_[Netuma_bilineata]	Netuma_bilineata_67432at7898|bone morphogenetic protein 15_[Netuma_bilineata]
OG0003072	N1	n2	0.0645161	Non-Terminal	Arius_gagora_59062at7898|ruvB-like 1_[Arius_gagora], Nemapteryx_armiger_59062at7898|ruvB-like 1_[Nemapteryx_armiger], Sciades_proops_59062at7898|ruvB-like 1_[Sciades_proops], Sciades_dowii_59062at7898|ruvB-like 1_[Sciades_dowii], Chinchaysuyoa_labiata_59062at7898|ruvB-like 1_[Chinchaysuyoa_labiata], Batrachocephalus_mino_59062at7898|ruvB-like 1_[Batrachocephalus_mino], Cephalocassis_melanochir_59…	Bagre_pinnimaculatus_63190at7898|ruvB-like 2_[Bagre_pinnimaculatus], Genidens_genidens_63190at7898|ruvB-like 2_[Genidens_genidens], Notarius_kessleri_63190at7898|ruvB-like 2_[Notarius_kessleri], Netuma_bilineata_63190at7898|ruvB-like 2_[Netuma_bilineata], Cathorops_melanopus_63190at7898|ruvB-like 2_[Cathorops_melanopus], Cathorops_hypophthalmus_63190at7898|ruvB-like 2_[Cathorops_hypophthalmus], P…
OG0003120	N1	n2	0.0483871	Non-Terminal	Sciades_herzbergii_50572at7898|V-type proton ATPase subunit H_[Sciades_herzbergii], Ariopsis_canteri_50572at7898|V-type proton ATPase subunit H_[Ariopsis_canteri], Genidens_planifrons_50572at7898|V-type proton ATPase subunit H_[Genidens_planifrons]	Neoarius_graeffei_50572at7898|V-type proton ATPase subunit H_[Neoarius_graeffei], Brustiarius_solidus_50572at7898|V-type proton ATPase subunit H_[Brustiarius_solidus], Brustiarius_utarus_50572at7898|V-type proton ATPase subunit H_[Brustiarius_utarus], Bleekeriella_leptaspis_50572at7898|V-type proton ATPase subunit H_[Bleekeriella_leptaspis], Bleekeriella_aff__leptaspis_50572at7898|V-type proton A…
OG0003120	N1	n10	0.016129	Non-Terminal	Sciades_herzbergii_50572at7898|V-type proton ATPase subunit H_[Sciades_herzbergii], Notarius_lentiginosus_50572at7898|V-type proton ATPase subunit H_[Notarius_lentiginosus], Cochlefelis_spatula_50572at7898|V-type proton ATPase subunit H_[Cochlefelis_spatula], Sciades_dowii_50572at7898|V-type proton ATPase subunit H_[Sciades_dowii], Cathorops_dasycephalus_50572at7898|V-type proton ATPase subunit H…	Bagre_pinnimaculatus_50572at7898|V-type proton ATPase subunit H_[Bagre_pinnimaculatus]
OG0003142	N1	n3	0.016129	Non-Terminal	Cathorops_melanopus_14704at7898|lysosomal alpha-glucosidase-like_[Cathorops_melanopus], Sciades_herzbergii_18108at7898|_[Sciades_herzbergii], Hemiarius_stormii_18108at7898|_[Hemiarius_stormii], Genidens_machadoi_18108at7898|_[Genidens_machadoi], Potamarius_nelsoni_18108at7898|_[Potamarius_nelsoni], Ariopsis_jimenezi_18108at7898|_[Ariopsis_jimenezi], Potamosilurus_velutinus_18108at7898|_[Potamosil…	Cathorops_multiradiatus_18108at7898|_[Cathorops_multiradiatus]
OG0003142	N1	n5	0.016129	Non-Terminal	Sciades_herzbergii_18108at7898|_[Sciades_herzbergii]	Hemiarius_stormii_18108at7898|_[Hemiarius_stormii], Genidens_machadoi_18108at7898|_[Genidens_machadoi], Potamarius_nelsoni_18108at7898|_[Potamarius_nelsoni], Ariopsis_jimenezi_18108at7898|_[Ariopsis_jimenezi], Potamosilurus_velutinus_18108at7898|_[Potamosilurus_velutinus], Brustiarius_solidus_18108at7898|_[Brustiarius_solidus], Neoarius_graeffei_18108at7898|_[Neoarius_graeffei], Genidens_planifro…
OG0003142	N1	n6	0.0322581	Non-Terminal	Hemiarius_stormii_18108at7898|_[Hemiarius_stormii], Genidens_machadoi_18108at7898|_[Genidens_machadoi], Potamarius_nelsoni_18108at7898|_[Potamarius_nelsoni], Ariopsis_jimenezi_18108at7898|_[Ariopsis_jimenezi], Potamosilurus_velutinus_18108at7898|_[Potamosilurus_velutinus]	Brustiarius_solidus_18108at7898|_[Brustiarius_solidus], Neoarius_graeffei_18108at7898|_[Neoarius_graeffei], Genidens_planifrons_18108at7898|_[Genidens_planifrons], Ariopsis_canteri_18108at7898|_[Ariopsis_canteri], Notarius_lentiginosus_18108at7898|_[Notarius_lentiginosus], Bagre_pinnimaculatus_18108at7898|_[Bagre_pinnimaculatus], Batrachocephalus_mino_18108at7898|_[Batrachocephalus_mino], Bagre_p…
OG0003142	N1	n11	0.016129	Non-Terminal	Brustiarius_solidus_18108at7898|_[Brustiarius_solidus]	Neoarius_graeffei_18108at7898|_[Neoarius_graeffei], Genidens_planifrons_18108at7898|_[Genidens_planifrons], Ariopsis_canteri_18108at7898|_[Ariopsis_canteri], Notarius_lentiginosus_18108at7898|_[Notarius_lentiginosus], Bagre_pinnimaculatus_18108at7898|_[Bagre_pinnimaculatus], Batrachocephalus_mino_18108at7898|_[Batrachocephalus_mino], Bagre_pinnimaculatus_14704at7898|lysosomal alpha-glucosidase-li…
OG0003142	N1	n12	0.016129	Non-Terminal	Neoarius_graeffei_18108at7898|_[Neoarius_graeffei]	Genidens_planifrons_18108at7898|_[Genidens_planifrons], Ariopsis_canteri_18108at7898|_[Ariopsis_canteri], Notarius_lentiginosus_18108at7898|_[Notarius_lentiginosus], Bagre_pinnimaculatus_18108at7898|_[Bagre_pinnimaculatus], Batrachocephalus_mino_18108at7898|_[Batrachocephalus_mino], Bagre_pinnimaculatus_14704at7898|lysosomal alpha-glucosidase-like_[Bagre_pinnimaculatus], Batrachocephalus_mino_147…
OG0003142	N1	n13	0.016129	Non-Terminal	Genidens_planifrons_18108at7898|_[Genidens_planifrons]	Ariopsis_canteri_18108at7898|_[Ariopsis_canteri], Notarius_lentiginosus_18108at7898|_[Notarius_lentiginosus], Bagre_pinnimaculatus_18108at7898|_[Bagre_pinnimaculatus], Batrachocephalus_mino_18108at7898|_[Batrachocephalus_mino], Bagre_pinnimaculatus_14704at7898|lysosomal alpha-glucosidase-like_[Bagre_pinnimaculatus], Batrachocephalus_mino_14704at7898|lysosomal alpha-glucosidase-like_[Batrachocepha…
OG0003142	N1	n15	0.016129	Non-Terminal	Notarius_lentiginosus_18108at7898|_[Notarius_lentiginosus]	Bagre_pinnimaculatus_18108at7898|_[Bagre_pinnimaculatus], Batrachocephalus_mino_18108at7898|_[Batrachocephalus_mino], Bagre_pinnimaculatus_14704at7898|lysosomal alpha-glucosidase-like_[Bagre_pinnimaculatus], Batrachocephalus_mino_14704at7898|lysosomal alpha-glucosidase-like_[Batrachocephalus_mino], Kyataphisa_nenga_14704at7898|lysosomal alpha-glucosidase-like_[Kyataphisa_nenga], Neoarius_graeffei…
OG0003142	N1	n16	0.0322581	Non-Terminal	Bagre_pinnimaculatus_18108at7898|_[Bagre_pinnimaculatus], Batrachocephalus_mino_18108at7898|_[Batrachocephalus_mino]	Bagre_pinnimaculatus_14704at7898|lysosomal alpha-glucosidase-like_[Bagre_pinnimaculatus], Batrachocephalus_mino_14704at7898|lysosomal alpha-glucosidase-like_[Batrachocephalus_mino], Kyataphisa_nenga_14704at7898|lysosomal alpha-glucosidase-like_[Kyataphisa_nenga], Neoarius_graeffei_14704at7898|lysosomal alpha-glucosidase-like_[Neoarius_graeffei], Brustiarius_solidus_14704at7898|lysosomal alpha-glu…
OG0003161	N1	n4	0.0322581	Non-Terminal	Netuma_bilineata_116855at7898|cyclin-dependent kinase 2-interacting protein_[Netuma_bilineata], Neoarius_aff_graeffei_116855at7898|cyclin-dependent kinase 2-interacting protein_[Neoarius_aff_graeffei], Neoarius_berneyi_116855at7898|cyclin-dependent kinase 2-interacting protein_[Neoarius_berneyi], Brustiarius_utarus_116855at7898|cyclin-dependent kinase 2-interacting protein_[Brustiarius_utarus], B…	Notarius_quadriscutis_116855at7898|cyclin-dependent kinase 2-interacting protein_[Notarius_quadriscutis], Cathorops_melanopus_116855at7898|cyclin-dependent kinase 2-interacting protein_[Cathorops_melanopus], Ariopsis_canteri_116855at7898|cyclin-dependent kinase 2-interacting protein_[Ariopsis_canteri], Ariopsis_assimilis_116855at7898|cyclin-dependent kinase 2-interacting protein_[Ariopsis_assimil…
OG0003175	N6	n19	0.0425532	Non-Terminal	Bleekeriella_leptaspis_101202at7898|probable rRNA-processing protein EBP2_[Bleekeriella_leptaspis], Bleekeriella_aff__leptaspis_101202at7898|probable rRNA-processing protein EBP2_[Bleekeriella_aff._leptaspis], Sciades_herzbergii_101202at7898|probable rRNA-processing protein EBP2_[Sciades_herzbergii], Nemapteryx_armiger_101202at7898|probable rRNA-processing protein EBP2_[Nemapteryx_armiger], Hemip…	Neoarius_graeffei_101202at7898|probable rRNA-processing protein EBP2_[Neoarius_graeffei], Neoarius_aff_graeffei_101202at7898|probable rRNA-processing protein EBP2_[Neoarius_aff_graeffei], Brustiarius_solidus_101202at7898|probable rRNA-processing protein EBP2_[Brustiarius_solidus]
OG0003175	N6	n22	0.0212766	Non-Terminal	Sciades_herzbergii_101202at7898|probable rRNA-processing protein EBP2_[Sciades_herzbergii], Nemapteryx_armiger_101202at7898|probable rRNA-processing protein EBP2_[Nemapteryx_armiger], Hemipimelodus_borneensis_101202at7898|probable rRNA-processing protein EBP2_[Hemipimelodus_borneensis], Neoarius_graeffei_101202at7898|probable rRNA-processing protein EBP2_[Neoarius_graeffei], Potamosilurus_macrorh…	Pauparius_latirostris_101202at7898|probable rRNA-processing protein EBP2_[Pauparius_latirostris]
OG0003175	N15	n24	0.027027	Non-Terminal	Nemapteryx_armiger_101202at7898|probable rRNA-processing protein EBP2_[Nemapteryx_armiger]	Hemipimelodus_borneensis_101202at7898|probable rRNA-processing protein EBP2_[Hemipimelodus_borneensis], Neoarius_graeffei_101202at7898|probable rRNA-processing protein EBP2_[Neoarius_graeffei], Potamosilurus_macrorhynchus_101202at7898|probable rRNA-processing protein EBP2_[Potamosilurus_macrorhynchus], Potamosilurus_macrorhynchus_101202at7898|probable rRNA-processing protein EBP2_[Potamosilurus_m…
OG0003175	N33	n28	0.04	Non-Terminal	Potamosilurus_macrorhynchus_101202at7898|probable rRNA-processing protein EBP2_[Potamosilurus_macrorhynchus]	Potamosilurus_macrorhynchus_101202at7898|probable rRNA-processing protein EBP2_[Potamosilurus_macrorhynchus], Pararius_proximus_101202at7898|probable rRNA-processing protein EBP2_[Pararius_proximus], Pachyula_crassilabris_101202at7898|probable rRNA-processing protein EBP2_[Pachyula_crassilabris], Nemapteryx_armiger_101202at7898|probable rRNA-processing protein EBP2_[Nemapteryx_armiger], Pauparius…
OG0003181	N1	n2	0.0645161	Non-Terminal	Notarius_kessleri_89380at7898|_[Notarius_kessleri], Genidens_planifrons_89380at7898|_[Genidens_planifrons], Genidens_machadoi_89380at7898|_[Genidens_machadoi], Ariopsis_canteri_89380at7898|_[Ariopsis_canteri], Neoarius_hainesi_89380at7898|_[Neoarius_hainesi], Arius_gagora_92900at7898|CCR4-NOT transcription complex subunit 7_[Arius_gagora], Bagre_pinnimaculatus_92900at7898|CCR4-NOT transcription c…	Chinchaysuyoa_labiata_89380at7898|_[Chinchaysuyoa_labiata], Notarius_cookei_89380at7898|_[Notarius_cookei], Sciades_proops_89380at7898|_[Sciades_proops], Cathorops_melanopus_89380at7898|_[Cathorops_melanopus], Potamarius_usumacintae_89380at7898|_[Potamarius_usumacintae], Neoarius_graeffei_89380at7898|_[Neoarius_graeffei], Cathorops_hypophthalmus_89380at7898|_[Cathorops_hypophthalmus], Batrachocep…
OG0003181	N1	n5	0.016129	Non-Terminal	Genidens_machadoi_89380at7898|_[Genidens_machadoi]	Ariopsis_canteri_89380at7898|_[Ariopsis_canteri], Neoarius_hainesi_89380at7898|_[Neoarius_hainesi], Arius_gagora_92900at7898|CCR4-NOT transcription complex subunit 7_[Arius_gagora], Bagre_pinnimaculatus_92900at7898|CCR4-NOT transcription complex subunit 7_[Bagre_pinnimaculatus], Sciades_herzbergii_89380at7898|_[Sciades_herzbergii], Sciades_herzbergii_92900at7898|CCR4-NOT transcription complex sub…
OG0003181	N1	n6	0.016129	Non-Terminal	Ariopsis_canteri_89380at7898|_[Ariopsis_canteri]	Neoarius_hainesi_89380at7898|_[Neoarius_hainesi], Arius_gagora_92900at7898|CCR4-NOT transcription complex subunit 7_[Arius_gagora], Bagre_pinnimaculatus_92900at7898|CCR4-NOT transcription complex subunit 7_[Bagre_pinnimaculatus], Sciades_herzbergii_89380at7898|_[Sciades_herzbergii], Sciades_herzbergii_92900at7898|CCR4-NOT transcription complex subunit 7_[Sciades_herzbergii], Genidens_machadoi_929…
OG0003181	N1	n11	0.016129	Non-Terminal	Sciades_herzbergii_89380at7898|_[Sciades_herzbergii]	Sciades_herzbergii_92900at7898|CCR4-NOT transcription complex subunit 7_[Sciades_herzbergii], Genidens_machadoi_92900at7898|CCR4-NOT transcription complex subunit 7_[Genidens_machadoi], Ariopsis_assimilis_92900at7898|CCR4-NOT transcription complex subunit 7_[Ariopsis_assimilis], Potamarius_nelsoni_92900at7898|CCR4-NOT transcription complex subunit 7_[Potamarius_nelsoni], Sciades_proops_92900at789…
OG0003186	N1	n17	0.0483871	Non-Terminal	Cathorops_festae_58514at7898|Cholinergic receptor nicotinic beta 1 _muscle__[Cathorops_festae], Hemipimelodus_borneensis_58514at7898|Cholinergic receptor nicotinic beta 1 _muscle__[Hemipimelodus_borneensis], Megalosciades_augustus_58514at7898|Cholinergic receptor nicotinic beta 1 _muscle__[Megalosciades_augustus], Sciades_herzbergii_58514at7898|Cholinergic receptor nicotinic beta 1 _muscle__[Scia…	Neoarius_graeffei_58514at7898|Cholinergic receptor nicotinic beta 1 _muscle__[Neoarius_graeffei], Brustiarius_solidus_55664at7898|acetylcholine receptor subunit beta-like|hemicentin-1_[Brustiarius_solidus], Neoarius_graeffei_55664at7898|acetylcholine receptor subunit beta-like|hemicentin-1_[Neoarius_graeffei], Neoarius_hainesi_55664at7898|acetylcholine receptor subunit beta-like|hemicentin-1_[Neo…
OG0003186	N1	n24	0.016129	Non-Terminal	Neoarius_graeffei_58514at7898|Cholinergic receptor nicotinic beta 1 _muscle__[Neoarius_graeffei]	Brustiarius_solidus_55664at7898|acetylcholine receptor subunit beta-like|hemicentin-1_[Brustiarius_solidus], Neoarius_graeffei_55664at7898|acetylcholine receptor subunit beta-like|hemicentin-1_[Neoarius_graeffei], Neoarius_hainesi_55664at7898|acetylcholine receptor subunit beta-like|hemicentin-1_[Neoarius_hainesi], Kyataphisa_nenga_55664at7898|acetylcholine receptor subunit beta-like|hemicentin-1…
OG0003210	N1	n5	0.0483871	Non-Terminal	Sciades_herzbergii_61957at7898|pyruvate dehydrogenase _acetyl-transferring_ kinase isozyme 1 mitochondrial_[Sciades_herzbergii], Potamosilurus_macrorhynchus_61957at7898|pyruvate dehydrogenase _acetyl-transferring_ kinase isozyme 1 mitochondrial_[Potamosilurus_macrorhynchus], Pachyula_crassilabris_61957at7898|pyruvate dehydrogenase _acetyl-transferring_ kinase isozyme 1 mitochondrial_[Pachyula_cra…	Occidentarius_platypogon_61957at7898|pyruvate dehydrogenase _acetyl-transferring_ kinase isozyme 1 mitochondrial_[Occidentarius_platypogon], Brustiarius_nox_64540at7898|pyruvate dehydrogenase kinase isozyme 4_[Brustiarius_nox], Brustiarius_utarus_64540at7898|pyruvate dehydrogenase kinase isozyme 4_[Brustiarius_utarus], Netuma_bilineata_64540at7898|pyruvate dehydrogenase kinase isozyme 4_[Netuma_b…
OG0003210	N1	n10	0.016129	Non-Terminal	Occidentarius_platypogon_61957at7898|pyruvate dehydrogenase _acetyl-transferring_ kinase isozyme 1 mitochondrial_[Occidentarius_platypogon]	Brustiarius_nox_64540at7898|pyruvate dehydrogenase kinase isozyme 4_[Brustiarius_nox], Brustiarius_utarus_64540at7898|pyruvate dehydrogenase kinase isozyme 4_[Brustiarius_utarus], Netuma_bilineata_64540at7898|pyruvate dehydrogenase kinase isozyme 4_[Netuma_bilineata], Plicofollis_tonggol_64540at7898|pyruvate dehydrogenase kinase isozyme 4_[Plicofollis_tonggol], Pararius_mastersi_64540at7898|pyruv…
OG0003226	N1	n2	0.129032	Non-Terminal	Genidens_machadoi_78141at7898|protein FAM114A2_[Genidens_machadoi], Genidens_planifrons_78141at7898|protein FAM114A2_[Genidens_planifrons], Notarius_kessleri_78141at7898|protein FAM114A2_[Notarius_kessleri], Notarius_cookei_78141at7898|protein FAM114A2_[Notarius_cookei], Notarius_quadriscutis_78141at7898|protein FAM114A2_[Notarius_quadriscutis], Notarius_lentiginosus_78141at7898|protein FAM114A2_…	Cathorops_festae_78141at7898|protein FAM114A2_[Cathorops_festae], Neoarius_graeffei_65018at7898|protein NOXP20_[Neoarius_graeffei], Notarius_quadriscutis_65018at7898|protein NOXP20_[Notarius_quadriscutis], Notarius_lentiginosus_65018at7898|protein NOXP20_[Notarius_lentiginosus], Netuma_bilineata_65018at7898|protein NOXP20_[Netuma_bilineata], Notarius_cookei_65018at7898|protein NOXP20_[Notarius_co…
OG0003322	N3	n3	0.0172414	Non-Terminal	Potamarius_nelsoni_78511at7898|Protein Wnt_[Potamarius_nelsoni], Sciades_dowii_78511at7898|Protein Wnt_[Sciades_dowii], Doiichthys_novaeguineae_78511at7898|Protein Wnt_[Doiichthys_novaeguineae], Pachyula_crassilabris_78511at7898|Protein Wnt_[Pachyula_crassilabris], Bleekeriella_leptaspis_78511at7898|Protein Wnt_[Bleekeriella_leptaspis], Cochlefelis_danielsi_78511at7898|Protein Wnt_[Cochlefelis_da…	Notarius_troschelii_78511at7898|Protein Wnt_[Notarius_troschelii]
OG0003322	N3	n5	0.0172414	Non-Terminal	Sciades_dowii_78511at7898|Protein Wnt_[Sciades_dowii]	Doiichthys_novaeguineae_78511at7898|Protein Wnt_[Doiichthys_novaeguineae], Pachyula_crassilabris_78511at7898|Protein Wnt_[Pachyula_crassilabris], Bleekeriella_leptaspis_78511at7898|Protein Wnt_[Bleekeriella_leptaspis], Cochlefelis_danielsi_78511at7898|Protein Wnt_[Cochlefelis_danielsi], Bleekeriella_aff__leptaspis_78511at7898|Protein Wnt_[Bleekeriella_aff._leptaspis], Plicofollis_tonggol_78511at7…
OG0003322	N3	n6	0.137931	Non-Terminal	Doiichthys_novaeguineae_78511at7898|Protein Wnt_[Doiichthys_novaeguineae], Pachyula_crassilabris_78511at7898|Protein Wnt_[Pachyula_crassilabris], Bleekeriella_leptaspis_78511at7898|Protein Wnt_[Bleekeriella_leptaspis], Cochlefelis_danielsi_78511at7898|Protein Wnt_[Cochlefelis_danielsi], Bleekeriella_aff__leptaspis_78511at7898|Protein Wnt_[Bleekeriella_aff._leptaspis], Plicofollis_tonggol_78511at7…	Potamosilurus_macrorhynchus_78511at7898|Protein Wnt_[Potamosilurus_macrorhynchus], Netuma_bilineata_78511at7898|Protein Wnt_[Netuma_bilineata], Pauparius_latirostris_78511at7898|Protein Wnt_[Pauparius_latirostris], Potamosilurus_coatesi_78511at7898|Protein Wnt_[Potamosilurus_coatesi], Notarius_troschelii_78511at7898|Protein Wnt_[Notarius_troschelii], Bleekeriella_leptaspis_78511at7898|Protein Wnt…
OG0003323	Cathorops_hypophthalmus	n7	1	Terminal	Cathorops_hypophthalmus_101590at7898|copper chaperone for superoxide dismutase_[Cathorops_hypophthalmus]	Cathorops_hypophthalmus_101590at7898|copper chaperone for superoxide dismutase_[Cathorops_hypophthalmus]
OG0003340	N1	n3	0.016129	Non-Terminal	Sciades_herzbergii_130095at7898|N_alpha_-acetyltransferase 38 NatC auxiliary subunit_[Sciades_herzbergii], Ariopsis_canteri_130095at7898|N_alpha_-acetyltransferase 38 NatC auxiliary subunit_[Ariopsis_canteri], Brustiarius_solidus_130095at7898|N_alpha_-acetyltransferase 38 NatC auxiliary subunit_[Brustiarius_solidus], Genidens_machadoi_130095at7898|N_alpha_-acetyltransferase 38 NatC auxiliary subu…	Potamarius_usumacintae_130095at7898|N_alpha_-acetyltransferase 38 NatC auxiliary subunit_[Potamarius_usumacintae], Neoarius_graeffei_130095at7898|N_alpha_-acetyltransferase 38 NatC auxiliary subunit_[Neoarius_graeffei], Kyataphisa_nenga_130095at7898|N_alpha_-acetyltransferase 38 NatC auxiliary subunit_[Kyataphisa_nenga], Chinchaysuyoa_labiata_130095at7898|N_alpha_-acetyltransferase 38 NatC auxili…
OG0003340	N3	n10	0.0517241	Non-Terminal	Cathorops_hypophthalmus_130095at7898|N_alpha_-acetyltransferase 38 NatC auxiliary subunit_[Cathorops_hypophthalmus], Cathorops_multiradiatus_130095at7898|N_alpha_-acetyltransferase 38 NatC auxiliary subunit_[Cathorops_multiradiatus], Cathorops_festae_130095at7898|N_alpha_-acetyltransferase 38 NatC auxiliary subunit_[Cathorops_festae], Cathorops_aguadulce_130095at7898|N_alpha_-acetyltransferase 38…	Notarius_lentiginosus_130095at7898|N_alpha_-acetyltransferase 38 NatC auxiliary subunit_[Notarius_lentiginosus], Notarius_cookei_130095at7898|N_alpha_-acetyltransferase 38 NatC auxiliary subunit_[Notarius_cookei], Notarius_kessleri_130095at7898|N_alpha_-acetyltransferase 38 NatC auxiliary subunit_[Notarius_kessleri], Notarius_troschelii_130095at7898|N_alpha_-acetyltransferase 38 NatC auxiliary su…
OG0003344	N0	n2	0.0793651	Non-Terminal	Galeichthys_feliceps_55198at7898|5-phosphohydroxy-L-lysine phospho-lyase_[Galeichthys_feliceps], Genidens_planifrons_55198at7898|5-phosphohydroxy-L-lysine phospho-lyase_[Genidens_planifrons], Neoarius_hainesi_55198at7898|5-phosphohydroxy-L-lysine phospho-lyase_[Neoarius_hainesi], Sciades_dowii_55198at7898|5-phosphohydroxy-L-lysine phospho-lyase_[Sciades_dowii], Sciades_herzbergii_55198at7898|5-ph…	Galeichthys_feliceps_54529at7898|_[Galeichthys_feliceps], Cochlefelis_danielsi_54529at7898|_[Cochlefelis_danielsi], Neoarius_hainesi_54529at7898|_[Neoarius_hainesi], Nedystoma_dayi_54529at7898|_[Nedystoma_dayi], Neoarius_graeffei_54529at7898|_[Neoarius_graeffei], Pararius_mastersi_54529at7898|_[Pararius_mastersi], Plicofollis_layardi_54529at7898|_[Plicofollis_layardi], Plicofollis_tonggol_54529at…
OG0003348	N1	n2	0.0967742	Non-Terminal	Notarius_cookei_80583at7898|1-acylglycerol-3-phosphate O-acyltransferase 3_[Notarius_cookei], Sciades_herzbergii_80583at7898|1-acylglycerol-3-phosphate O-acyltransferase 3_[Sciades_herzbergii], Genidens_planifrons_80583at7898|1-acylglycerol-3-phosphate O-acyltransferase 3_[Genidens_planifrons], Hemipimelodus_borneensis_80583at7898|1-acylglycerol-3-phosphate O-acyltransferase 3_[Hemipimelodus_born…	Hemipimelodus_borneensis_73036at7898|1-acylglycerol-3-phosphate O-acyltransferase 4 _lysophosphatidic acid acyltransferase delta_|plexin-D1_[Hemipimelodus_borneensis], Neoarius_graeffei_73036at7898|1-acylglycerol-3-phosphate O-acyltransferase 4 _lysophosphatidic acid acyltransferase delta_|plexin-D1_[Neoarius_graeffei], Cochlefelis_danielsi_73036at7898|1-acylglycerol-3-phosphate O-acyltransferase…
OG0003349	N3	n3	0.0172414	Non-Terminal	Notarius_lentiginosus_5477at7898|leucine-rich repeat-containing protein 9-like_[Notarius_lentiginosus]	Hemipimelodus_borneensis_5477at7898|leucine-rich repeat-containing protein 9-like_[Hemipimelodus_borneensis], Hemiarius_stormii_5477at7898|leucine-rich repeat-containing protein 9-like_[Hemiarius_stormii], Ariopsis_canteri_5477at7898|leucine-rich repeat-containing protein 9-like_[Ariopsis_canteri], Potamarius_nelsoni_5477at7898|leucine-rich repeat-containing protein 9-like_[Potamarius_nelsoni], S…
OG0003349	N3	n4	0.0344828	Non-Terminal	Hemipimelodus_borneensis_5477at7898|leucine-rich repeat-containing protein 9-like_[Hemipimelodus_borneensis], Hemiarius_stormii_5477at7898|leucine-rich repeat-containing protein 9-like_[Hemiarius_stormii], Ariopsis_canteri_5477at7898|leucine-rich repeat-containing protein 9-like_[Ariopsis_canteri], Potamarius_nelsoni_5477at7898|leucine-rich repeat-containing protein 9-like_[Potamarius_nelsoni], S…	Cochlefelis_spatula_5477at7898|leucine-rich repeat-containing protein 9-like_[Cochlefelis_spatula], Bleekeriella_leptaspis_5477at7898|leucine-rich repeat-containing protein 9-like_[Bleekeriella_leptaspis], Bleekeriella_aff__leptaspis_5477at7898|leucine-rich repeat-containing protein 9-like_[Bleekeriella_aff._leptaspis]
OG0003349	N3	n10	0.0344828	Non-Terminal	Neoarius_graeffei_5477at7898|leucine-rich repeat-containing protein 9-like_[Neoarius_graeffei], Paracinetodus_carinatus_5477at7898|leucine-rich repeat-containing protein 9-like_[Paracinetodus_carinatus], Brustiarius_solidus_5477at7898|leucine-rich repeat-containing protein 9-like_[Brustiarius_solidus], Potamosilurus_macrorhynchus_5477at7898|leucine-rich repeat-containing protein 9-like_[Potamosil…	Notarius_quadriscutis_5477at7898|leucine-rich repeat-containing protein 9-like_[Notarius_quadriscutis], Notarius_lentiginosus_5477at7898|leucine-rich repeat-containing protein 9-like_[Notarius_lentiginosus], Bagre_pinnimaculatus_5477at7898|leucine-rich repeat-containing protein 9-like_[Bagre_pinnimaculatus], Neoarius_graeffei_5477at7898|leucine-rich repeat-containing protein 9-like_[Neoarius_grae…
OG0003416	N1	n8	0.0322581	Non-Terminal	Bagre_pinnimaculatus_87030at7898|interleukin-27 subunit beta_[Bagre_pinnimaculatus], Cathorops_hypophthalmus_87030at7898|interleukin-27 subunit beta_[Cathorops_hypophthalmus]	Occidentarius_platypogon_87030at7898|interleukin-27 subunit beta_[Occidentarius_platypogon], Doiichthys_novaeguineae_87030at7898|interleukin-27 subunit beta_[Doiichthys_novaeguineae], Neoarius_aff_graeffei_87030at7898|interleukin-27 subunit beta_[Neoarius_aff_graeffei], Betancurichthys_madagascariensis_87030at7898|interleukin-27 subunit beta_[Betancurichthys_madagascariensis], Potamosilurus_macro…
OG0003436	N33	n15	0.04	Non-Terminal	Neoarius_graeffei_121451at7898|U1 small nuclear ribonucleoprotein A_[Neoarius_graeffei]	Pachyula_crassilabris_121451at7898|U1 small nuclear ribonucleoprotein A_[Pachyula_crassilabris], Neoarius_graeffei_121451at7898|U1 small nuclear ribonucleoprotein A_[Neoarius_graeffei]
OG0003486	N12	n12	0.5	Non-Terminal	Notarius_cookei_8465at7898|CLIP-associating protein 2 isoform X1_[Notarius_cookei], Notarius_troschelii_8465at7898|CLIP-associating protein 2 isoform X1_[Notarius_troschelii]	Notarius_cookei_8465at7898|CLIP-associating protein 2 isoform X1_[Notarius_cookei], Notarius_troschelii_8465at7898|CLIP-associating protein 2 isoform X1_[Notarius_troschelii]
OG0003507	Neoarius_graeffei	n4	1	Terminal	Neoarius_graeffei_58537at7898|major facilitator superfamily domain-containing protein 8_[Neoarius_graeffei]	Neoarius_graeffei_58537at7898|major facilitator superfamily domain-containing protein 8_[Neoarius_graeffei]
OG0003531	Neoarius_graeffei	n4	1	Terminal	Neoarius_graeffei_25470at7898|ankyrin repeat and LEM domain-containing protein 1_[Neoarius_graeffei]	Neoarius_graeffei_25470at7898|ankyrin repeat and LEM domain-containing protein 1_[Neoarius_graeffei]
OG0003537	Neoarius_graeffei	n4	1	Terminal	Neoarius_graeffei_131936at7898|DNA-directed RNA polymerases I II and III subunit RPABC2_[Neoarius_graeffei]	Neoarius_graeffei_131936at7898|DNA-directed RNA polymerases I II and III subunit RPABC2_[Neoarius_graeffei]
OG0003540	Neoarius_aff_graeffei	n4	1	Terminal	Neoarius_aff_graeffei_94084at7898|olfactory receptor 4K15-like_[Neoarius_aff_graeffei]	Neoarius_aff_graeffei_94084at7898|olfactory receptor 4K15-like_[Neoarius_aff_graeffei]
[truncated: 14 more columns]
