# Supplementary material for: Ecological diversification of sea catfishes is accompanied by genome-wide signatures of positive selection
Source: Nat Commun. 2024 Nov 20;15:10040. doi: 10.1038/s41467-024-54184-3 (PMC11579386; doi:10.1038/s41467-024-54184-3)
Supplement: Supplementary file 11 — Supplementary Data 8 [file 41467_2024_54184_MOESM11_ESM.xlsx]

## Sheet: S8.Age_estimates
Supplementary Data S8. Age estimates for MCMCTrees.
	Stem Ariidae		Crown Ariidae		Australia - New Guinea (crown)		Australia - New Guinea (stem)		Cathorops		Notarius (stem)		Bagre		Sciades		Sciades (Caribbean clade)		Bagre (Caribbean clade)		Notarius quadriscutis/luniscutis		Potamosilurus		Trans-isthmian Cathorops		Trans-isthmian Notarius		Trans-isthmian Ariopsis		Sierra Nevada S. Marta Massif -- C. mapale/C. wayuu		Ariinae		Old World Ariinae		Betancurichthys (Madagascar)		Carlarius (Africa)		India - SE Asia
Subset	Node Age (Ma)	95% HPD	Node Age (Ma)	95% HPD	Node Age (Ma)	95% HPD	Node Age (Ma)	95% HPD	Node Age (Ma)	95% HPD	Node Age (Ma)	95% HPD	Node Age (Ma)	95% HPD	Node Age (Ma)	95% HPD	Node Age (Ma)	95% HPD	Node Age (Ma)	95% HPD	Node Age (Ma)	95% HPD	Node Age (Ma)	95% HPD	Node Age (Ma)	95% HPD	Node Age (Ma)	95% HPD	Node Age (Ma)	95% HPD	Node Age (Ma)	95% HPD	Node Age (Ma)	95% HPD	Node Age (Ma)	95% HPD	Node Age (Ma)	95% HPD	Node Age (Ma)	95% HPD	Node Age (Ma)	95% HPD
RAxML_S01	72.53	[66.54,78.87]	48.35	[44.52,52.32]	13.33	[11.28,15.53]	18.54	[15.50,21.93]	23.66	[20.71,27.41]	21.93	[18.49,25.66]	17.62	[13.39,22.38]	14.55	[11.34,18.35]	11.75	[9.06,14.76]	13.18	[9.8,17.43]	20.57	[17.21,24.24]	6.98	[5.49,7.95]	5.5	[4.12,7.22]	5.07	[3.58,6.86]	3.28	[2.81,4.33]	1.12	[0.92,0.12]	32.11	[28.06,36.63]	23.84	[20.47,27.68]	21.58	[18.55,25.03]	19	[14.16,23.56]	22.35	[19.23,25.65]
RAxML_S02	72.15	[66.26,78.45]	48.62	[44.76,52.61]	13.92	[11.92,16.13]	18.23	[15.52,21.19]	24.83	[21.34,28.68]	20.32	[17.35,23.17]	18.19	[14.88,21.91]	13.07	[0.51,16.04]	9.41	[7.21,11.7]	14.07	[11.54,17.08]	21.8	[18.73,24.65]	6.83	[5.27,7.93]	5.53	[4.1,7.28]	4.61	[3.34,6.29]	3.2	[2.81,4.09]	1.12	[0.94,1.2]	30.85	[27.06,34.99]	23.49	[20.23,26.96]	21.22	[18.33,24.32]	18.66	[14.03,22.75]	21.61	[18.67,24.71]
RAxML_S03	72.35	[66.40,78.64]	48.53	[44.74,52.49]	13.21	[11.05,15.54]	18.38	[15.35,21.43]	24.58	[21.01,28.47]	19.9	[16.83,22.76]	17.04	[12.73,21.46]	13.88	[10.82,17.41]	11.18	[8.6,14]	13.67	[11.09,19.36]	21.75	[18.53,24.62]	6.64	[5.04,7.9]	5.68	[4.17,7.63]	4.68	[3.36,6.44]	3.2	[2.81,4.11]	1.12	[0.93,1.2]	32.72	[28.38,37.08]	22.23	[18.9,25.56]	20.55	[17.48,23.56]	17.91	[13.55,21.87]	21.1	[17.98,24.18]
RAxML_S04	72.48	[66.54,78.76]	48.62	[44.83,52.57]	13.42	[11.42,15.59]	17.96	[15.23,20.86]	24.01	[20.78,27.96]	20.02	[17.13,22.84]	17.75	[13.93,21.78]	13.38	[10.51,16.21]	10.91	[8.42,13.74]	14.04	[10.56,17.83]	21.61	[18.51,24.45]	6.76	[5.26,7.9]	5.45	[4.03,7.25]	4.76	[3.43,6.47]	3.2	[2.81,4.12]	1.12	[0.93,1.2]	32.44	[28.49,36.58]	22.02	[19,25.17]	19.91	[17.21,22.74]	17.68	[13.47,21.51]	20.84	[18.05,23.75]
ASTRAL_S01	72.32	[66.35,78.58]	48.31	[44.49,52.32]	13.33	[11.39,15.67]	18.27	[15.35.21.58]	23.02	[20.58,26.65]	21.1	[17.73,24.73]	17.11	[14.08,20.75]	13.75	[11.17,16.96]	10.05	[8.05,12.18]	13.15	[10.98,15.76]	18.64	[15.21,22.14]	6.43	[4.86,7.83]	6.37	[4.75,8.34]	6.07	[4.6,7.89]	3.8	[2.89,5.19]	1.13	[0.96,1.2]	30.45	[26.84,34.74]	22.51	[19.35,26.2]	19.22	[16.37,22.43]	18.11	[13.61,22.33]	21.01	[18.01,24.4]
ASTRAL_S02	72.05	[66.06,78.40]	48.49	[44.67,52.48]	13.45	[11.51,15.71]	18.18	[15.40,21.44]	22.68	[20.54,26.01]	19.94	[16.71,23.54]	17.48	[14.26,21.4]	12.97	[10.62,15.77]	9.51	[7.6,11.56]	13.32	[10.99,16.44]	17.38	[14.13,20.96]	6.69	[5.17,7.89]	6.23	[4.51,8.13]	5.76	[4.23,7.58]	5.19	[3.81,6.92]	1.13	[0.96,1.2]	29.57	[26.29,33.63]	24.35	[20.93,28.26]	22.13	[19.18,25.67]	19.04	[13.91,23.75]	21.59	[18.71,25.06]
ASTRAL_S03	72.2	[66.21,78.51]	48.39	[44.59,52.40]	13.04	[11.15,15.31]	17.19	[14.48,20.32]	23.15	[20.59,27.02]	20.64	[17.22,24.3]	16.18	[13.18,19.63]	13.47	[10.96,16.7]	10.1	[8.1,12.64]	12.98	[10.41,15.71]	18.14	[14.71,21.68]	6.26	[4.8,7.75]	6.39	[4.58,8.41]	5.62	[4.16,7.48]	4.92	[3.67,6.47]	1.12	[0.94,1.2]	29.78	[26.27,34.06]	21.41	[18.29,24.93]	17.8	[14.92,21.08]	17.14	[12.79,21.25]	20.04	[17.08,23.34]
ASTRAL_S04	72.36	[66.37,78.66]	48.16	[44.40,52.14]	13.02	[11.26,15.11]	19.73	[17.25,22.60]	22.47	[20.51,25.62]	20.85	[17.59,24.17]	16.53	[13.75,19.89]	12.89	[10.6,15.82]	12.89	[10.6,15.82]	13.02	[10.98,15.45]	18.21	[14.77,21.48]	6.88	[5.39,7.93]	6.02	[4.52,7]	5.79	[4.31,7.62]	4.77	[3.42,6.37]	1.13	[0.97,1.2]	31.38	[28.01,35.39]	21.96	[19.44,25.03]	20.19	[17.76,23.04]	17.61	[13.11,21.43]	20.41	[17.98,23.27]
RAxML_EXPANDED	72.68	[66.59,79.06]	47.74	[43.88,51.77]	11.43	[9.58,13.7]	16.91	[13.67,20.28]	25.39	[21.32,29.91]	20.43	[17.23,23.45]	19.49	[15.26,23.55]	13.19	[10.61,16.54]	10.86	[9.01,13.15]	16.34	[12.2,20.26]	21.74	[18.43,24.79]	6.01	[4.38,7.72]	8.11	[5.66,10.01]	5.87	[3.9,8.61]	3.29	[2.82,4.32]	1.12	[0.93,1.2]	31.23	[26.75,36.22]	21.93	[18.41,25.75]	20.02	[16.85,23.25]	18.06	[13.71,22.22]	20.47	[17.24,23.75]
ASTRAL_EXPANDED	72.54	[66.47,78.88]	47.8	[43.94,51.83]	11.36	[9.46,13.62]	15.83	[12.87,19.29]	23.96	[20.67,28.70]	21.78	[17.34,24.73]	18.25	[14.46,22.4]	12.21	[9.56,15.93]	9.3	[7.23,11.93]	15.6	[11.78,19.41]	20.72	[15.01,22.09]	6.36	[5.02,8.3]	7.76	[5.35,10.46]	7.65	[5,11.11]	5.39	[3.55,7.45]	1.13	[0.95,1.2]	29.09	[24.93,34.13]	20.61	[17.1,24.68]	18.07	[15.01,21.65]	17.37	[13.51,21.48]	19.07	[15.89,22.8]
