# Supplementary material for: Ecological diversification of sea catfishes is accompanied by genome-wide signatures of positive selection
Source: Nat Commun. 2024 Nov 20;15:10040. doi: 10.1038/s41467-024-54184-3 (PMC11579386; doi:10.1038/s41467-024-54184-3)
Supplement: Supplementary file 12 — Supplementary Data 9 [file 41467_2024_54184_MOESM12_ESM.xlsx]

## Sheet: S9.MeanTime
Supplementary Data S9. Time spent by ariid lineages in each state on the tree. raw: raw time; prop: proportional time.
TEST	subset	allraxml		allastral		s1raxml		s1astral		s2raxml		s2astral		s3raxml		s3astral		s4raxml		s4astral
	data	raw	prop	raw	prop	raw	prop	raw	prop	raw	prop	raw	prop	raw	prop	raw	prop	raw	prop	raw	prop	AVERAGE_RAW_TIME	AVERAGE_PROPORTIONAL_TIME
1a. Marine-to-freshwater transitions (euryhaline spp in AU-NG as freshwater, euryhaline spp in the remaining clades worldwide as marine)	Freshwater	3.07329	0.21128	3.05773	0.215602	2.88522	0.193124	3.17306	0.22025	3.30086	0.227783	3.31072	0.233176	3.1496	0.217794	3.30855	0.235135	2.99838	0.209643	3.13991	0.222865	3.13973	0.218665
	Marine	11.4728	0.78872	11.1245	0.784398	12.0545	0.806876	11.2335	0.779749	11.1904	0.772217	10.8876	0.766824	11.3118	0.782206	10.7623	0.764865	11.3039	0.790357	10.949	0.777135	11.229	0.781335
	total	14.5461	1	14.1823	1	14.9397	1	14.4066	1	14.4913	1	14.1983	1	14.4614	1	14.0708	1	14.3023	1	14.0889	1	14.3688	1
1b. Marine-to-freshwater transitions (no euryhaline spp )	Freshwater	2.59487	0.192634	2.54351	0.193198	2.26505	0.163826	2.60617	0.196292	2.83097	0.2111	2.77052	0.210705	2.60224	0.195372	2.65087	0.203914	2.46856	0.186836	2.62599	0.201162	2.59587	0.195504
	Marine	10.8756	0.807366	10.6218	0.806801	11.5609	0.836175	10.6709	0.803709	10.5796	0.7889	10.3783	0.789295	10.7172	0.804628	10.3491	0.796086	10.7439	0.813164	10.4281	0.798838	10.6925	0.804496
	total	13.4704	1	13.1653	1	13.826	1	13.277	1	13.4105	1	13.1488	1	13.3194	1	13	1	13.2124	1	13.0541	1	13.2884	1
2. Stenohaline-to-euryhaline transitions	Euryhaline	2.06293	0.141821	1.94783	0.137343	2.21111	0.148002	2.15354	0.149483	1.9539	0.134833	2.0558	0.144792	2.09187	0.144652	1.9497	0.138563	2.00486	0.140177	2.04229	0.144958	2.04738	0.142462
	Stenohaline	12.4831	0.858179	12.2344	0.862657	12.7286	0.851998	12.253	0.850517	12.5374	0.865167	12.1425	0.855208	12.3695	0.855348	12.1211	0.861437	12.2975	0.859823	12.0466	0.855042	12.3214	0.857538
	total	14.5461	1	14.1823	1	14.9397	1	14.4066	1	14.4913	1	14.1983	1	14.4614	1	14.0708	1	14.3023	1	14.0889	1	14.3688	1
3. Benthic-to-pelagic planktivore transitions	Benthic	13.8045	0.94902	13.4255	0.946641	14.1568	0.947595	13.6188	0.945317	13.7521	0.94899	13.4477	0.947135	13.6838	0.946234	13.3308	0.947403	13.5915	0.950299	13.3047	0.944341	13.6116	0.947298
	Pelagic planktivore	0.741565	0.0509805	0.756753	0.053359	0.782918	0.0524051	0.787794	0.0546829	0.739198	0.0510099	0.750592	0.0528648	0.777525	0.0537657	0.740081	0.0525968	0.710833	0.0497005	0.784174	0.0556591	0.757143	0.0527024
	total	14.5461	1	14.1823	1	14.9397	1	14.4066	1	14.4913	1	14.1983	1	14.4614	1	14.0708	1	14.3023	1	14.0889	1	14.3688	1
1a. Marine-to-freshwater transitions (euryhaline spp in AU-NG as freshwater, euryhaline spp in the remaining clades worldwide as marine) HyPhy	Freshwater	3.53319	0.387282	3.46505	0.395125	3.73015	0.384767	3.61285	0.389168	3.612	0.384815	3.60856	0.394647	3.5644	0.379917	3.55435	0.39189	3.36614	0.361316	3.7311	0.409421	3.57778	0.387835
	Marine	5.58986	0.612719	5.30445	0.604875	5.96441	0.615233	5.67067	0.610832	5.77432	0.615185	5.53521	0.605353	5.81765	0.620083	5.51541	0.60811	5.9502	0.638684	5.38202	0.590579	5.65042	0.612165
	total	9.12305	1	8.76949	1	9.69456	1	9.28352	1	9.38632	1	9.14377	1	9.38205	1	9.06976	1	9.31634	1	9.11311	1	9.2282	1
1b. Marine-to-freshwater transitions (no euryhaline spp ) HyPhy	Freshwater	3.54803	0.437345	3.48176	0.446783	4.04787	0.470523	3.58329	0.437164	3.71143	0.444518	3.57278	0.440419	3.49349	0.421857	3.39319	0.423215	3.20118	0.388044	3.56523	0.440054	3.55983	0.434992
	Marine	4.56463	0.562655	4.3112	0.553217	4.55505	0.529477	4.61338	0.562836	4.63791	0.555482	4.53945	0.559581	4.78773	0.578143	4.62445	0.576785	5.04835	0.611956	4.53657	0.559946	4.62187	0.565008
	total	9.12305	1	7.79296	1	8.60292	1	8.19666	1	8.34935	1	8.11223	1	8.28122	1	8.01764	1	8.24953	1	8.1018	1	8.28274	1
2. Stenohaline-to-euryhaline transitions HyPhy	Euryhaline	1.82946	0.200531	1.80581	0.205919	1.99065	0.205337	1.93405	0.208332	1.89016	0.201374	1.82978	0.200112	1.96384	0.209319	1.76871	0.195012	1.77432	0.190453	1.81563	0.199232	1.86024	0.201562
	Stenohaline	7.2936	0.799469	6.96369	0.794081	7.70391	0.794663	7.34947	0.791668	7.49616	0.798627	7.31399	0.799888	7.41821	0.790681	7.30105	0.804988	7.54201	0.809547	7.29749	0.800768	7.36796	0.798438
	total	9.12305	1	8.76949	1	9.69456	1	9.28352	1	9.38632	1	9.14377	1	9.38205	1	9.06976	1	9.31634	1	9.11311	1	9.2282	1
3. Benthic-to-pelagic planktivore transitions HyPhy	Benthic	7.33605	0.804122	7.94164	0.905598	8.78291	0.905963	8.41181	0.906102	8.51004	0.906643	8.26878	0.904307	8.47322	0.903131	8.17751	0.901624	8.4309	0.904959	8.23953	0.90414	8.25724	0.833834
	Pelagic planktivore	1.787	0.195878	0.827855	0.0944017	0.911649	0.0940372	0.871709	0.0938985	0.87628	0.0933572	0.874994	0.0956929	0.908831	0.0968691	0.892251	0.0983765	0.885437	0.0950413	0.873585	0.0958603	0.97096	0.166166
	total	9.12305	1	8.76949	1	9.69456	1	9.28352	1	9.38632	1	9.14377	1	9.38205	1	9.06976	1	9.31634	1	9.11311	1	9.2282	1
