# Supplementary material for: Ecological diversification of sea catfishes is accompanied by genome-wide signatures of positive selection
Source: Nat Commun. 2024 Nov 20;15:10040. doi: 10.1038/s41467-024-54184-3 (PMC11579386; doi:10.1038/s41467-024-54184-3)
Supplement: Supplementary file 13 — Supplementary Data 10 [file 41467_2024_54184_MOESM13_ESM.xlsx]

## Sheet: S10.CandidateGenes
Supplementary Data S10. Candidate genes used in this study.
Gene_name	Dataset	New_Dataset	Family_name	# sequences	Sequence length	Sequence length/3	PANTHER Biological Process	Category
114251at7898	BUSCO_114251at7898	NON-CANDIDATE	114251at7898	62	552	184	UNCLASSIFIED	UNKNOWN
117480at7898	BUSCO_117480at7898	NON-CANDIDATE	claudin 4-like	62	747	249	cellular process (GO:0009987)	UNKNOWN
123003at7898	BUSCO_123003at7898	NON-CANDIDATE	123003at7898	62	681	227	UNCLASSIFIED	UNKNOWN
126945at7898	BUSCO_126945at7898	NON-CANDIDATE	U11/U12 small nuclear ribonucleoprotein 35 kDa protein	62	795	265	cellular process (GO:0009987)	body size and elongation
129162at7898	BUSCO_129162at7898	NON-CANDIDATE	129162at7898	62	420	140	biological regulation (GO:0065007), cellular process (GO:0009987), developmental process (GO:0032502),multicellular organismal process (GO:0032501)	UNKNOWN
133466at7898	BUSCO_133466at7898	NON-CANDIDATE	133466at7898	62	327	109	biological regulation (GO:0065007)	UNKNOWN
14750at7898	BUSCO_14750at7898	NON-CANDIDATE	14750at7898	63	4092	1364	UNCLASSIFIED	UNKNOWN
22849at7898	BUSCO_22849at7898	NON-CANDIDATE	22849at7898	62	2382	794	UNCLASSIFIED	UNKNOWN
24349at7898	BUSCO_24349at7898	NON-CANDIDATE	24349at7898	62	3264	1088	biological regulation (GO:0065007)	UNKNOWN
2862at7898	BUSCO_2862at7898	NON-CANDIDATE	2862at7898	62	7830	2610	biological regulation (GO:0065007)	UNKNOWN
33026at7898	BUSCO_33026at7898	NON-CANDIDATE	33026at7898	62	2100	700	cellular process (GO:0009987),metabolic process (GO:0008152)	UNKNOWN
52966at7898	BUSCO_52966at7898	NON-CANDIDATE	52966at7898	62	1479	493	developmental process (GO:0032502),multicellular organismal process (GO:0032501)	UNKNOWN
57018at7898	BUSCO_57018at7898	NON-CANDIDATE	57018at7898	62	1518	506	UNCLASSIFIED	UNKNOWN
57438at7898	BUSCO_57438at7898	NON-CANDIDATE	57438at7898	62	1326	442	UNCLASSIFIED	UNKNOWN
62010at7898	BUSCO_62010at7898	NON-CANDIDATE	62010at7898	62	1296	432	biological regulation (GO:0065007), cellular process (GO:0009987),localization (GO:0051179),response to stimulus (GO:0050896)	UNKNOWN
AASS	Candidate gene	CANDIDATE GENE	aminoadipate-semialdehyde synthase	56	342	114	metabolic process (GO:0008152)	body size and elongation
ABRAXAS1	Candidate gene	CANDIDATE GENE	abraxas 1, BRCA1 A complex subunit	60	636	212	cellular process (GO:0009987),metabolic process (GO:0008152)	body size and elongation
ACTB1	Candidate gene	CANDIDATE GENE	actin, beta 1	47	360	120	cellular process (GO:0009987)	fin shape
ADAL	Candidate gene	CANDIDATE GENE	adenosine deaminase-like	47	669	223	cellular process (GO:0009987),metabolic process (GO:0008152)	body size and elongation
ADAMTS	BUSCO_14212at7898	NON-CANDIDATE	A disintegrin and metalloproteinase with thrombospondin motifs 1	63	2826	942	cellular process (GO:0009987),metabolic process (GO:0008152)	body size and elongation
ADAMTS10	Candidate gene	CANDIDATE GENE	ADAM metallopeptidase with thrombospondin type 1 motif, 10	59	354	118	cellular process (GO:0009987),metabolic process (GO:0008152)	body size and elongation
ADCK2	Candidate gene	CANDIDATE GENE	aarF domain containing kinase 2	59	1008	336	UNCLASSIFIED	body size and elongation
ADNP2B	BUSCO_21470at7898	NON-CANDIDATE	ADNP homeobox protein 2	62	2865	955	biological regulation (GO:0065007)	Erythropoiesis
ALKBH3	Candidate gene	CANDIDATE GENE	alkB homolog 3, alpha-ketoglutarate dependent dioxygenase	60	204	68	biological regulation (GO:0065007)	body size and elongation
ALX1	Candidate gene	CANDIDATE GENE	ALX homeobox 1	54	840	280	biological regulation (GO:0065007),developmental process (GO:0032502),multicellular organismal process (GO:0032501)	body size and elongation
ANAPC5	Candidate gene	CANDIDATE GENE	anaphase promoting complex subunit 5	51	177	59	biological regulation (GO:0065007), metabolic process (GO:0008152)	body size and elongation
ANGPTL7	Candidate gene	CANDIDATE GENE	angiopoietin-like 7	55	174	58	cellular process (GO:0009987), developmental process (GO:0032502)	fin shape
AP5B1	BUSCO_45743at7898	NON-CANDIDATE	AP-5 complex subunit beta-1	62	2757	919	cellular process (GO:0009987),localization (GO:0051179)	body size and elongation
APC	Candidate gene	CANDIDATE GENE	APC regulator of WNT signaling pathway	58	7023	2341	biological regulation (GO:0065007), cellular process (GO:0009987), developmental process (GO:0032502),multicellular organismal process (GO:0032501)	body size and elongation
APC2	BUSCO_1709at7898	NON-CANDIDATE	adenomatous polyposis coli protein 2	62	5988	1996	biological regulation (GO:0065007), cellular process (GO:0009987), developmental process (GO:0032502),multicellular organismal process (GO:0032501)	body size and elongation
API5	Candidate gene	CANDIDATE GENE	apoptosis inhibitor 5	55	525	175	cellular process (GO:0009987)	body size and elongation
AQP12	Candidate gene	CANDIDATE GENE	aquaporin 12	65	693	231	cellular process (GO:0009987),localization (GO:0051179)	osmoregulatory
AQP1A.1	Candidate gene	CANDIDATE GENE	aquaporin 1a	49	306	102	biological regulation (GO:0065007), cellular process (GO:0009987),homeostatic process (GO:0042592),localization (GO:0051179), multicellular organismal process (GO:0032501), response to stimulus (GO:0050896)	osmoregulatory
AQP3A	Candidate gene	CANDIDATE GENE	aquaporin 3a	49	813	271	cellular process (GO:0009987),localization (GO:0051179)	osmoregulatory
AQP3B	Candidate gene	CANDIDATE GENE	aquaporin 3b	62	294	98	cellular process (GO:0009987),localization (GO:0051179)	osmoregulatory
AQP4	Candidate gene	CANDIDATE GENE	aquaporin 4	65	417	139	localization (GO:0051179)	osmoregulatory
AQP7	Candidate gene	CANDIDATE GENE	aquaporin 7	63	327	109	cellular process (GO:0009987),localization (GO:0051179)	osmoregulatory
AQP8B	Candidate gene	CANDIDATE GENE	aquaporin 8b	64	240	80	localization (GO:0051179)	osmoregulatory
AQP9B	Candidate gene	CANDIDATE GENE	aquaporin 9b	64	204	68	localization (GO:0051179)	osmoregulatory
ARRDC1B	Candidate gene	CANDIDATE GENE	arrestin domain containing 1b	61	474	158	biological regulation (GO:0065007)	body size and elongation
ASZ1	Candidate gene	CANDIDATE GENE	ankyrin repeat, SAM and basic leucine zipper domain containing 1	58	393	131	reproductive process (GO:0022414)	body size and elongation
ATMIN	BUSCO_38558at7898	NON-CANDIDATE	ATM interactor	62	2061	687	biological regulation (GO:0065007)	Immune system
ATP1B2B	Candidate gene	CANDIDATE GENE	ATPase Na+/K+ transporting subunit beta 2b	62	228	76	cellular process (GO:0009987),homeostatic process (GO:0042592),localization (GO:0051179)	osmoregulatory
ATP1B3A	Candidate gene	CANDIDATE GENE	ATPase Na+/K+ transporting subunit beta 3a	58	150	50	cellular process (GO:0009987),homeostatic process (GO:0042592),localization (GO:0051179)	osmoregulatory
ATP6V1F	Candidate gene	CANDIDATE GENE	ATPase H+ transporting V1 subunit F	59	459	153	transmembrane transport	body size and elongation
ATP6V1G1	Candidate gene	CANDIDATE GENE	ATPase H+ transporting V1 subunit G1	52	1056	352	transmembrane transport	body size and elongation
ATP8B4	Candidate gene	CANDIDATE GENE	ATPase phospholipid transporting 8B4	56	894	298	transmembrane transport	body size and elongation
AVPR1AB	Candidate gene	CANDIDATE GENE	arginine vasopressin receptor 1Ab	65	906	302	biological regulation (GO:0065007), cellular process (GO:0009987), multicellular organismal process (GO:0032501), response to stimulus (GO:0050896)	osmoregulatory
BAG2	BUSCO_103675at7898	NON-CANDIDATE	BAG family molecular chaperone regulator 2	62	624	208	biological regulation (GO:0065007)	body size and elongation
BARHL1B	Candidate gene	CANDIDATE GENE	BarH-like homeobox 1b	59	672	224	biological regulation (GO:0065007)	body size and elongation
BDKRB2	BUSCO_101536at7898	NON-CANDIDATE	B2 bradykinin receptor	62	987	329	biological regulation (GO:0065007), cellular process (GO:0009987),response to stimulus (GO:0050896)	body size and elongation
BET1L	Candidate gene	CANDIDATE GENE	Bet1 golgi vesicular membrane trafficking protein-like	45	558	186	UNCLASSIFIED	body size and elongation
BLOC1S3	BUSCO_119807at7898	NON-CANDIDATE	biogenesis of lysosome-related organelles complex 1 subunit 3	62	528	176	cellular process (GO:0009987), immune system process (GO:0002376),	Immune system
BMP2A	Candidate gene	CANDIDATE GENE	bone morphogenetic protein 2a	61	942	314	biological regulation (GO:0065007), cellular process (GO:0009987),response to stimulus (GO:0050896)	osmoregulatory
BMP3	Candidate gene	CANDIDATE GENE	bone morphogenetic protein 3	58	894	298	cellular process (GO:0009987)	osmoregulatory
BMP4	Candidate gene	CANDIDATE GENE	bone morphogenetic protein 4	62	852	284	biological regulation (GO:0065007), cellular process (GO:0009987),response to stimulus (GO:0050896)	osmoregulatory
BORCS5	Candidate gene	CANDIDATE GENE	BLOC-1 related complex subunit 5	57	519	173	biological regulation (GO:0065007), cellular process (GO:0009987),localization (GO:0051179)	body size and elongation
BPGM	Candidate gene	CANDIDATE GENE	2,3-bisphosphoglycerate mutase	58	603	201	cellular process (GO:0009987), immune system process (GO:0002376)	body size and elongation
BRCC3	Candidate gene	CANDIDATE GENE	BRCA1/BRCA2-containing complex, subunit 3	58	291	97	cellular process (GO:0009987),metabolic process (GO:0008152),response to stimulus (GO:0050896)	body size and elongation
C1QTNF5	Candidate gene	CANDIDATE GENE	C1q and TNF related 5	44	1827	609	UNCLASSIFIED	fin shape
C6	Candidate gene	CANDIDATE GENE	complement component 6	59	213	71	biological regulation (GO:0065007),immune system process (GO:0002376), response to stimulus (GO:0050896)	body size and elongation
CACNA2D3A	Candidate gene	CANDIDATE GENE	calcium channel, voltage-dependent, alpha 2/delta subunit 3a	54	540	180	transmembrane transport	body size and elongation
CAPRIN1B	Candidate gene	CANDIDATE GENE	cell cycle associated protein 1b	46	660	220	UNCLASSIFIED	body size and elongation
CCDC177	BUSCO_50630at7898	NON-CANDIDATE	coiled-coil domain-containing protein 177	62	2568	856	UNCLASSIFIED	Immune system
CCNB1	Candidate gene	CANDIDATE GENE	cyclin B1	57	225	75	biological regulation (GO:0065007), cellular process (GO:0009987),localization (GO:0051179)	body size and elongation
CD63	Candidate gene	CANDIDATE GENE	CD63 molecule	57	174	58	biological regulation (GO:0065007)	fin shape
CDC26	Candidate gene	CANDIDATE GENE	cell division cycle 26 homolog	59	372	124	biological regulation (GO:0065007), metabolic process (GO:0008152)	body size and elongation
CDHR5B	Candidate gene	CANDIDATE GENE	cadherin-related family member 5b	60	387	129	cellular process (GO:0009987), developmental process (GO:0032502),multicellular organismal process (GO:0032501)	body size and elongation
CDK17	Candidate gene	CANDIDATE GENE	cyclin-dependent kinase 17	46	681	227	UNCLASSIFIED	body size and elongation
CEP152	Candidate gene	CANDIDATE GENE	centrosomal protein 152	57	879	293	cellular process (GO:0009987)	body size and elongation
CEP290	Candidate gene	CANDIDATE GENE	centrosomal protein 290	59	450	150	cellular process (GO:0009987)	body size and elongation
CEP41	Candidate gene	CANDIDATE GENE	centrosomal protein 41	59	207	69	cellular process (GO:0009987),metabolic process (GO:0008152)	body size and elongation
CERS2A	Candidate gene	CANDIDATE GENE	ceramide synthase 2a	60	162	54	cellular process (GO:0009987),metabolic process (GO:0008152)	gill rakers
CFAP44	Candidate gene	CANDIDATE GENE	cilia and flagella associated protein 44	46	456	152	cellular process (GO:0009987), reproductive process (GO:0022414)	body size and elongation
CFAP53	Candidate gene	CANDIDATE GENE	cilia and flagella associated protein 53	49	294	98	cellular process (GO:0009987), reproductive process (GO:0022414)	body size and elongation
CFTR	Candidate gene	CANDIDATE GENE	CF transmembrane conductance regulator	59	699	233	cellular process (GO:0009987),localization (GO:0051179)	body size and elongation
CHTF8	Candidate gene	CANDIDATE GENE	CTF8, chromosome transmission fidelity factor 8 homolog (S. cerevisiae)	45	603	201	cellular process (GO:0009987)	body size and elongation
CLDN1	Candidate gene	CANDIDATE GENE	claudin 1	58	267	89	cellular process (GO:0009987)	osmoregulatory
CLDN10A	Candidate gene	CANDIDATE GENE	claudin 10a	62	201	67	cellular process (GO:0009987)	osmoregulatory
CLDN10B	Candidate gene	CANDIDATE GENE	claudin 10b	62	207	69	cellular process (GO:0009987)	osmoregulatory
CLDN10E	Candidate gene	CANDIDATE GENE	claudin 10e	61	588	196	cellular process (GO:0009987)	osmoregulatory
CLDN2	Candidate gene	CANDIDATE GENE	claudin 2	65	960	320	cellular process (GO:0009987)	osmoregulatory
CLDN24	BUSCO_112814at7898	NON-CANDIDATE	putative claudin-24	62	693	231	cellular process (GO:0009987)	Osmoregulatory
CLDN4	Candidate gene	CANDIDATE GENE	claudin 4	56	927	309	cellular process (GO:0009987)	osmoregulatory
CLDN5A	Candidate gene	CANDIDATE GENE	claudin 5a	63	645	215	cellular process (GO:0009987), immune system process (GO:0002376)	osmoregulatory
CLDN5B	Candidate gene	CANDIDATE GENE	claudin 5b	63	648	216	cellular process (GO:0009987), immune system process (GO:0002376)	osmoregulatory
CLDN8	Candidate gene	CANDIDATE GENE	claudin 8.1	57	1101	367	cellular process (GO:0009987)	osmoregulatory
CLK2A	Candidate gene	CANDIDATE GENE	CDC-like kinase 2a	56	318	106	biological regulation (GO:0065007), cellular process (GO:0009987),metabolic process (GO:0008152)	body size and elongation
CLPXA	Candidate gene	CANDIDATE GENE	caseinolytic mitochondrial matrix peptidase chaperone subunit Xa	51	372	124	UNCLASSIFIED	body size and elongation
CM050620.11.g000070	SCO ORTHOFINDER	NON-CANDIDATE	MYELOID-ASSOCIATED DIFFERENTIATION MARKER	63	876	292	cellular process (GO:0009987)	#N/A
CM050620.11.g000090	SCO ORTHOFINDER	NON-CANDIDATE	MFS DOMAIN-CONTAINING PROTEIN	60	282	94	transmembrane transport	#N/A
CM050620.11.g000280	SCO ORTHOFINDER	NON-CANDIDATE	KELCH-LIKE PROTEIN 6	62	465	155	cellular process (GO:0009987)	#N/A
CM050620.11.g001170	SCO ORTHOFINDER	NON-CANDIDATE	SUBFAMILY NOT NAMED	63	1512	504	metabolic process (GO:0008152)	#N/A
CM050620.11.g001210	SCO ORTHOFINDER	NON-CANDIDATE	SEGMENT POLARITY PROTEIN DISHEVELLED HOMOLOG DVL-3	55	276	92	biological regulation (GO:0065007), cellular process (GO:0009987), developmental process (GO:0032502), multicellular organismal process (GO:0032501), response to stimulus (GO:0050896)	#N/A
CM050620.11.g001430	SCO ORTHOFINDER	NON-CANDIDATE	Belongs to the fetuin family	63	255	85	biological regulation (GO:0065007), molecular function regulator activity (GO:0098772)	#N/A
CM050620.11.g001590	SCO ORTHOFINDER	NON-CANDIDATE	CDC73 DOMAIN PROTEIN	59	216	72	biological regulation (GO:0065007), cellular process (GO:0009987), metabolic process (GO:0008152)	#N/A
CM050620.11.g001650	SCO ORTHOFINDER	NON-CANDIDATE	5-HYDROXYTRYPTAMINE RECEPTOR 5A	63	717	239	biological regulation (GO:0065007), cellular process (GO:0009987), response to stimulus (GO:0050896)	#N/A
CM050620.11.g001710	SCO ORTHOFINDER	NON-CANDIDATE	Intercellular signal essential for a variety of patterning events during development	63	654	218	biological regulation (GO:0065007), cellular process (GO:0009987), developmental process (GO:0032502), response to stimulus (GO:0050896), binding (GO:0005488)	#N/A
CM050620.11.g001880	SCO ORTHOFINDER	NON-CANDIDATE	ZEBRAFISH TESTIS-EXPRESSED 38	60	273	91	UNCLASSIFIED	#N/A
CM050620.11.g001970	SCO ORTHOFINDER	NON-CANDIDATE	ADP-RIBOSYLATION FACTOR-LIKE PROTEIN 5B	63	582	194	cellular process (GO:0009987)	#N/A
CM050620.11.g002090	SCO ORTHOFINDER	NON-CANDIDATE	DNAJ HOMOLOG SUBFAMILY B MEMBER 4	63	420	140	biological regulation (GO:0065007), cellular process (GO:0009987)	#N/A
CM050620.11.g002300	SCO ORTHOFINDER	NON-CANDIDATE	EPHRIN TYPE-B RECEPTOR 3	63	669	223	biological regulation (GO:0065007), cellular process (GO:0009987), developmental process (GO:0032502), locomotion (GO:0040011), metabolic process (GO:0008152), multicellular organismal process (GO:0032501), response to stimulus (GO:0050896)	#N/A
CM050620.11.g002330	SCO ORTHOFINDER	NON-CANDIDATE	CALCIUM-ACTIVATED POTASSIUM CHANNEL SUBUNIT BETA-3	63	288	96	response to stimulus (GO:0050896)	#N/A
CM050620.11.g002430	SCO ORTHOFINDER	NON-CANDIDATE	Y+L AMINO ACID TRANSPORTER 2	62	624	208	cellular process (GO:0009987), localization (GO:0051179)	#N/A
CM050620.11.g002490	SCO ORTHOFINDER	NON-CANDIDATE	KRUEPPEL-LIKE FACTOR 16	62	582	194	biological regulation (GO:0065007)	#N/A
CM050620.11.g002560	SCO ORTHOFINDER	NON-CANDIDATE	XENOTROPIC AND POLYTROPIC RETROVIRUS RECEPTOR 1 HOMOLOG	44	225	75	cellular process (GO:0009987), localization (GO:0051179), response to stimulus (GO:0050896)	#N/A
CM050620.11.g002860	SCO ORTHOFINDER	NON-CANDIDATE	OTOLITH MATRIX PROTEIN 1	62	204	68	localization (GO:0051179)	#N/A
CM050620.11.g003720	SCO ORTHOFINDER	NON-CANDIDATE	PROTEASOME SUBUNIT BETA TYPE-5	59	315	105	metabolic process (GO:0008152)	#N/A
CM050620.11.g003750	SCO ORTHOFINDER	NON-CANDIDATE	G-PROTEIN COUPLED RECEPTOR 25-RELATED	62	1128	376	biological regulation (GO:0065007), cellular process (GO:0009987), response to stimulus (GO:0050896)	#N/A
CM050620.11.g008600	SCO ORTHOFINDER	NON-CANDIDATE	Laminin, gamma 2	52	252	84	cellular process (GO:0009987)	#N/A
CM050620.11.g008710	SCO ORTHOFINDER	NON-CANDIDATE	CALCYCLIN-BINDING PROTEIN	57	276	92	developmental process (GO:0032502)	#N/A
CM050620.11.g009380	SCO ORTHOFINDER	NON-CANDIDATE	V-TYPE PROTON ATPASE 21 KDA PROTEOLIPID SUBUNIT C''	61	270	90	transmembrane transport	#N/A
CM050620.11.g009510	SCO ORTHOFINDER	NON-CANDIDATE	Kruppel-like factor 4b	60	870	290	biological regulation (GO:0065007), binding (GO:0005488), transcription regulator activity (GO:0140110)	#N/A
CM050620.11.g009610	SCO ORTHOFINDER	NON-CANDIDATE	OS06G0730300 PROTEIN	62	684	228	UNCLASSIFIED	#N/A
CM050620.11.g009720	SCO ORTHOFINDER	NON-CANDIDATE	Kelch-like 18 (Drosophila)	62	375	125	UNCLASSIFIED	#N/A
CM050620.11.g010120	SCO ORTHOFINDER	NON-CANDIDATE	NEUROPILIN AND TOLLOID-LIKE PROTEIN 1	61	528	176	biological regulation (GO:0065007)	#N/A
CM050620.11.g010160	SCO ORTHOFINDER	NON-CANDIDATE	ankyrin repeat	63	813	271	UNCLASSIFIED	#N/A
CM050620.11.g010270	SCO ORTHOFINDER	NON-CANDIDATE	Belongs to the G-protein coupled receptor 1 family	63	531	177	biological regulation (GO:0065007), cellular process (GO:0009987), multicellular organismal process (GO:0032501), response to stimulus (GO:0050896), binding (GO:0005488), molecular function regulator activity (GO:0098772)	#N/A
CM050620.11.g010690	SCO ORTHOFINDER	NON-CANDIDATE	E3 UBIQUITIN-PROTEIN LIGASE RNF182	62	726	242	metabolic process (GO:0008152)	#N/A
CM050620.11.g010720	SCO ORTHOFINDER	NON-CANDIDATE	MAMMALIAN EPENDYMIN-RELATED PROTEIN 1	56	219	73	cellular process (GO:0009987)	#N/A
CM050620.11.g011640	SCO ORTHOFINDER	NON-CANDIDATE	Belongs to the G-protein coupled receptor 1 family	62	528	176	biological regulation (GO:0065007), cellular process (GO:0009987), multicellular organismal process (GO:0032501), response to stimulus (GO:0050896), binding (GO:0005488), molecular function regulator activity (GO:0098772)	#N/A
CM050620.11.g011680	SCO ORTHOFINDER	NON-CANDIDATE	Ribosomal protein L15	61	333	111	structural molecule activity (GO:0005198)	#N/A
CM050620.11.g011690	SCO ORTHOFINDER	NON-CANDIDATE	SRY (sex determining region Y)-box 32	63	624	208	biological regulation (GO:0065007), cellular process (GO:0009987), developmental process (GO:0032502), binding (GO:0005488), transcription regulator activity (GO:0140110)	#N/A
CM050620.11.g011720	SCO ORTHOFINDER	NON-CANDIDATE	CASANOVA	63	1056	352	biological regulation (GO:0065007), cellular process (GO:0009987), developmental process (GO:0032502)	#N/A
CM050620.11.g012010	SCO ORTHOFINDER	NON-CANDIDATE	ARYLSULFATASE J	63	1404	468	UNCLASSIFIED	#N/A
CM050620.11.g012100	SCO ORTHOFINDER	NON-CANDIDATE	CD248 molecule, endosialin	63	2151	717	cellular process (GO:0009987), binding (GO:0005488)	#N/A
CM050620.11.g012110	SCO ORTHOFINDER	NON-CANDIDATE	PROTEASE U48 CAAX PRENYL PROTEASE RCE1	60	222	74	metabolic process (GO:0008152)	#N/A
CM050620.11.g012170	SCO ORTHOFINDER	NON-CANDIDATE	TAF6-LIKE RNA POLYMERASE II P300_CBP-ASSOCIATED FACTOR-ASSOCIATED FACTOR 65 KDA SUBUNIT 6L	63	498	166	cellular process (GO:0009987), metabolic process (GO:0008152)	#N/A
CM050620.11.g012240	SCO ORTHOFINDER	NON-CANDIDATE	RETICULON-3	63	2802	934	cellular process (GO:0009987)	#N/A
CM050620.11.g012600	SCO ORTHOFINDER	NON-CANDIDATE	SUBFAMILY NOT NAMED	63	600	200	metabolic process (GO:0008152)	#N/A
CM050620.11.g012640	SCO ORTHOFINDER	NON-CANDIDATE	STRUCTURE-SPECIFIC ENDONUCLEASE SUBUNIT SLX1	61	315	105	cellular process (GO:0009987), metabolic process (GO:0008152), response to stimulus (GO:0050896)	#N/A
CM050620.11.g012820	SCO ORTHOFINDER	NON-CANDIDATE	DNA DAMAGE-INDUCIBLE TRANSCRIPT 4-LIKE PROTEIN	63	492	164	biological regulation (GO:0065007), cellular process (GO:0009987)	#N/A
CM050620.11.g012870	SCO ORTHOFINDER	NON-CANDIDATE	SOLUTE CARRIER FAMILY 2, FACILITATED GLUCOSE TRANSPORTER MEMBER 4	62	228	76	cellular process (GO:0009987), localization (GO:0051179)	#N/A
CM050620.11.g012910	SCO ORTHOFINDER	NON-CANDIDATE	homeobox protein	62	519	173	biological regulation (GO:0065007)	#N/A
CM050620.11.g012930	SCO ORTHOFINDER	NON-CANDIDATE	G-PROTEIN COUPLED RECEPTOR 78	63	666	222	biological regulation (GO:0065007), cellular process (GO:0009987), response to stimulus (GO:0050896)	#N/A
CM050620.11.g013010	SCO ORTHOFINDER	NON-CANDIDATE	Belongs to the perilipin family	59	399	133	biological regulation (GO:0065007), localization (GO:0051179)	#N/A
CM050620.11.g013070	SCO ORTHOFINDER	NON-CANDIDATE	SOLUBLE LIVER ANTIGEN/LIVER PANCREAS ANTIGEN	59	243	81	biological regulation (GO:0065007), cellular process (GO:0009987), metabolic process (GO:0008152)	#N/A
CM050620.11.g013080	SCO ORTHOFINDER	NON-CANDIDATE	Leucine-rich repeat LGI family member	63	816	272	cellular process (GO:0009987), developmental process (GO:0032502), multicellular organismal process (GO:0032501)	#N/A
CM050620.11.g013500	SCO ORTHOFINDER	NON-CANDIDATE	SODIUM/DICARBOXYLATE SYMPORTER-RELATED	62	240	80	localization (GO:0051179)	#N/A
CM050620.11.g013520	SCO ORTHOFINDER	NON-CANDIDATE	CTD NUCLEAR ENVELOPE PHOSPHATASE 1	57	213	71	cellular process (GO:0009987), reproductive process (GO:0022414)	#N/A
CM050620.11.g013540	SCO ORTHOFINDER	NON-CANDIDATE	PHD FINGER PROTEIN 23	63	651	217	biological regulation (GO:0065007)	#N/A
TNK1	Candidate gene	CANDIDATE GENE	Belongs to the protein kinase superfamily. Tyr protein kinase family	62	447	149	biological regulation (GO:0065007)	Immune system
CM050620.11.g013700	SCO ORTHOFINDER	NON-CANDIDATE	METALLO-BETA-LACTAMASE DOMAIN-CONTAINING PROTEIN 1	62	276	92	metabolic process (GO:0008152)	#N/A
CM050620.11.g013900	SCO ORTHOFINDER	NON-CANDIDATE	NEUROSECRETORY PROTEIN VGF	63	1965	655	cellular process (GO:0009987), reproductive process (GO:0022414)	#N/A
CM050620.11.g014330	SCO ORTHOFINDER	NON-CANDIDATE	CYTOCHROME P450 26B1	61	393	131	metabolic process (GO:0008152)	#N/A
CM050620.11.g014410	SCO ORTHOFINDER	NON-CANDIDATE	SI:DKEY-23I12.7	62	309	103	biological regulation (GO:0065007)	#N/A
CM050620.11.g014540	SCO ORTHOFINDER	NON-CANDIDATE	BONE MORPHOGENETIC PROTEIN 15	63	825	275	biological regulation (GO:0065007)	#N/A
CM050620.11.g014630	SCO ORTHOFINDER	NON-CANDIDATE	SI:DKEY-19B23.8	62	579	193	UNCLASSIFIED	#N/A
CM050620.11.g014670	SCO ORTHOFINDER	NON-CANDIDATE	DNAJ (HSP40) HOMOLOG, SUBFAMILY C, MEMBER 3B	61	204	68	cellular process (GO:0009987)	#N/A
CM050620.11.g014740	SCO ORTHOFINDER	NON-CANDIDATE	TRANSMEMBRANE PROTEIN 151A	63	1794	598	UNCLASSIFIED	#N/A
CM050620.11.g014760	SCO ORTHOFINDER	NON-CANDIDATE	TRANSCRIPTION FACTOR OVO-LIKE 1-RELATED	63	336	112	biological regulation (GO:0065007), cellular process (GO:0009987), developmental process (GO:0032502)	#N/A
CM050620.11.g014890	SCO ORTHOFINDER	NON-CANDIDATE	MITOCHONDRIAL INNER MEMBRANE PROTEIN OXA1L	61	378	126	cellular process (GO:0009987), localization (GO:0051179)	#N/A
CM050620.11.g015000	SCO ORTHOFINDER	NON-CANDIDATE	SERINE PROTEASE HTRA3	61	531	177	biological regulation (GO:0065007), cellular process (GO:0009987), metabolic process (GO:0008152)	#N/A
CM050620.11.g015040	SCO ORTHOFINDER	NON-CANDIDATE	PHOSPHOLIPASE A-2-ACTIVATING PROTEIN	62	567	189	homeostatic process (GO:0042592), metabolic process (GO:0008152)	#N/A
CM050620.11.g015890	SCO ORTHOFINDER	NON-CANDIDATE	MEMBRANE PROGESTIN RECEPTOR EPSILON	63	1137	379	UNCLASSIFIED	#N/A
CM050620.11.g015910	SCO ORTHOFINDER	NON-CANDIDATE	DISINTEGRIN AND METALLOPROTEINASE DOMAIN-CONTAINING PROTEIN 33	57	249	83	biological regulation (GO:0065007)	#N/A
CM050620.11.g016160	SCO ORTHOFINDER	NON-CANDIDATE	T-COMPLEX PROTEIN 1 SUBUNIT ETA	60	228	76	cellular process (GO:0009987)	#N/A
CM050620.11.g016190	SCO ORTHOFINDER	NON-CANDIDATE	POLYADENYLATE-BINDING PROTEIN-INTERACTING PROTEIN 2B	61	204	68	biological regulation (GO:0065007)	#N/A
CM050620.11.g016210	SCO ORTHOFINDER	NON-CANDIDATE	DOCKING PROTEIN 1	64	1173	391	biological regulation (GO:0065007), cellular process (GO:0009987), response to stimulus (GO:0050896)	#N/A
CM050620.11.g016400	SCO ORTHOFINDER	NON-CANDIDATE	RING FINGER PROTEIN 227	62	411	137	metabolic process (GO:0008152)	#N/A
ZGC:194312	SCO ORTHOFINDER	NON-CANDIDATE	odorant receptor 131-2	62	1215	405	response to stimulus (GO:0050896)	#N/A
CM050620.11.g016520	SCO ORTHOFINDER	NON-CANDIDATE	SI:DKEY-33C9.6	59	231	77	UNCLASSIFIED	#N/A
CM050620.11.g016600	SCO ORTHOFINDER	NON-CANDIDATE	USP DOMAIN-CONTAINING PROTEIN	64	282	94	metabolic process (GO:0008152)	#N/A
CM050620.11.g016610	SCO ORTHOFINDER	NON-CANDIDATE	RAS-LIKE PROTEIN FAMILY MEMBER 11A-LIKE	64	483	161	UNCLASSIFIED	#N/A
CM050620.11.g017170	SCO ORTHOFINDER	NON-CANDIDATE	ACETYLCHOLINE RECEPTOR SUBUNIT BETA	63	264	88	biological regulation (GO:0065007), cellular process (GO:0009987), localization (GO:0051179), multicellular organismal process (GO:0032501), response to stimulus (GO:0050896)	#N/A
CM050620.11.g017210	SCO ORTHOFINDER	NON-CANDIDATE	CLAUDIN-7	60	222	74	cellular process (GO:0009987)	#N/A
CM050620.11.g017360	SCO ORTHOFINDER	NON-CANDIDATE	RNA-BINDING MOTIF PROTEIN 4.3	52	636	212	cellular process (GO:0009987), metabolic process (GO:0008152)	#N/A
CM050620.11.g017420	SCO ORTHOFINDER	NON-CANDIDATE	TNF_2 DOMAIN-CONTAINING PROTEIN	64	465	155	immune system process (GO:0002376), metabolic process (GO:0008152)	#N/A
CM050620.11.g017650	SCO ORTHOFINDER	NON-CANDIDATE	G_PROTEIN_RECEP_F1_2 DOMAIN-CONTAINING PROTEIN	64	993	331	cellular process (GO:0009987)	#N/A
CM050620.11.g017690	SCO ORTHOFINDER	NON-CANDIDATE	ZGC:92429	61	318	106	UNCLASSIFIED	#N/A
CM050620.11.g017710	SCO ORTHOFINDER	NON-CANDIDATE	RAS-RELATED PROTEIN RAB	61	282	94	cellular process (GO:0009987), localization (GO:0051179)pigmentation (GO:0043473)	#N/A
CM050620.11.g018630	SCO ORTHOFINDER	NON-CANDIDATE	N-ACETYLASPARTATE SYNTHETASE	64	366	122	UNCLASSIFIED	#N/A
CM050620.11.g018790	SCO ORTHOFINDER	NON-CANDIDATE	NON-LYSOSOMAL GLUCOSYLCERAMIDASE	62	264	88	metabolic process (GO:0008152)	#N/A
CM050620.11.g018850	SCO ORTHOFINDER	NON-CANDIDATE	VENTRAL ANTERIOR HOMEOBOX 2	64	492	164	biological regulation (GO:0065007), cellular process (GO:0009987), developmental process (GO:0032502), multicellular organismal process (GO:0032501)	#N/A
CM050620.11.g018900	SCO ORTHOFINDER	NON-CANDIDATE	SI:DKEY-185M8.2	56	5490	1830	UNCLASSIFIED	#N/A
CM050620.11.g019240	SCO ORTHOFINDER	NON-CANDIDATE	ZGC:101810	61	288	96	cellular process (GO:0009987)	#N/A
CM050620.11.g019320	SCO ORTHOFINDER	NON-CANDIDATE	ALPHA-ACTININ-3	63	228	76	cellular process (GO:0009987), developmental process (GO:0032502)	#N/A
PNP5A	SCO ORTHOFINDER	NON-CANDIDATE	purine nucleoside phosphorylase 5a	63	210	70	cellular process (GO:0009987), catalytic activity (GO:0003824)	#N/A
CM050620.11.g022600	SCO ORTHOFINDER	NON-CANDIDATE	UNCHARACTERIZED	63	969	323	biological regulation (GO:0065007), cellular process (GO:0009987), metabolic process (GO:0008152), response to stimulus (GO:0050896)	#N/A
CM050620.11.g022680	SCO ORTHOFINDER	NON-CANDIDATE	ATP-BINDING CASSETTE SUB-FAMILY F MEMBER 3	63	276	92	cellular process (GO:0009987)	#N/A
CM050620.11.g023120	SCO ORTHOFINDER	NON-CANDIDATE	G_PROTEIN_RECEP_F1_2 DOMAIN-CONTAINING PROTEIN	62	735	245	cellular process (GO:0009987)	#N/A
FOXC1A	SCO ORTHOFINDER	NON-CANDIDATE	forkhead box C1a	64	1602	534	biological regulation (GO:0065007), cellular process (GO:0009987), developmental process (GO:0032502)	#N/A
CM050620.11.g024140	SCO ORTHOFINDER	NON-CANDIDATE	FORKHEAD BOX PROTEIN F2	63	990	330	biological regulation (GO:0065007), developmental process (GO:0032502)	#N/A
CM050620.11.g024160	SCO ORTHOFINDER	NON-CANDIDATE	FORKHEAD BOX Q1A	63	969	323	biological regulation (GO:0065007), cellular process (GO:0009987), developmental process (GO:0032502)	#N/A
CM050620.11.g024190	SCO ORTHOFINDER	NON-CANDIDATE	INTERFERON REGULATORY FACTOR 4	63	414	138	biological regulation (GO:0065007)	#N/A
CM050620.11.g025490	SCO ORTHOFINDER	NON-CANDIDATE	NUCLEOLAR MIF4G DOMAIN-CONTAINING PROTEIN 1	59	999	333	cellular process (GO:0009987)	#N/A
CM050620.11.g025500	SCO ORTHOFINDER	NON-CANDIDATE	MOTOR NEURON AND PANCREAS HOMEOBOX PROTEIN	63	405	135	biological regulation (GO:0065007), cellular process (GO:0009987), developmental process (GO:0032502), multicellular organismal process (GO:0032501)	#N/A
SHRPRBCK1R	SCO ORTHOFINDER	NON-CANDIDATE	RANBP-TYPE AND C3HC4-TYPE ZINC FINGER-CONTAINING PROTEIN 1-RELATED	47	282	94	biological regulation (GO:0065007), metabolic process (GO:0008152)	#N/A
CM050620.11.g027140	SCO ORTHOFINDER	NON-CANDIDATE	CONDENSIN-2 COMPLEX SUBUNIT G2	55	222	74	cellular process (GO:0009987)	#N/A
CM050620.11.g027790	SCO ORTHOFINDER	NON-CANDIDATE	GRPE PROTEIN HOMOLOG 1, MITOCHONDRIAL	60	348	116	cellular process (GO:0009987), localization (GO:0051179)	#N/A
CM050620.11.g027810	SCO ORTHOFINDER	NON-CANDIDATE	TRANSCRIPTIONAL ADAPTER 2-BETA	64	1158	386	biological regulation (GO:0065007), cellular process (GO:0009987)	#N/A
CM050620.11.g028470	SCO ORTHOFINDER	NON-CANDIDATE	AQUAPORIN-1	49	378	126	biological regulation (GO:0065007), cellular process (GO:0009987), homeostatic process (GO:0042592), localization (GO:0051179), multicellular organismal process (GO:0032501), response to stimulus (GO:0050896)	#N/A
CM050620.11.g028750	SCO ORTHOFINDER	NON-CANDIDATE	MULTIPLE MYELOMA TUMOR-ASSOCIATED PROTEIN 2 FAMILY MEMBER	60	219	73	UNCLASSIFIED	#N/A
CM050620.11.g028970	SCO ORTHOFINDER	NON-CANDIDATE	UNCHARACTERIZED	61	396	132	biological regulation (GO:0065007), cellular process (GO:0009987), metabolic process (GO:0008152), response to stimulus (GO:0050896)	#N/A
CM050620.11.g029800	SCO ORTHOFINDER	NON-CANDIDATE	TRANSLATION INITIATION FACTOR EIF-2B SUBUNIT EPSILON	63	327	109	immune system process (GO:0002376)	#N/A
CM050621.12.g030520	SCO ORTHOFINDER	NON-CANDIDATE	ZINC FINGER PROTEIN 292	63	6882	2294	biological regulation (GO:0065007)	#N/A
CM050621.12.g030740	SCO ORTHOFINDER	NON-CANDIDATE	BASIC LEUCINE ZIPPER TRANSCRIPTIONAL FACTOR ATF-LIKE	57	216	72	biological regulation (GO:0065007)	#N/A
CM050621.12.g030770	SCO ORTHOFINDER	NON-CANDIDATE	PROTO-ONCOGENE C-FOS	64	585	195	biological regulation (GO:0065007)	#N/A
CM050621.12.g034810	SCO ORTHOFINDER	NON-CANDIDATE	EXOCYST COMPLEX COMPONENT 8	64	2046	682	cellular process (GO:0009987), localization (GO:0051179)	#N/A
CM050621.12.g034830	SCO ORTHOFINDER	NON-CANDIDATE	LEUCINE REPEAT ADAPTER PROTEIN 25	61	270	90	cellular process (GO:0009987)	#N/A
CM050621.12.g034860	SCO ORTHOFINDER	NON-CANDIDATE	C-TYPE LECTIN DOMAIN FAMILY 11 MEMBER A	64	396	132	multicellular organismal process (GO:0032501), binding (GO:0005488), molecular function regulator activity (GO:0098772)	#N/A
CM050621.12.g035330	SCO ORTHOFINDER	NON-CANDIDATE	DBH-LIKE MONOOXYGENASE PROTEIN 1 HOMOLOG	59	264	88	UNCLASSIFIED	#N/A
CM050621.12.g035400	SCO ORTHOFINDER	NON-CANDIDATE	CCN FAMILY MEMBER 2	64	291	97	biological regulation (GO:0065007), cellular process (GO:0009987), response to stimulus (GO:0050896)	#N/A
CM050621.12.g035460	SCO ORTHOFINDER	NON-CANDIDATE	LDL RECEPTOR RELATED PROTEIN 11	62	597	199	UNCLASSIFIED	#N/A
CM050621.12.g035520	SCO ORTHOFINDER	NON-CANDIDATE	UBIQUITIN-CONJUGATING ENZYME E2 J1	64	255	85	metabolic process (GO:0008152)	#N/A
CM050621.12.g036800	SCO ORTHOFINDER	NON-CANDIDATE	5-HYDROXYTRYPTAMINE RECEPTOR 1B	64	1140	380	metabolic process (GO:0008152)	#N/A
CM050621.12.g036910	SCO ORTHOFINDER	NON-CANDIDATE	CANNABINOID RECEPTOR 1	64	1410	470	biological regulation (GO:0065007), cellular process (GO:0009987), response to stimulus (GO:0050896)	#N/A
CM050621.12.g036950	SCO ORTHOFINDER	NON-CANDIDATE	PROLINE-RICH NUCLEAR RECEPTOR COACTIVATOR 1	64	390	130	cellular process (GO:0009987)	#N/A
CM050621.12.g037010	SCO ORTHOFINDER	NON-CANDIDATE	UPF0598 PROTEIN C8ORF82	63	441	147	UNCLASSIFIED	#N/A
CM050621.12.g037140	SCO ORTHOFINDER	NON-CANDIDATE	SOLUTE CARRIER FAMILY 22 MEMBER 23	62	420	140	transmembrane transport	#N/A
CM050621.12.g037180	SCO ORTHOFINDER	NON-CANDIDATE	SQUALENE SYNTHASE	63	318	106	cellular process (GO:0009987), metabolic process (GO:0008152)	#N/A
CM050621.12.g037230	SCO ORTHOFINDER	NON-CANDIDATE	G-PROTEIN COUPLED RECEPTOR 6	64	999	333	biological regulation (GO:0065007), cellular process (GO:0009987), response to stimulus (GO:0050896)	#N/A
SNW1	SCO ORTHOFINDER	NON-CANDIDATE	SNW DOMAIN-CONTAINING PROTEIN 1	63	216	72	cellular process (GO:0009987), metabolic process (GO:0008152)	#N/A
CM050621.12.g038370	SCO ORTHOFINDER	NON-CANDIDATE	POTASSIUM VOLTAGE-GATED CHANNEL, SUBFAMILY F, MEMBER 1	64	1449	483	cellular process (GO:0009987), localization (GO:0051179)	#N/A
CM050621.12.g038420	SCO ORTHOFINDER	NON-CANDIDATE	N-MYC PROTO-ONCOGENE PROTEIN	62	684	228	biological regulation (GO:0065007)	#N/A
CM050621.12.g038700	SCO ORTHOFINDER	NON-CANDIDATE	PROTEIN FAM84B-RELATED	64	762	254	UNCLASSIFIED	#N/A
CM050621.12.g039620	SCO ORTHOFINDER	NON-CANDIDATE	60S RIBOSOMAL PROTEIN L7-LIKE 1	60	207	69	cellular process (GO:0009987), metabolic process (GO:0008152)	#N/A
PTRHD1	SCO ORTHOFINDER	NON-CANDIDATE	PEPTIDYL-TRNA HYDROLASE PTRHD1-RELATED	56	216	72	UNCLASSIFIED	#N/A
CM050621.12.g040170	SCO ORTHOFINDER	NON-CANDIDATE	FIBROLEUKIN	64	702	234	immune system process (GO:0002376)	#N/A
CM050621.12.g040550	SCO ORTHOFINDER	NON-CANDIDATE	DNAJ HOMOLOG SUBFAMILY C MEMBER 2	45	207	69	cellular process (GO:0009987)	#N/A
CM050621.12.g040560	SCO ORTHOFINDER	NON-CANDIDATE	MITOCHONDRIAL-PROCESSING PEPTIDASE SUBUNIT BETA	63	201	67	cellular process (GO:0009987), localization (GO:0051179), metabolic process (GO:0008152)	#N/A
CM050621.12.g041850	SCO ORTHOFINDER	NON-CANDIDATE	PEPTIDYL-PROLYL CIS-TRANS ISOMERASE B	62	261	87	cellular process (GO:0009987), metabolic process (GO:0008152)	#N/A
CM050621.12.g042210	SCO ORTHOFINDER	NON-CANDIDATE	LEUCINE-RICH REPEAT-CONTAINING PROTEIN 10B	64	1143	381	UNCLASSIFIED	#N/A
CM050621.12.g042530	SCO ORTHOFINDER	NON-CANDIDATE	D-GLUCURONYL C5-EPIMERASE	63	1020	340	cellular process (GO:0009987), metabolic process (GO:0008152)	#N/A
CM050621.12.g042540	SCO ORTHOFINDER	NON-CANDIDATE	2-OXOGLUTARATE DEHYDROGENASE E1 COMPONENT DHKTD1, MITOCHONDRIAL-RELATED	60	324	108	UNCLASSIFIED	#N/A
CM050621.12.g042550	SCO ORTHOFINDER	NON-CANDIDATE	POTASSIUM VOLTAGE-GATED CHANNEL SUBFAMILY C MEMBER 1	64	939	313	cellular process (GO:0009987), localization (GO:0051179)	#N/A
CM050621.12.g042730	SCO ORTHOFINDER	NON-CANDIDATE	MANNOSE-6-PHOSPHATE ISOMERASE	59	216	72	cellular process (GO:0009987), metabolic process (GO:0008152)	#N/A
CM050621.12.g042810	SCO ORTHOFINDER	NON-CANDIDATE	AARF DOMAIN CONTAINING KINASE 2 (PREDICTED)	63	849	283	UNCLASSIFIED	#N/A
CM050621.12.g042860	SCO ORTHOFINDER	NON-CANDIDATE	MANSC DOMAIN-CONTAINING PROTEIN	64	1848	616	UNCLASSIFIED	#N/A
CM050621.12.g042870	SCO ORTHOFINDER	NON-CANDIDATE	MITOCHONDRIAL 28S RIBOSOMAL PROTEIN S28	63	315	105	UNCLASSIFIED	#N/A
CM050621.12.g042880	SCO ORTHOFINDER	NON-CANDIDATE	POTASSIUM VOLTAGE-GATED CHANNEL SUBFAMILY KQT MEMBER 1	63	288	96	cellular process (GO:0009987), localization (GO:0051179)	#N/A
CM050621.12.g042900	SCO ORTHOFINDER	NON-CANDIDATE	CYCLIN-DEPENDENT KINASE INHIBITOR 1B	63	411	137	biological regulation (GO:0065007), cellular process (GO:0009987)	#N/A
CM050621.12.g042910	SCO ORTHOFINDER	NON-CANDIDATE	TYROSINE--TRNA LIGASE, MITOCHONDRIAL	63	789	263	cellular process (GO:0009987), metabolic process (GO:0008152)	#N/A
CM050621.12.g042950	SCO ORTHOFINDER	NON-CANDIDATE	PROTEIN WNT-7A	64	474	158	biological regulation (GO:0065007), cellular process (GO:0009987), developmental process (GO:0032502), multicellular organismal process (GO:0032501), response to stimulus (GO:0050896)	#N/A
CM050621.12.g042980	SCO ORTHOFINDER	NON-CANDIDATE	FIBULIN-1	64	396	132	cellular process (GO:0009987)	#N/A
CM050621.12.g043130	SCO ORTHOFINDER	NON-CANDIDATE	VASOPRESSIN V1A RECEPTOR	64	837	279	cellular process (GO:0009987)	#N/A
CM050621.12.g043170	SCO ORTHOFINDER	NON-CANDIDATE	PROTEIN FEM-1 HOMOLOG B	64	1635	545	cellular process (GO:0009987), reproductive process (GO:0022414)	#N/A
CM050621.12.g043180	SCO ORTHOFINDER	NON-CANDIDATE	RELAXIN FAMILY PEPTIDE RECEPTOR 3.3A1-RELATED	63	1158	386	metabolic process (GO:0008152), binding (GO:0005488), molecular function regulator activity (GO:0098772)	#N/A
CM050621.12.g043190	SCO ORTHOFINDER	NON-CANDIDATE	CYTOSOLIC IRON-SULFUR ASSEMBLY COMPONENT 2A	60	243	81	UNCLASSIFIED	#N/A
CM050621.12.g043210	SCO ORTHOFINDER	NON-CANDIDATE	NEURONAL ACETYLCHOLINE RECEPTOR SUBUNIT ALPHA-7	63	657	219	biological regulation (GO:0065007), cellular process (GO:0009987), localization (GO:0051179), multicellular organismal process (GO:0032501), response to stimulus (GO:0050896)	#N/A
CM050621.12.g043500	SCO ORTHOFINDER	NON-CANDIDATE	YY1-ASSOCIATED FACTOR 2	64	252	84	biological regulation (GO:0065007)	#N/A
CM050621.12.g043960	SCO ORTHOFINDER	NON-CANDIDATE	SOLUTE CARRIER FAMILY 7 MEMBER 10A	57	264	88	cellular process (GO:0009987), localization (GO:0051179), metabolic process (GO:0008152), transporter activity (GO:0005215)	#N/A
CM050621.12.g044170	SCO ORTHOFINDER	NON-CANDIDATE	ZINC FINGER CCHC-TYPE AND RNA-BINDING MOTIF-CONTAINING PROTEIN 1	64	666	222	metabolic process (GO:0008152)	#N/A
CM050621.12.g044180	SCO ORTHOFINDER	NON-CANDIDATE	CHROMOSOME 11 OPEN READING FRAME 96	63	366	122	UNCLASSIFIED	#N/A
CM050621.12.g044260	SCO ORTHOFINDER	NON-CANDIDATE	BROMODOMAIN-CONTAINING PROTEIN 1	64	1359	453	biological regulation (GO:0065007)	#N/A
CM050621.12.g044360	SCO ORTHOFINDER	NON-CANDIDATE	ELECTRON TRANSFER FLAVOPROTEIN BETA SUBUNIT LYSINE METHYLTRANSFERASE	61	348	116	metabolic process (GO:0008152)	#N/A
CM050621.12.g044550	SCO ORTHOFINDER	NON-CANDIDATE	FEZ FAMILY ZINC FINGER PROTEIN 1	63	798	266	biological regulation (GO:0065007)	#N/A
CM050621.12.g044670	SCO ORTHOFINDER	NON-CANDIDATE	PROSAPOSIN RECEPTOR GPR37	60	849	283	biological regulation (GO:0065007), cellular process (GO:0009987), response to stimulus (GO:0050896)	#N/A
CM050621.12.g044840	SCO ORTHOFINDER	NON-CANDIDATE	EUKARYOTIC TRANSLATION INITIATION FACTOR 3 SUBUNIT J	63	318	106	UNCLASSIFIED	#N/A
CM050621.12.g045120	SCO ORTHOFINDER	NON-CANDIDATE	FORKHEAD BOX PROTEIN B1	63	903	301	biological regulation (GO:0065007), cellular process (GO:0009987), developmental process (GO:0032502)	#N/A
CM050621.12.g045250	SCO ORTHOFINDER	NON-CANDIDATE	KRUEPPEL-LIKE FACTOR 13	63	474	158	biological regulation (GO:0065007)	#N/A
CM050621.12.g045390	SCO ORTHOFINDER	NON-CANDIDATE	F-BOX AND LEUCINE-RICH PROTEIN 22	60	348	116	metabolic process (GO:0008152)	#N/A
CM050621.12.g045620	SCO ORTHOFINDER	NON-CANDIDATE	VESICULAR GLUTAMATE TRANSPORTER 2	63	351	117	biological regulation (GO:0065007), cellular process (GO:0009987), localization (GO:0051179)	#N/A
CM050621.12.g045630	SCO ORTHOFINDER	NON-CANDIDATE	FANCONI ANEMIA GROUP F PROTEIN FANCF	63	996	332	cellular process (GO:0009987), response to stimulus (GO:0050896)	#N/A
CM050621.12.g045690	SCO ORTHOFINDER	NON-CANDIDATE	FIN BUD INITIATION FACTOR FIBIN	63	618	206	developmental process (GO:0032502), multicellular organismal process (GO:0032501)	#N/A
CM050621.12.g045700	SCO ORTHOFINDER	NON-CANDIDATE	SI:CH211-150G13.3-RELATED	64	366	122	UNCLASSIFIED	#N/A
CM050621.12.g045840	SCO ORTHOFINDER	NON-CANDIDATE	GLUCOSE-6-PHOSPHATE ISOMERASE	62	213	71	cellular process (GO:0009987), metabolic process (GO:0008152)	#N/A
CM050621.12.g045880	SCO ORTHOFINDER	NON-CANDIDATE	M-PHASE PHOSPHOPROTEIN 6	54	306	102	cellular process (GO:0009987), metabolic process (GO:0008152)	#N/A
CM050621.12.g045920	SCO ORTHOFINDER	NON-CANDIDATE	IROQUOIS-CLASS HOMEODOMAIN PROTEIN IRX-3	63	939	313	biological regulation (GO:0065007), cellular process (GO:0009987), developmental process (GO:0032502), multicellular organismal process (GO:0032501)	#N/A
CM050621.12.g045940	SCO ORTHOFINDER	NON-CANDIDATE	IROQUOIS-CLASS HOMEODOMAIN PROTEIN IRX-5	64	612	204	biological regulation (GO:0065007), cellular process (GO:0009987), developmental process (GO:0032502), multicellular organismal process (GO:0032501)	#N/A
CM050621.12.g046030	SCO ORTHOFINDER	NON-CANDIDATE	UDP-XYLOSE AND UDP-N-ACETYLGLUCOSAMINE TRANSPORTER	62	321	107	metabolic process (GO:0008152), transmembrane transport	#N/A
CM050621.12.g046050	SCO ORTHOFINDER	NON-CANDIDATE	L-LACTATE DEHYDROGENASE B CHAIN	58	273	91	cellular process (GO:0009987), metabolic process (GO:0008152)	#N/A
CM050621.12.g046080	SCO ORTHOFINDER	NON-CANDIDATE	MELANIN-CONCENTRATING HORMONE RECEPTOR 1	63	936	312	biological regulation (GO:0065007), cellular process (GO:0009987), response to stimulus (GO:0050896)	#N/A
CM050621.12.g046230	SCO ORTHOFINDER	NON-CANDIDATE	FOUR-JOINTED BOX PROTEIN 1	64	1260	420	biological regulation (GO:0065007), cellular process (GO:0009987)	#N/A
CM050621.12.g046760	SCO ORTHOFINDER	NON-CANDIDATE	V D J RECOMBINATION-ACTIVATING PROTEIN 2	63	1590	530	cellular process (GO:0009987), developmental process (GO:0032502), immune system process (GO:0002376), metabolic process (GO:0008152), multicellular organismal process (GO:0032501)	#N/A
CM050621.12.g047200	SCO ORTHOFINDER	NON-CANDIDATE	ATP-SENSITIVE INWARD RECTIFIER POTASSIUM CHANNEL 11	63	1143	381	biological regulation (GO:0065007), cellular process (GO:0009987), localization (GO:0051179)	#N/A
CM050621.12.g047380	SCO ORTHOFINDER	NON-CANDIDATE	PLECKSTRIN HOMOLOGY-LIKE DOMAIN FAMILY A MEMBER 2	63	414	138	cellular process (GO:0009987), metabolic process (GO:0008152)	#N/A
CM050621.12.g047470	SCO ORTHOFINDER	NON-CANDIDATE	TBC1 DOMAIN FAMILY MEMBER 26	63	1065	355	biological regulation (GO:0065007)	#N/A
SPTY2D1	SCO ORTHOFINDER	NON-CANDIDATE	TRANSMEMBRANE PROTEIN 86A	63	426	142	UNCLASSIFIED	#N/A
CM050621.12.g047590	SCO ORTHOFINDER	NON-CANDIDATE	TUMOR SUSCEPTIBILITY GENE 101 PROTEIN	46	243	81	cellular process (GO:0009987), localization (GO:0051179)	#N/A
CM050621.12.g047710	SCO ORTHOFINDER	NON-CANDIDATE	ACHAETE-SCUTE HOMOLOG 1B	63	561	187	developmental process (GO:0032502), multicellular organismal process (GO:0032501)	#N/A
CM050621.12.g047920	SCO ORTHOFINDER	NON-CANDIDATE	Interleukin-17	62	315	105	cellular process (GO:0009987)	#N/A
CM050621.12.g047930	SCO ORTHOFINDER	NON-CANDIDATE	ARYLSULFATASE I	63	1395	465	UNCLASSIFIED	#N/A
CM050621.12.g048060	SCO ORTHOFINDER	NON-CANDIDATE	T-CELL LEUKEMIA HOMEOBOX PROTEIN 3	64	441	147	biological regulation (GO:0065007), developmental process (GO:0032502)	#N/A
CM050621.12.g048440	SCO ORTHOFINDER	NON-CANDIDATE	PROTOCADHERIN ALPHA-C2	64	2652	884	cellular process (GO:0009987)	#N/A
CM050621.12.g048500	SCO ORTHOFINDER	NON-CANDIDATE	PROTOCADHERIN 2 ALPHA A 15	61	1785	595	cellular process (GO:0009987)	#N/A
CM050621.12.g048510	SCO ORTHOFINDER	NON-CANDIDATE	SI:CH73-379J16.2	60	1650	550	UNCLASSIFIED	#N/A
CM050621.12.g048750	SCO ORTHOFINDER	NON-CANDIDATE	FIBROBLAST GROWTH FACTOR 18	64	267	89	biological regulation (GO:0065007), cellular process (GO:0009987), developmental process (GO:0032502), response to stimulus (GO:0050896)	#N/A
CM050621.12.g049060	SCO ORTHOFINDER	NON-CANDIDATE	UDP-SUGAR TRANSPORTER PROTEIN SLC35A4-RELATED	64	975	325	transmembrane transport	#N/A
CM050621.12.g049140	SCO ORTHOFINDER	NON-CANDIDATE	HOMEOBOX PROTEIN CDX-2	62	441	147	biological regulation (GO:0065007), cellular process (GO:0009987), developmental process (GO:0032502), multicellular organismal process (GO:0032501)	#N/A
CM050621.12.g049200	SCO ORTHOFINDER	NON-CANDIDATE	GDNF FAMILY RECEPTOR ALPHA-4	63	357	119	developmental process (GO:0032502), multicellular organismal process (GO:0032501)	#N/A
CM050621.12.g049330	SCO ORTHOFINDER	NON-CANDIDATE	METHIONYL-TRNA SYNTHETASE	64	1155	385	cellular process (GO:0009987), metabolic process (GO:0008152)	#N/A
CM050621.12.g049400	SCO ORTHOFINDER	NON-CANDIDATE	BTB/POZ DOMAIN-CONTAINING PROTEIN KCTD16	63	843	281	biological regulation (GO:0065007)	#N/A
CM050621.12.g049620	SCO ORTHOFINDER	NON-CANDIDATE	STANNIOCALCIN-2	61	342	114	metabolic process (GO:0008152)	#N/A
CM050621.12.g049630	SCO ORTHOFINDER	NON-CANDIDATE	HOMEOBOX PROTEIN NKX-2.5	63	624	208	biological regulation (GO:0065007), cellular process (GO:0009987), developmental process (GO:0032502)	#N/A
CM050621.12.g049660	SCO ORTHOFINDER	NON-CANDIDATE	ADRENOCEPTOR ALPHA 2B-LIKE 2	64	1296	432	biological regulation (GO:0065007), cellular process (GO:0009987), response to stimulus (GO:0050896)	#N/A
CM050621.12.g050000	SCO ORTHOFINDER	NON-CANDIDATE	DNA DAMAGE-INDUCIBLE TRANSCRIPT 4-LIKE PROTEIN	63	453	151	biological regulation (GO:0065007), cellular process (GO:0009987)	#N/A
CM050621.12.g050600	SCO ORTHOFINDER	NON-CANDIDATE	ADHESION G PROTEIN-COUPLED RECEPTOR B1	64	717	239	biological regulation (GO:0065007), cellular process (GO:0009987), localization (GO:0051179), response to stimulus (GO:0050896)	#N/A
CM050621.12.g050970	SCO ORTHOFINDER	NON-CANDIDATE	NADH DEHYDROGENASE [UBIQUINONE] 1 BETA SUBCOMPLEX SUBUNIT 9	56	219	73	metabolic process (GO:0008152)	#N/A
CM050621.12.g051340	SCO ORTHOFINDER	NON-CANDIDATE	MELANIN-CONCENTRATING HORMONE RECEPTOR 2	64	639	213	biological regulation (GO:0065007), cellular process (GO:0009987), response to stimulus (GO:0050896)	#N/A
CM050621.12.g051760	SCO ORTHOFINDER	NON-CANDIDATE	LEUCINE RICH REPEAT TRANSMEMBRANE NEURONAL 2	64	1620	540	cellular process (GO:0009987)	#N/A
CM050621.12.g052180	SCO ORTHOFINDER	NON-CANDIDATE	POTASSIUM CHANNEL SUBFAMILY K MEMBER 9	64	873	291	biological regulation (GO:0065007), cellular process (GO:0009987), localization (GO:0051179)	#N/A
CM050621.12.g052990	SCO ORTHOFINDER	NON-CANDIDATE	40S RIBOSOMAL PROTEIN S5	51	219	73	cellular process (GO:0009987), metabolic process (GO:0008152)	#N/A
CM050621.12.g053050	SCO ORTHOFINDER	NON-CANDIDATE	CARNITINE O-ACETYLTRANSFERASE B	58	225	75	cellular process (GO:0009987), metabolic process (GO:0008152)	#N/A
CM050621.12.g053970	SCO ORTHOFINDER	NON-CANDIDATE	E3 UBIQUITIN-PROTEIN LIGASE RNF5	62	255	85	cellular process (GO:0009987), metabolic process (GO:0008152), response to stimulus (GO:0050896)	#N/A
CM050621.12.g054470	SCO ORTHOFINDER	NON-CANDIDATE	NURIM	62	318	106	UNCLASSIFIED	#N/A
CM050622.13.g057150	SCO ORTHOFINDER	NON-CANDIDATE	RETINOL DEHYDROGENASE 14	63	612	204	metabolic process (GO:0008152)	#N/A
CM050622.13.g057640	SCO ORTHOFINDER	NON-CANDIDATE	B1 BRADYKININ RECEPTOR	63	1077	359	biological regulation (GO:0065007), cellular process (GO:0009987), response to stimulus (GO:0050896)	#N/A
CM050622.13.g057740	SCO ORTHOFINDER	NON-CANDIDATE	FIBRONECTIN TYPE-III DOMAIN-CONTAINING PROTEIN	64	1998	666	cellular process (GO:0009987)	#N/A
CM050622.13.g057990	SCO ORTHOFINDER	NON-CANDIDATE	NF-KAPPA-B INHIBITOR ALPHA	64	255	85	cellular process (GO:0009987)	#N/A
FAM177A1	Candidate gene	CANDIDATE GENE	PROTEIN FAM177A1	50	366	122	UNCLASSIFIED	Immune system
CM050622.13.g058600	SCO ORTHOFINDER	NON-CANDIDATE	ZINC FINGER AND BTB DOMAIN-CONTAINING PROTEIN 1	64	2016	672	biological regulation (GO:0065007)	#N/A
CM050622.13.g058620	SCO ORTHOFINDER	NON-CANDIDATE	VERTNIN	64	2127	709	biological regulation (GO:0065007)	#N/A
CM050622.13.g058740	SCO ORTHOFINDER	NON-CANDIDATE	DELTA-LIKE PROTEIN	64	735	245	reproductive process (GO:0022414)	#N/A
INO80	SCO ORTHOFINDER	NON-CANDIDATE	GLUTATHIONE-SPECIFIC GAMMA-GLUTAMYLCYCLOTRANSFERASE 1	62	405	135	metabolic process (GO:0008152)	#N/A
CM050622.13.g058780	SCO ORTHOFINDER	NON-CANDIDATE	RHO-RELATED GTP-BINDING PROTEIN RHOV	64	447	149	biological regulation (GO:0065007), cellular process (GO:0009987), localization (GO:0051179), response to stimulus (GO:0050896)	#N/A
CM050622.13.g059410	SCO ORTHOFINDER	NON-CANDIDATE	SOLUTE CARRIER FAMILY 35 MEMBER F6	64	510	170	cellular process (GO:0009987), transmembrane transport	#N/A
CM050622.13.g059500	SCO ORTHOFINDER	NON-CANDIDATE	CONE-ROD HOMEOBOX-RELATED	64	612	204	biological regulation (GO:0065007)	#N/A
CM050622.13.g059530	SCO ORTHOFINDER	NON-CANDIDATE	POLY [ADP-RIBOSE] POLYMERASE 1	62	216	72	cellular process (GO:0009987), metabolic process (GO:0008152), response to stimulus (GO:0050896)	#N/A
CM050622.13.g059940	SCO ORTHOFINDER	NON-CANDIDATE	NEPHROCAN	63	903	301	biological regulation (GO:0065007), cellular process (GO:0009987), immune system process (GO:0002376)response to stimulus (GO:0050896)	#N/A
CM050622.13.g060440	SCO ORTHOFINDER	NON-CANDIDATE	INACTIVE HYDROXYSTEROID DEHYDROGENASE-LIKE PROTEIN 1	63	447	149	UNCLASSIFIED	#N/A
CM050622.13.g060810	SCO ORTHOFINDER	NON-CANDIDATE	E3 UBIQUITIN-PROTEIN LIGASE RNF217-RELATED	60	258	86	biological regulation (GO:0065007), metabolic process (GO:0008152)	#N/A
CM050622.13.g060900	SCO ORTHOFINDER	NON-CANDIDATE	SOLUTE CARRIER FAMILY 35 MEMBER D3	64	813	271	cellular process (GO:0009987)	#N/A
CM050622.13.g060930	SCO ORTHOFINDER	NON-CANDIDATE	COILED-COIL DOMAIN-CONTAINING PROTEIN 25	56	234	78	cellular process (GO:0009987)	#N/A
CM050622.13.g061520	SCO ORTHOFINDER	NON-CANDIDATE	NEURONAL ACETYLCHOLINE RECEPTOR SUBUNIT ALPHA-9	62	828	276	biological regulation (GO:0065007), cellular process (GO:0009987), localization (GO:0051179), multicellular organismal process (GO:0032501), response to stimulus (GO:0050896)	#N/A
CM050622.13.g062170	SCO ORTHOFINDER	NON-CANDIDATE	EXOCYST COMPLEX COMPONENT 1	62	243	81	cellular process (GO:0009987), localization (GO:0051179)	#N/A
CM050622.13.g062260	SCO ORTHOFINDER	NON-CANDIDATE	MEDIATOR COMPLEX SUBUNIT 28	61	201	67	cellular process (GO:0009987)	#N/A
CM050622.13.g062360	SCO ORTHOFINDER	NON-CANDIDATE	CARBOXYPEPTIDASE E	59	570	190	metabolic process (GO:0008152)	#N/A
CM050622.13.g063980	SCO ORTHOFINDER	NON-CANDIDATE	UFM1-SPECIFIC PROTEASE 2	63	204	68	UNCLASSIFIED	#N/A
CM050622.13.g064780	SCO ORTHOFINDER	NON-CANDIDATE	SI:DKEY-38L22.2	64	3501	1167	UNCLASSIFIED	#N/A
CM050622.13.g066000	SCO ORTHOFINDER	NON-CANDIDATE	F-BOX ONLY PROTEIN 28	63	498	166	metabolic process (GO:0008152)	#N/A
CM050622.13.g066010	SCO ORTHOFINDER	NON-CANDIDATE	SPHINGOLIPID DELTA(4)-DESATURASE DES1	63	666	222	cellular process (GO:0009987), metabolic process (GO:0008152)	#N/A
CM050622.13.g066210	SCO ORTHOFINDER	NON-CANDIDATE	FORKHEAD BOX G1B-RELATED	64	1113	371	metabolic process (GO:0008152), binding (GO:0005488)	#N/A
CM050622.13.g066750	SCO ORTHOFINDER	NON-CANDIDATE	KELCH-LIKE PROTEIN 33	62	963	321	UNCLASSIFIED	#N/A
CM050622.13.g067890	SCO ORTHOFINDER	NON-CANDIDATE	ALPHA-2C ADRENERGIC RECEPTOR	63	1302	434	biological regulation (GO:0065007), cellular process (GO:0009987), response to stimulus (GO:0050896)	#N/A
CM050622.13.g068380	SCO ORTHOFINDER	NON-CANDIDATE	MITOGEN-ACTIVATED PROTEIN KINASE KINASE KINASE	56	735	245	biological regulation (GO:0065007), cellular process (GO:0009987), response to stimulus (GO:0050896)	#N/A
CM050622.13.g068410	SCO ORTHOFINDER	NON-CANDIDATE	V-REL AVIAN RETICULOENDOTHELIOSIS VIRAL ONCOGENE HOMOLOG A	64	804	268	biological process involved in interspecies interaction between organisms (GO:0044419), biological regulation (GO:0065007), cellular process (GO:0009987), immune system process (GO:0002376)response to stimulus (GO:0050896)	#N/A
CM050622.13.g068420	SCO ORTHOFINDER	NON-CANDIDATE	LEUCINE RICH ADAPTOR PROTEIN 1-LIKE	62	381	127	biological regulation (GO:0065007)	#N/A
CM050622.13.g068990	SCO ORTHOFINDER	NON-CANDIDATE	N-ACYL-AROMATIC-L-AMINO ACID AMIDOHYDROLASE (CARBOXYLATE-FORMING)	57	243	81	UNCLASSIFIED	#N/A
CM050622.13.g069430	SCO ORTHOFINDER	NON-CANDIDATE	F-BOX/WD REPEAT-CONTAINING PROTEIN 7	63	267	89	cellular process (GO:0009987), metabolic process (GO:0008152)	#N/A
CM050622.13.g069460	SCO ORTHOFINDER	NON-CANDIDATE	DCTP PYROPHOSPHATASE 1	63	480	160	metabolic process (GO:0008152)	#N/A
CM050622.13.g069510	SCO ORTHOFINDER	NON-CANDIDATE	40S RIBOSOMAL PROTEIN S3A	61	225	75	UNCLASSIFIED	#N/A
CM050622.13.g069580	SCO ORTHOFINDER	NON-CANDIDATE	PROTEIN MAB-21-LIKE 2	63	1074	358	UNCLASSIFIED	#N/A
CM050622.13.g069910	SCO ORTHOFINDER	NON-CANDIDATE	SERINE/THREONINE-PROTEIN PHOSPHATASE 4 REGULATORY SUBUNIT 3B	63	627	209	cellular process (GO:0009987), metabolic process (GO:0008152), response to stimulus (GO:0050896)	#N/A
CM050622.13.g069960	SCO ORTHOFINDER	NON-CANDIDATE	RETICULON-LIKE PROTEIN	62	252	84	UNCLASSIFIED	#N/A
CM050622.13.g069980	SCO ORTHOFINDER	NON-CANDIDATE	UBIQUITIN-60S RIBOSOMAL PROTEIN L40	57	228	76	immune system process (GO:0002376)	#N/A
CM050622.13.g070160	SCO ORTHOFINDER	NON-CANDIDATE	EARLY GROWTH RESPONSE PROTEIN 4	63	1179	393	biological regulation (GO:0065007)	#N/A
CM050622.13.g070270	SCO ORTHOFINDER	NON-CANDIDATE	G_PROTEIN_RECEP_F1_2 DOMAIN-CONTAINING PROTEIN	64	1068	356	cellular process (GO:0009987)	#N/A
CM050622.13.g070340	SCO ORTHOFINDER	NON-CANDIDATE	LEUCINE-RICH REPEAT TRANSMEMBRANE NEURONAL PROTEIN 1	63	1569	523	UNCLASSIFIED	#N/A
CM050622.13.g070480	SCO ORTHOFINDER	NON-CANDIDATE	CDGSH IRON-SULFUR DOMAIN-CONTAINING PROTEIN 2	62	219	73	cellular process (GO:0009987)	#N/A
TACR3A	SCO ORTHOFINDER	NON-CANDIDATE	NEUROMEDIN-K RECEPTOR	62	318	106	biological regulation (GO:0065007)	#N/A
CM050622.13.g071450	SCO ORTHOFINDER	NON-CANDIDATE	40S RIBOSOMAL PROTEIN S6	63	216	72	immune system process (GO:0002376)	#N/A
CM050622.13.g071660	SCO ORTHOFINDER	NON-CANDIDATE	NEUROMEDIN-K RECEPTOR	58	354	118	biological regulation (GO:0065007)	#N/A
CM050622.13.g072230	SCO ORTHOFINDER	NON-CANDIDATE	LECITHIN RETINOL ACYLTRANSFERASE	63	567	189	biological regulation (GO:0065007), cellular process (GO:0009987), metabolic process (GO:0008152)	#N/A
CM050622.13.g072240	SCO ORTHOFINDER	NON-CANDIDATE	FIBRINOGEN GAMMA CHAIN	64	276	92	cellular process (GO:0009987)	#N/A
CM050622.13.g072660	SCO ORTHOFINDER	NON-CANDIDATE	PROSTAGLANDIN G/H SYNTHASE 2	62	414	138	metabolic process (GO:0008152), catalytic activity (GO:0003824)	#N/A
CM050622.13.g073070	SCO ORTHOFINDER	NON-CANDIDATE	PANCREAS/DUODENUM HOMEOBOX PROTEIN 1	63	327	109	cellular process (GO:0009987), binding (GO:0005488), transcription regulator activity (GO:0140110)	#N/A
CM050622.13.g073080	SCO ORTHOFINDER	NON-CANDIDATE	GS HOMEOBOX 2	63	375	125	UNCLASSIFIED	#N/A
CM050622.13.g073150	SCO ORTHOFINDER	NON-CANDIDATE	RAS-LIKE PROTEIN FAMILY MEMBER 11B	64	498	166	UNCLASSIFIED	#N/A
CM050622.13.g073230	SCO ORTHOFINDER	NON-CANDIDATE	ZYGOTE ARREST PROTEIN 1	63	723	241	cellular process (GO:0009987), metabolic process (GO:0008152)	#N/A
CM050622.13.g073240	SCO ORTHOFINDER	NON-CANDIDATE	SODIUM/BILE ACID COTRANSPORTER 4	63	546	182	localization (GO:0051179)	#N/A
CM050622.13.g073340	SCO ORTHOFINDER	NON-CANDIDATE	POLYPRENOL REDUCTASE	63	258	86	cellular process (GO:0009987), metabolic process (GO:0008152)	#N/A
CM050622.13.g073390	SCO ORTHOFINDER	NON-CANDIDATE	ALPHA N-TERMINAL PROTEIN METHYLTRANSFERASE 1B	48	255	85	metabolic process (GO:0008152)	#N/A
CM050622.13.g073500	SCO ORTHOFINDER	NON-CANDIDATE	PREPRONOCICEPTIN	63	621	207	biological regulation (GO:0065007), cellular process (GO:0009987), response to stimulus (GO:0050896)	#N/A
CM050622.13.g073550	SCO ORTHOFINDER	NON-CANDIDATE	DNA HELICASE	62	246	82	cellular process (GO:0009987), metabolic process (GO:0008152), response to stimulus (GO:0050896)	#N/A
CM050622.13.g073560	SCO ORTHOFINDER	NON-CANDIDATE	Interleukin 17a	63	234	78	metabolic process (GO:0008152)	#N/A
CM050622.13.g073670	SCO ORTHOFINDER	NON-CANDIDATE	LEFT-RIGHT DETERMINATION FACTOR	62	336	112	cellular process (GO:0009987), metabolic process (GO:0008152)	#N/A
CM050622.13.g073830	SCO ORTHOFINDER	NON-CANDIDATE	CARBOHYDRATE SULFOTRANSFERASE 14	63	825	275	metabolic process (GO:0008152)	#N/A
CM050622.13.g074280	SCO ORTHOFINDER	NON-CANDIDATE	TUMOR NECROSIS FACTOR LIGAND SUPERFAMILY MEMBER 6	64	486	162	biological regulation (GO:0065007), cellular process (GO:0009987), response to stimulus (GO:0050896)	#N/A
CM050622.13.g074300	SCO ORTHOFINDER	NON-CANDIDATE	CARD- AND ANK-DOMAIN CONTAINING INFLAMMASOME ADAPTER PROTEIN	64	1401	467	UNCLASSIFIED	#N/A
CM050622.13.g074380	SCO ORTHOFINDER	NON-CANDIDATE	PHOSPHOLIPID PHOSPHATASE 6	63	549	183	immune system process (GO:0002376)	#N/A
CM050622.13.g074460	SCO ORTHOFINDER	NON-CANDIDATE	MYOCILIN	63	783	261	biological regulation (GO:0065007), cellular process (GO:0009987), developmental process (GO:0032502), multicellular organismal process (GO:0032501), response to stimulus (GO:0050896)	#N/A
CM050622.13.g074520	SCO ORTHOFINDER	NON-CANDIDATE	TRANSMEMBRANE EMP24 DOMAIN-CONTAINING PROTEIN 5	61	213	71	cellular process (GO:0009987), localization (GO:0051179)	#N/A
CM050622.13.g075120	SCO ORTHOFINDER	NON-CANDIDATE	DESMOCOLLIN-1	62	285	95	cellular process (GO:0009987)	#N/A
CM050622.13.g075130	SCO ORTHOFINDER	NON-CANDIDATE	SI:DKEY-5N18.1	63	468	156	UNCLASSIFIED	#N/A
CM050622.13.g075620	SCO ORTHOFINDER	NON-CANDIDATE	XK-RELATED PROTEIN	63	972	324	biological regulation (GO:0065007), cellular process (GO:0009987), developmental process (GO:0032502), localization (GO:0051179)	#N/A
CM050622.13.g075720	SCO ORTHOFINDER	NON-CANDIDATE	TRANSCRIPTION FACTOR SOX-7	64	966	322	biological regulation (GO:0065007), cellular process (GO:0009987), developmental process (GO:0032502)	#N/A
CM050622.13.g076030	SCO ORTHOFINDER	NON-CANDIDATE	SERINE/THREONINE-PROTEIN PHOSPHATASE 2A 56 KDA REGULATORY SUBUNIT EPSILON ISOFORM	54	201	67	cellular process (GO:0009987), metabolic process (GO:0008152)	#N/A
CM050622.13.g076050	SCO ORTHOFINDER	NON-CANDIDATE	SI:CH211-212G7.6	63	783	261	cellular process (GO:0009987), metabolic process (GO:0008152)	#N/A
CM050622.13.g076100	SCO ORTHOFINDER	NON-CANDIDATE	SIX HOMEOBOX 6A	64	579	193	cellular process (GO:0009987), metabolic process (GO:0008152)	#N/A
CM050622.13.g076650	SCO ORTHOFINDER	NON-CANDIDATE	TRIBBLES HOMOLOG 2	64	468	156	biological regulation (GO:0065007)	#N/A
CM050622.13.g076720	SCO ORTHOFINDER	NON-CANDIDATE	SECRETOGRANIN-1	63	1290	430	UNCLASSIFIED	#N/A
CM050622.13.g076730	SCO ORTHOFINDER	NON-CANDIDATE	TRNA (ADENINE(58)-N(1))-METHYLTRANSFERASE NON-CATALYTIC SUBUNIT TRM6	60	303	101	metabolic process (GO:0008152)	#N/A
CM050622.13.g076980	SCO ORTHOFINDER	NON-CANDIDATE	ACTIN-RELATED PROTEIN 10	63	216	72	cellular process (GO:0009987)	#N/A
CM050622.13.g077410	SCO ORTHOFINDER	NON-CANDIDATE	FORKHEAD BOX PROTEIN C1	64	1272	424	biological regulation (GO:0065007), cellular process (GO:0009987), developmental process (GO:0032502)	#N/A
CM050622.13.g077420	SCO ORTHOFINDER	NON-CANDIDATE	FORKHEAD BOX PROTEIN F2	63	927	309	biological regulation (GO:0065007), developmental process (GO:0032502)	#N/A
CM050622.13.g077430	SCO ORTHOFINDER	NON-CANDIDATE	FORKHEAD BOX Q1B	63	897	299	biological regulation (GO:0065007), cellular process (GO:0009987), developmental process (GO:0032502)	#N/A
CM050622.13.g077750	SCO ORTHOFINDER	NON-CANDIDATE	MUSCARINIC ACETYLCHOLINE RECEPTOR M5	64	1521	507	biological regulation (GO:0065007), cellular process (GO:0009987), response to stimulus (GO:0050896)	#N/A
CM050622.13.g077790	SCO ORTHOFINDER	NON-CANDIDATE	FORMIN-1	63	2037	679	cellular process (GO:0009987)	#N/A
CM050622.13.g077890	SCO ORTHOFINDER	NON-CANDIDATE	14-3-3 PROTEIN THETA	64	510	170	biological regulation (GO:0065007), cellular process (GO:0009987), response to stimulus (GO:0050896)	#N/A
CM050622.13.g078280	SCO ORTHOFINDER	NON-CANDIDATE	ADENOSINE 3'-PHOSPHO 5'-PHOSPHOSULFATE TRANSPORTER 1	64	654	218	transmembrane transport	#N/A
CM050622.13.g078290	SCO ORTHOFINDER	NON-CANDIDATE	ANK_REP_REGION DOMAIN-CONTAINING PROTEIN	58	372	124	metabolic process (GO:0008152)	#N/A
CM050622.13.g078310	SCO ORTHOFINDER	NON-CANDIDATE	TRANSMEMBRANE PROTEIN 151B	64	1278	426	UNCLASSIFIED	#N/A
CM050622.13.g079170	SCO ORTHOFINDER	NON-CANDIDATE	TRANSCRIPTION FACTOR SOX-11	64	1257	419	cellular process (GO:0009987), metabolic process (GO:0008152)	#N/A
CM050622.13.g080000	SCO ORTHOFINDER	NON-CANDIDATE	HOMEOBOX PROTEIN NKX-2.1	63	657	219	metabolic process (GO:0008152)	#N/A
CM050622.13.g080040	SCO ORTHOFINDER	NON-CANDIDATE	INSULINOMA-ASSOCIATED PROTEIN 1	64	1323	441	cellular process (GO:0009987), metabolic process (GO:0008152)	#N/A
CAVIN2B	SCO ORTHOFINDER	NON-CANDIDATE	CAVEOLAE-ASSOCIATED PROTEIN 2	62	813	271	UNCLASSIFIED	#N/A
CM050623.14.g081130	SCO ORTHOFINDER	NON-CANDIDATE	DIACYLGLYCEROL KINASE EPSILON	62	459	153	UNCLASSIFIED	#N/A
CM050623.14.g081190	SCO ORTHOFINDER	NON-CANDIDATE	PROTEIN PHOSPHATASE 1, REGULATORY SUBUNIT 27B	63	240	80	UNCLASSIFIED	#N/A
CM050623.14.g081780	SCO ORTHOFINDER	NON-CANDIDATE	SMALL MONOMERIC GTPASE	64	621	207	cellular process (GO:0009987), binding (GO:0005488), biological regulation (GO:0065007)	#N/A
CM050623.14.g081800	SCO ORTHOFINDER	NON-CANDIDATE	HTH CENPB-TYPE DOMAIN-CONTAINING PROTEIN	64	345	115	UNCLASSIFIED	#N/A
CM050623.14.g081810	SCO ORTHOFINDER	NON-CANDIDATE	CYTOGLOBIN	64	249	83	metabolic process (GO:0008152)	#N/A
CM050623.14.g081860	SCO ORTHOFINDER	NON-CANDIDATE	C-X-C CHEMOKINE RECEPTOR TYPE 4	64	1065	355	cellular process (GO:0009987)	#N/A
CM050623.14.g082100	SCO ORTHOFINDER	NON-CANDIDATE	PROTEIN FAM171B	64	1275	425	UNCLASSIFIED	#N/A
CM050623.14.g082160	SCO ORTHOFINDER	NON-CANDIDATE	PEJVAKIN	61	300	100	UNCLASSIFIED	#N/A
CM050623.14.g082240	SCO ORTHOFINDER	NON-CANDIDATE	CARBOXYLESTERASE NOTUM2	58	306	102	biological regulation (GO:0065007), metabolic process (GO:0008152)	#N/A
CM050623.14.g082270	SCO ORTHOFINDER	NON-CANDIDATE	METAXIN-2	64	210	70	cellular process (GO:0009987)	#N/A
CM050623.14.g082550	SCO ORTHOFINDER	NON-CANDIDATE	5-HYDROXYTRYPTAMINE RECEPTOR 2A	63	801	267	biological regulation (GO:0065007), cellular process (GO:0009987), localization (GO:0051179), response to stimulus (GO:0050896)	#N/A
CM050623.14.g082660	SCO ORTHOFINDER	NON-CANDIDATE	CYCLIN-DEPENDENT KINASE 15	61	216	72	biological regulation (GO:0065007), cellular process (GO:0009987), metabolic process (GO:0008152)	#N/A
CM050623.14.g082700	SCO ORTHOFINDER	NON-CANDIDATE	BHLH DOMAIN-CONTAINING PROTEIN	64	288	96	biological regulation (GO:0065007)	#N/A
CM050623.14.g082720	SCO ORTHOFINDER	NON-CANDIDATE	GENERAL TRANSCRIPTION AND DNA REPAIR FACTOR IIH HELICASE SUBUNIT XPB	61	321	107	UNCLASSIFIED	#N/A
CM050623.14.g082780	SCO ORTHOFINDER	NON-CANDIDATE	KALIRIN	63	303	101	biological regulation (GO:0065007), cellular process (GO:0009987), developmental process (GO:0032502), locomotion (GO:0040011)multicellular organismal process (GO:0032501), response to stimulus (GO:0050896)	#N/A
CM050623.14.g082880	SCO ORTHOFINDER	NON-CANDIDATE	ANKYRIN REPEAT DOMAIN-CONTAINING PROTEIN SOWAHC	64	1683	561	UNCLASSIFIED	#N/A
CM050623.14.g083190	SCO ORTHOFINDER	NON-CANDIDATE	G_PROTEIN_RECEP_F1_2 DOMAIN-CONTAINING PROTEIN	64	1113	371	cellular process (GO:0009987)	#N/A
CM050623.14.g083260	SCO ORTHOFINDER	NON-CANDIDATE	FAMILY WITH SEQUENCE SIMILARITY 83 MEMBER FB	62	738	246	biological regulation (GO:0065007), cellular process (GO:0009987), response to stimulus (GO:0050896)	#N/A
CM050623.14.g083350	SCO ORTHOFINDER	NON-CANDIDATE	SYNAPTOGYRIN-1	59	240	80	UNCLASSIFIED	#N/A
CM050623.14.g083410	SCO ORTHOFINDER	NON-CANDIDATE	C1Q AND TNF-RELATED 6B	64	552	184	metabolic process (GO:0008152)	#N/A
CM050623.14.g083500	SCO ORTHOFINDER	NON-CANDIDATE	CYCLIC AMP-DEPENDENT TRANSCRIPTION FACTOR ATF-4	64	900	300	biological regulation (GO:0065007)	#N/A
CM050623.14.g083670	SCO ORTHOFINDER	NON-CANDIDATE	FORKHEAD BOX PROTEIN E3	63	819	273	biological regulation (GO:0065007), cellular process (GO:0009987), developmental process (GO:0032502)	#N/A
CM050623.14.g083970	SCO ORTHOFINDER	NON-CANDIDATE	26S PROTEASOME NON-ATPASE REGULATORY SUBUNIT 12	63	222	74	metabolic process (GO:0008152)	#N/A
CM050623.14.g084170	SCO ORTHOFINDER	NON-CANDIDATE	MYELOID-ASSOCIATED DIFFERENTIATION MARKER MYADM FAMILY MEMBER	64	885	295	cellular process (GO:0009987)	#N/A
CM050623.14.g084200	SCO ORTHOFINDER	NON-CANDIDATE	NUCLEOLAR PROTEIN 11	61	276	92	cellular process (GO:0009987), metabolic process (GO:0008152)	#N/A
SRP68	SCO ORTHOFINDER	NON-CANDIDATE	SIGNAL RECOGNITION PARTICLE 68 KDA PROTEIN	64	222	74	UNCLASSIFIED	#N/A
CM050623.14.g084340	SCO ORTHOFINDER	NON-CANDIDATE	ENVOPLAKIN	64	3423	1141	cellular process (GO:0009987), response to stimulus (GO:0050896)	#N/A
CM050623.14.g084370	SCO ORTHOFINDER	NON-CANDIDATE	ARYLALKYLAMINE N-ACETYLTRANSFERASE	62	300	100	response to stimulus (GO:0050896), rhythmic process (GO:0048511)	#N/A
CM050623.14.g084530	SCO ORTHOFINDER	NON-CANDIDATE	G PROTEIN-ACTIVATED INWARD RECTIFIER POTASSIUM CHANNEL 1	62	714	238	biological regulation (GO:0065007), cellular process (GO:0009987), localization (GO:0051179)	#N/A
CM050623.14.g084560	SCO ORTHOFINDER	NON-CANDIDATE	PROTEIN REPRIMO-RELATED	63	306	102	cellular process (GO:0009987)	#N/A
CM050623.14.g084650	SCO ORTHOFINDER	NON-CANDIDATE	CHONDROITIN SULFATE SYNTHASE 2	64	1260	420	cellular process (GO:0009987), metabolic process (GO:0008152)	#N/A
CM050623.14.g084680	SCO ORTHOFINDER	NON-CANDIDATE	CYCLIN-DEPENDENT KINASE 5 ACTIVATOR 2	64	927	309	cellular process (GO:0009987), developmental process (GO:0032502), locomotion (GO:0040011)multicellular organismal process (GO:0032501), response to stimulus (GO:0050896)	#N/A
CM050623.14.g084700	SCO ORTHOFINDER	NON-CANDIDATE	DESMIN B	64	579	193	cellular process (GO:0009987), developmental process (GO:0032502)	#N/A
CM050623.14.g085250	SCO ORTHOFINDER	NON-CANDIDATE	TRIPARTITE MOTIF CONTAINING 55	64	1044	348	UNCLASSIFIED	#N/A
CM050623.14.g085310	SCO ORTHOFINDER	NON-CANDIDATE	HOMEOBOX PROTEIN GBX-2	63	525	175	biological regulation (GO:0065007)	#N/A
CM050623.14.g085430	SCO ORTHOFINDER	NON-CANDIDATE	NODAL MODULATOR 1-RELATED	63	207	69	UNCLASSIFIED	#N/A
CM050623.14.g085890	SCO ORTHOFINDER	NON-CANDIDATE	TUBULIN BETA-1 CHAIN	61	1116	372	cellular process (GO:0009987)	#N/A
SOX21B	SCO ORTHOFINDER	NON-CANDIDATE	HMG BOX DOMAIN-CONTAINING PROTEIN-RELATED	62	363	121	metabolic process (GO:0008152)	#N/A
CM050623.14.g087310	SCO ORTHOFINDER	NON-CANDIDATE	EXTENDED SYNAPTOTAGMIN-1	63	207	69	binding (GO:0005488)	#N/A
CM050623.14.g087640	SCO ORTHOFINDER	NON-CANDIDATE	ADENOSYLHOMOCYSTEINASE	62	213	71	cellular process (GO:0009987), metabolic process (GO:0008152)	#N/A
CM050623.14.g087710	SCO ORTHOFINDER	NON-CANDIDATE	TRANSMEMBRANE PROTEIN 74B	64	654	218	UNCLASSIFIED	#N/A
CM050623.14.g088070	SCO ORTHOFINDER	NON-CANDIDATE	GPI TRANSAMIDASE COMPONENT PIG-U	57	273	91	cellular process (GO:0009987), metabolic process (GO:0008152)	#N/A
CM050623.14.g088650	SCO ORTHOFINDER	NON-CANDIDATE	T-CELL LEUKEMIA TRANSLOCATION-ALTERED GENE PROTEIN	62	207	69	immune system process (GO:0002376)	#N/A
CM050623.14.g088860	SCO ORTHOFINDER	NON-CANDIDATE	PRA1 FAMILY PROTEIN 3	62	243	81	biological regulation (GO:0065007)	#N/A
CM050623.14.g088900	SCO ORTHOFINDER	NON-CANDIDATE	MYOD FAMILY INHIBITOR DOMAIN-CONTAINING PROTEIN 2	63	252	84	UNCLASSIFIED	#N/A
CM050623.14.g088950	SCO ORTHOFINDER	NON-CANDIDATE	G-PROTEIN COUPLED RECEPTOR 27-RELATED	63	1119	373	UNCLASSIFIED	#N/A
CM050623.14.g089930	SCO ORTHOFINDER	NON-CANDIDATE	GROWTH/DIFFERENTIATION FACTOR 5	63	858	286	cellular process (GO:0009987)	#N/A
CM050623.14.g090270	SCO ORTHOFINDER	NON-CANDIDATE	SI:DKEYP-3F10.17	63	717	239	response to stimulus (GO:0050896)	#N/A
CM050623.14.g090440	SCO ORTHOFINDER	NON-CANDIDATE	ER DEGRADATION-ENHANCING ALPHA-MANNOSIDASE-LIKE PROTEIN 1	62	459	153	cellular process (GO:0009987), metabolic process (GO:0008152), response to stimulus (GO:0050896)	#N/A
CM050623.14.g090630	SCO ORTHOFINDER	NON-CANDIDATE	PAK4-INHIBITOR INKA1	63	888	296	UNCLASSIFIED	#N/A
CM050623.14.g090980	SCO ORTHOFINDER	NON-CANDIDATE	HYALURONIDASE-2	64	933	311	metabolic process (GO:0008152)	#N/A
CM050623.14.g091030	SCO ORTHOFINDER	NON-CANDIDATE	NUDIX (NUCLEOSIDE DIPHOSPHATE-LINKED MOIETY X)-TYPE MOTIF 3B	62	201	67	UNCLASSIFIED	#N/A
CM050623.14.g091130	SCO ORTHOFINDER	NON-CANDIDATE	PROTEIN ILRUN	63	321	107	immune system process (GO:0002376)	#N/A
PKP1B	SCO ORTHOFINDER	NON-CANDIDATE	PLAKOPHILIN-1	62	381	127	cellular process (GO:0009987)	#N/A
CM050623.14.g092030	SCO ORTHOFINDER	NON-CANDIDATE	TRANSCRIPTION FACTOR SP7	63	1347	449	biological regulation (GO:0065007)	#N/A
CM050623.14.g092100	SCO ORTHOFINDER	NON-CANDIDATE	INHIBIN BETA C CHAIN	60	489	163	UNCLASSIFIED	#N/A
CM050623.14.g092230	SCO ORTHOFINDER	NON-CANDIDATE	EPHRIN TYPE-A RECEPTOR 2	63	660	220	biological regulation (GO:0065007), cellular process (GO:0009987), developmental process (GO:0032502), multicellular organismal process (GO:0032501), response to stimulus (GO:0050896)	#N/A
CM050623.14.g092410	SCO ORTHOFINDER	NON-CANDIDATE	OXYTOCIN RECEPTOR	64	924	308	biological regulation (GO:0065007), cellular process (GO:0009987), response to stimulus (GO:0050896)	#N/A
CM050623.14.g092730	SCO ORTHOFINDER	NON-CANDIDATE	PROTEIN WNT	64	315	105	metabolic process (GO:0008152)	#N/A
CM050623.14.g092750	SCO ORTHOFINDER	NON-CANDIDATE	F-ACTIN-CAPPING PROTEIN SUBUNIT ALPHA-2	63	216	72	biological regulation (GO:0065007)	#N/A
CM050623.14.g092780	SCO ORTHOFINDER	NON-CANDIDATE	PROTEIN PHOSPHATASE, MG2+/MN2+-DEPENDENT, 1J	63	327	109	biological regulation (GO:0065007)	#N/A
FKBP11	SCO ORTHOFINDER	NON-CANDIDATE	PEPTIDYL-PROLYL CIS-TRANS ISOMERASE FKBP11	64	210	70	UNCLASSIFIED	#N/A
CM050623.14.g093200	SCO ORTHOFINDER	NON-CANDIDATE	ACTIVIN RECEPTOR TYPE-1B	61	267	89	biological regulation (GO:0065007), cellular process (GO:0009987), developmental process (GO:0032502), metabolic process (GO:0008152), multicellular organismal process (GO:0032501), response to stimulus (GO:0050896)	#N/A
CM050623.14.g093370	SCO ORTHOFINDER	NON-CANDIDATE	THIOREDOXIN REDUCTASE 3	63	225	75	homeostatic process (GO:0042592)	#N/A
CM050623.14.g093840	SCO ORTHOFINDER	NON-CANDIDATE	CYTOCHROME B-C1 COMPLEX SUBUNIT 1, MITOCHONDRIAL	62	201	67	cellular process (GO:0009987), localization (GO:0051179), metabolic process (GO:0008152)	#N/A
CM050623.14.g093890	SCO ORTHOFINDER	NON-CANDIDATE	INOSITOL HEXAKISPHOSPHATE KINASE 2	64	588	196	cellular process (GO:0009987), metabolic process (GO:0008152)	#N/A
CM050623.14.g093920	SCO ORTHOFINDER	NON-CANDIDATE	GLUTATHIONE PEROXIDASE 1	64	348	116	cellular process (GO:0009987), metabolic process (GO:0008152), response to stimulus (GO:0050896)	#N/A
CM050623.14.g094030	SCO ORTHOFINDER	NON-CANDIDATE	CAVEOLIN-3	63	405	135	biological regulation (GO:0065007), cellular process (GO:0009987), developmental process (GO:0032502), homeostatic process (GO:0042592)	#N/A
CM050623.14.g094040	SCO ORTHOFINDER	NON-CANDIDATE	OXYTOCIN RECEPTOR	64	927	309	biological regulation (GO:0065007), cellular process (GO:0009987), response to stimulus (GO:0050896)	#N/A
CM050623.14.g094210	SCO ORTHOFINDER	NON-CANDIDATE	SYNAPTOPORIN	64	324	108	UNCLASSIFIED	#N/A
CM050623.14.g094870	SCO ORTHOFINDER	NON-CANDIDATE	HISTONE H1.10	63	633	211	biological regulation (GO:0065007), cellular process (GO:0009987)	#N/A
CM050623.14.g094920	SCO ORTHOFINDER	NON-CANDIDATE	SOLUTE CARRIER FAMILY 26 MEMBER 6	64	402	134	UNCLASSIFIED	#N/A
CM050623.14.g095030	SCO ORTHOFINDER	NON-CANDIDATE	PEPTIDYL-PROLYL CIS-TRANS ISOMERASE-LIKE 1	59	222	74	metabolic process (GO:0008152)	#N/A
CM050623.14.g095130	SCO ORTHOFINDER	NON-CANDIDATE	DNA EXCISION REPAIR PROTEIN ERCC-6-RELATED	61	288	96	cellular process (GO:0009987), developmental process (GO:0032502)	#N/A
CM050623.14.g095140	SCO ORTHOFINDER	NON-CANDIDATE	ARTEMIN	64	429	143	developmental process (GO:0032502), multicellular organismal process (GO:0032501)	#N/A
CM050623.14.g095310	SCO ORTHOFINDER	NON-CANDIDATE	MEDIATOR OF RNA POLYMERASE II TRANSCRIPTION SUBUNIT 8	61	243	81	UNCLASSIFIED	#N/A
CM050623.14.g095390	SCO ORTHOFINDER	NON-CANDIDATE	GROWTH ARREST AND DNA DAMAGE-INDUCIBLE PROTEIN GADD45 ALPHA	63	216	72	biological regulation (GO:0065007)	#N/A
CM050623.14.g096100	SCO ORTHOFINDER	NON-CANDIDATE	URACIL NUCLEOTIDE/CYSTEINYL LEUKOTRIENE RECEPTOR	63	1020	340	biological regulation (GO:0065007), cellular process (GO:0009987), response to stimulus (GO:0050896)	#N/A
CM050623.14.g096270	SCO ORTHOFINDER	NON-CANDIDATE	MITOCHONDRIAL IMPORT RECEPTOR SUBUNIT TOM70	53	225	75	cellular process (GO:0009987)	#N/A
CM050623.14.g096330	SCO ORTHOFINDER	NON-CANDIDATE	DERMATOPONTIN	62	282	94	cellular process (GO:0009987)	#N/A
CM050623.14.g096340	SCO ORTHOFINDER	NON-CANDIDATE	SODIUM/POTASSIUM-TRANSPORTING ATPASE SUBUNIT BETA-1	62	270	90	cellular process (GO:0009987), homeostatic process (GO:0042592), localization (GO:0051179), molecular function regulator activity (GO:0098772)	#N/A
CM050623.14.g096670	SCO ORTHOFINDER	NON-CANDIDATE	LEUCINE RICH ADAPTOR PROTEIN 1	63	615	205	biological regulation (GO:0065007)	#N/A
CM050623.14.g096680	SCO ORTHOFINDER	NON-CANDIDATE	TETRATRICOPEPTIDE REPEAT PROTEIN 22	63	561	187	UNCLASSIFIED	#N/A
CM050623.14.g096690	SCO ORTHOFINDER	NON-CANDIDATE	TETRATRICOPEPTIDE REPEAT PROTEIN 4	60	273	91	cellular process (GO:0009987)	#N/A
CM050623.14.g096740	SCO ORTHOFINDER	NON-CANDIDATE	CAMP-SPECIFIC 3',5'-CYCLIC PHOSPHODIESTERASE 4B	64	375	125	biological regulation (GO:0065007), cellular process (GO:0009987), response to stimulus (GO:0050896)	#N/A
CM050623.14.g096960	SCO ORTHOFINDER	NON-CANDIDATE	PHOSPHOGLUCOMUTASE-1	63	273	91	metabolic process (GO:0008152)	#N/A
CM050623.14.g096980	SCO ORTHOFINDER	NON-CANDIDATE	FORKHEAD BOX PROTEIN D3	63	1167	389	biological regulation (GO:0065007), cellular process (GO:0009987), developmental process (GO:0032502)	#N/A
CM050623.14.g097020	SCO ORTHOFINDER	NON-CANDIDATE	ANGIOPOIETIN-RELATED PROTEIN 3	63	516	172	biological regulation (GO:0065007), cellular process (GO:0009987), homeostatic process (GO:0042592), metabolic process (GO:0008152)	#N/A
CM050623.14.g097130	SCO ORTHOFINDER	NON-CANDIDATE	PITUITARY ADENYLATE CYCLASE-ACTIVATING POLYPEPTIDE TYPE I RECEPTOR	63	210	70	biological regulation (GO:0065007), cellular process (GO:0009987), response to stimulus (GO:0050896)	#N/A
CM050623.14.g097210	SCO ORTHOFINDER	NON-CANDIDATE	COILED-COIL DOMAIN-CONTAINING PROTEIN 17	62	222	74	UNCLASSIFIED	#N/A
CM050623.14.g097890	SCO ORTHOFINDER	NON-CANDIDATE	REGULATOR OF G-PROTEIN SIGNALING 4	63	246	82	cellular process (GO:0009987)	#N/A
CM050623.14.g098090	SCO ORTHOFINDER	NON-CANDIDATE	BMP/RETINOIC ACID-INDUCIBLE NEURAL-SPECIFIC PROTEIN 3	63	1125	375	biological regulation (GO:0065007), cellular process (GO:0009987), developmental process (GO:0032502), multicellular organismal process (GO:0032501), response to stimulus (GO:0050896)	#N/A
CM050623.14.g098710	SCO ORTHOFINDER	NON-CANDIDATE	POU DOMAIN, CLASS 4, TRANSCRIPTION FACTOR 1	63	1119	373	biological regulation (GO:0065007)	#N/A
CM050623.14.g099660	SCO ORTHOFINDER	NON-CANDIDATE	KELCH-LIKE PROTEIN 41	64	1104	368	biological regulation (GO:0065007), cellular process (GO:0009987)	#N/A
CM050623.14.g100010	SCO ORTHOFINDER	NON-CANDIDATE	G_PROTEIN_RECEP_F1_2 DOMAIN-CONTAINING PROTEIN	64	2082	694	cellular process (GO:0009987)	#N/A
CM050623.14.g100130	SCO ORTHOFINDER	NON-CANDIDATE	UNCHARACTERIZED	60	315	105	biological regulation (GO:0065007), cellular process (GO:0009987), metabolic process (GO:0008152), response to stimulus (GO:0050896)	#N/A
CM050623.14.g100730	SCO ORTHOFINDER	NON-CANDIDATE	XRP2 PROTEIN	63	666	222	localization (GO:0051179)	#N/A
CM050623.14.g100790	SCO ORTHOFINDER	NON-CANDIDATE	CYTOPLASMIC FMR1-INTERACTING PROTEIN 1	63	246	82	biological regulation (GO:0065007), cellular process (GO:0009987), developmental process (GO:0032502), locomotion (GO:0040011)multicellular organismal process (GO:0032501), response to stimulus (GO:0050896)	#N/A
CM050623.14.g101770	SCO ORTHOFINDER	NON-CANDIDATE	KERATIN, TYPE II CYTOSKELETAL 8	63	363	121	biological regulation (GO:0065007), cellular process (GO:0009987)	#N/A
CM050623.14.g101960	SCO ORTHOFINDER	NON-CANDIDATE	KERATIN 18B	64	423	141	biological regulation (GO:0065007)	#N/A
CM050623.14.g102660	SCO ORTHOFINDER	NON-CANDIDATE	ELONGATION FACTOR TS, MITOCHONDRIAL	63	381	127	cellular process (GO:0009987), metabolic process (GO:0008152)	#N/A
CM050624.15.g103850	SCO ORTHOFINDER	NON-CANDIDATE	CCN FAMILY MEMBER 3	60	300	100	biological regulation (GO:0065007), cellular process (GO:0009987), response to stimulus (GO:0050896)	#N/A
CM050624.15.g103870	SCO ORTHOFINDER	NON-CANDIDATE	C-TYPE LECTIN DOMAIN-CONTAINING PROTEIN	62	321	107	UNCLASSIFIED	#N/A
CM050624.15.g104010	SCO ORTHOFINDER	NON-CANDIDATE	TRANSCRIPTION FACTOR E2F3	54	246	82	biological regulation (GO:0065007)	#N/A
CM050624.15.g104240	SCO ORTHOFINDER	NON-CANDIDATE	TRANSCRIPTION FACTOR SOX-4	64	1032	344	biological regulation (GO:0065007), cellular process (GO:0009987), metabolic process (GO:0008152)	#N/A
LOC132885843	SCO ORTHOFINDER	NON-CANDIDATE	DOUBLECORTIN DOMAIN-CONTAINING PROTEIN 2	50	810	270	biological regulation (GO:0065007), cellular process (GO:0009987), developmental process (GO:0032502), multicellular organismal process (GO:0032501)	#N/A
CM050624.15.g104850	SCO ORTHOFINDER	NON-CANDIDATE	CCAAT/ENHANCER-BINDING PROTEIN DELTA	64	786	262	biological regulation (GO:0065007)	#N/A
CM050624.15.g104930	SCO ORTHOFINDER	NON-CANDIDATE	ZINC FINGER PROTEIN SNAI2	64	537	179	biological regulation (GO:0065007)	#N/A
CM050624.15.g105050	SCO ORTHOFINDER	NON-CANDIDATE	HOMEOBOX PROTEIN GBX-1	61	552	184	biological regulation (GO:0065007)	#N/A
CM050624.15.g105070	SCO ORTHOFINDER	NON-CANDIDATE	HISTONE H2B-RELATED	64	240	80	biological regulation (GO:0065007)	#N/A
CM050624.15.g105250	SCO ORTHOFINDER	NON-CANDIDATE	U4/U6 SMALL NUCLEAR RIBONUCLEOPROTEIN PRP31	62	213	71	cellular process (GO:0009987), metabolic process (GO:0008152)	#N/A
CM050624.15.g105270	SCO ORTHOFINDER	NON-CANDIDATE	LEUKOCYTE RECEPTOR CLUSTER LRC MEMBER 1	62	231	77	UNCLASSIFIED	#N/A
CM050624.15.g105500	SCO ORTHOFINDER	NON-CANDIDATE	ENDONUCLEASE_NS DOMAIN-CONTAINING PROTEIN	63	621	207	UNCLASSIFIED	#N/A
CM050624.15.g105830	SCO ORTHOFINDER	NON-CANDIDATE	HISTONE H1.0	64	666	222	biological regulation (GO:0065007), cellular process (GO:0009987)	#N/A
CM050624.15.g105960	SCO ORTHOFINDER	NON-CANDIDATE	RETINOL DEHYDROGENASE 13	64	258	86	biological regulation (GO:0065007), cellular process (GO:0009987), metabolic process (GO:0008152)	#N/A
CM050624.15.g106930	SCO ORTHOFINDER	NON-CANDIDATE	SI:CABZ01093077.1	63	1017	339	UNCLASSIFIED	#N/A
CM050624.15.g107270	SCO ORTHOFINDER	NON-CANDIDATE	SI:CH211-79K12.1	60	213	71	UNCLASSIFIED	#N/A
CM050624.15.g107310	SCO ORTHOFINDER	NON-CANDIDATE	SERUM PARAOXONASE/LACTONASE 3	59	207	69	response to stimulus (GO:0050896)	#N/A
CM050624.15.g107330	SCO ORTHOFINDER	NON-CANDIDATE	TYROSINE 3-MONOOXYGENASE/TRYPTOPHAN 5-MONOOXYGENASE ACTIVATION PROTEIN, BETA POLYPEPTIDE-LIKE-RELATED	64	615	205	biological regulation (GO:0065007)	#N/A
CM050624.15.g107520	SCO ORTHOFINDER	NON-CANDIDATE	N-FORMYL PEPTIDE RECEPTOR 2	64	1131	377	biological regulation (GO:0065007), cellular process (GO:0009987), immune system process (GO:0002376)response to stimulus (GO:0050896)	#N/A
CM050624.15.g108100	SCO ORTHOFINDER	NON-CANDIDATE	F-BOX/SPRY DOMAIN-CONTAINING PROTEIN 1	62	360	120	cellular process (GO:0009987), developmental process (GO:0032502), metabolic process (GO:0008152), multicellular organismal process (GO:0032501)	#N/A
CM050624.15.g108270	SCO ORTHOFINDER	NON-CANDIDATE	OTU DOMAIN-CONTAINING PROTEIN 1	63	1257	419	metabolic process (GO:0008152)	#N/A
CM050624.15.g108810	SCO ORTHOFINDER	NON-CANDIDATE	Si ch211-196f5.2	60	231	77	cellular process (GO:0009987), metabolic process (GO:0008152), binding (GO:0005488)	#N/A
CM050624.15.g109180	SCO ORTHOFINDER	NON-CANDIDATE	CAVEOLAE-ASSOCIATED PROTEIN 4B	64	588	196	biological regulation (GO:0065007)	#N/A
CM050624.15.g109250	SCO ORTHOFINDER	NON-CANDIDATE	GTP-BINDING PROTEIN 10	57	252	84	UNCLASSIFIED	#N/A
CM050624.15.g109410	SCO ORTHOFINDER	NON-CANDIDATE	NIBRIN-RELATED	62	666	222	biological regulation (GO:0065007), cellular process (GO:0009987), metabolic process (GO:0008152), response to stimulus (GO:0050896)	#N/A
CM050624.15.g110110	SCO ORTHOFINDER	NON-CANDIDATE	NEURONAL ACETYLCHOLINE RECEPTOR SUBUNIT BETA-2	64	1071	357	biological regulation (GO:0065007), cellular process (GO:0009987), localization (GO:0051179), multicellular organismal process (GO:0032501), response to stimulus (GO:0050896)	#N/A
CM050624.15.g110210	SCO ORTHOFINDER	NON-CANDIDATE	SH2 DOMAIN-CONTAINING ADAPTER PROTEIN E	63	477	159	UNCLASSIFIED	#N/A
CM050624.15.g111120	SCO ORTHOFINDER	NON-CANDIDATE	TRIPARTITE MOTIF-CONTAINING 108-RELATED	63	555	185	metabolic process (GO:0008152)	#N/A
CM050624.15.g111780	SCO ORTHOFINDER	NON-CANDIDATE	C-X-C CHEMOKINE RECEPTOR TYPE 3-2	64	1101	367	biological regulation (GO:0065007), cellular process (GO:0009987), immune system process (GO:0002376)locomotion (GO:0040011)response to stimulus (GO:0050896)	#N/A
IL11A	Candidate gene	CANDIDATE GENE	INTERLEUKIN 11	62	261	87	biological regulation (GO:0065007)	Immune system
CM050624.15.g112210	SCO ORTHOFINDER	NON-CANDIDATE	SH3 DOMAIN-BINDING KINASE FAMILY, MEMBER 3	63	882	294	biological regulation (GO:0065007), cellular process (GO:0009987), response to stimulus (GO:0050896)	#N/A
CM050624.15.g112260	SCO ORTHOFINDER	NON-CANDIDATE	CALCIUM CHANNEL, VOLTAGE-DEPENDENT, GAMMA SUBUNIT 8B	64	840	280	biological regulation (GO:0065007), cellular process (GO:0009987), localization (GO:0051179), multicellular organismal process (GO:0032501)	#N/A
CM050624.15.g112570	SCO ORTHOFINDER	NON-CANDIDATE	GLUTAMATE-RICH WD REPEAT-CONTAINING PROTEIN 1	63	306	102	cellular process (GO:0009987)	#N/A
CM050624.15.g112630	SCO ORTHOFINDER	NON-CANDIDATE	VISININ	64	387	129	UNCLASSIFIED	#N/A
CM050624.15.g113870	SCO ORTHOFINDER	NON-CANDIDATE	TWIST-RELATED PROTEIN 2	64	525	175	biological regulation (GO:0065007), cellular process (GO:0009987), immune system process (GO:0002376)response to stimulus (GO:0050896)	#N/A
CM050624.15.g113960	SCO ORTHOFINDER	NON-CANDIDATE	PEPTIDYL-PROLYL CIS-TRANS ISOMERASE FKBP14	62	207	69	UNCLASSIFIED	#N/A
CM050624.15.g113980	SCO ORTHOFINDER	NON-CANDIDATE	BETA-CHIMAERIN	63	288	96	biological regulation (GO:0065007)	#N/A
CM050624.15.g114010	SCO ORTHOFINDER	NON-CANDIDATE	JAZF ZINC FINGER 1A	61	258	86	cellular process (GO:0009987)	#N/A
CM050624.15.g114040	SCO ORTHOFINDER	NON-CANDIDATE	HOMEOBOX PROTEIN HOX-A13	64	654	218	biological regulation (GO:0065007)	#N/A
CM050624.15.g114050	SCO ORTHOFINDER	NON-CANDIDATE	HOMEOBOX PROTEIN HOX-A11	64	630	210	biological regulation (GO:0065007), developmental process (GO:0032502)	#N/A
CM050624.15.g114070	SCO ORTHOFINDER	NON-CANDIDATE	HOMEOBOX PROTEIN HOX-A9	64	552	184	biological regulation (GO:0065007), developmental process (GO:0032502), multicellular organismal process (GO:0032501)	#N/A
CM050624.15.g114330	SCO ORTHOFINDER	NON-CANDIDATE	THIOREDOXIN-INTERACTING PROTEIN	63	381	127	cellular process (GO:0009987), localization (GO:0051179)	#N/A
CM050624.15.g114480	SCO ORTHOFINDER	NON-CANDIDATE	SMALL MONOMERIC GTPASE	63	420	140	biological regulation (GO:0065007), cellular process (GO:0009987)	#N/A
CM050624.15.g114490	SCO ORTHOFINDER	NON-CANDIDATE	SYNAPTOTAGMIN-11	64	912	304	biological regulation (GO:0065007), cellular process (GO:0009987), localization (GO:0051179), response to stimulus (GO:0050896)	#N/A
CM050624.15.g114590	SCO ORTHOFINDER	NON-CANDIDATE	T-COMPLEX PROTEIN 1 SUBUNIT GAMMA	61	243	81	cellular process (GO:0009987)	#N/A
CM050624.15.g114640	SCO ORTHOFINDER	NON-CANDIDATE	SRC-LIKE-ADAPTER	63	222	74	biological regulation (GO:0065007), cellular process (GO:0009987), response to stimulus (GO:0050896)	#N/A
CM050624.15.g114740	SCO ORTHOFINDER	NON-CANDIDATE	TRANSCRIPTIONAL REPRESSOR SCRATCH 1	64	693	231	biological regulation (GO:0065007)	#N/A
CM050624.15.g114770	SCO ORTHOFINDER	NON-CANDIDATE	G-PROTEIN COUPLED RECEPTOR 20	63	1074	358	biological regulation (GO:0065007), cellular process (GO:0009987), response to stimulus (GO:0050896)	#N/A
CM050624.15.g115170	SCO ORTHOFINDER	NON-CANDIDATE	ONE CUT DOMAIN FAMILY MEMBER	64	1050	350	biological regulation (GO:0065007)	#N/A
CM050624.15.g115210	SCO ORTHOFINDER	NON-CANDIDATE	INDUCED MYELOID LEUKEMIA CELL DIFFERENTIATION PROTEIN MCL-1	63	360	120	biological regulation (GO:0065007), cellular process (GO:0009987), response to stimulus (GO:0050896)	#N/A
CM050624.15.g115240	SCO ORTHOFINDER	NON-CANDIDATE	AND PUTATIVE PEPTIDOGLYCAN-BINDING DOMAIN-CONTAINING PROTEIN 1-RELATED	62	297	99	UNCLASSIFIED	#N/A
CM050624.15.g115320	SCO ORTHOFINDER	NON-CANDIDATE	LYMPHOCYTE ACTIVATION GENE 3 PROTEIN-LIKE	63	342	114	UNCLASSIFIED	#N/A
CM050624.15.g115410	SCO ORTHOFINDER	NON-CANDIDATE	TRANSCRIPTION INITIATION FACTOR IIIC TFIIIC , POLYPEPTIDE 6-RELATED	63	543	181	cellular process (GO:0009987), metabolic process (GO:0008152)	#N/A
CM050624.15.g115420	SCO ORTHOFINDER	NON-CANDIDATE	RIBOSOMAL RNA SMALL SUBUNIT METHYLTRANSFERASE NEP1	63	258	86	cellular process (GO:0009987), metabolic process (GO:0008152)	#N/A
LOC132886052	SCO ORTHOFINDER	NON-CANDIDATE	ZINC FINGER C4H2 DOMAIN-CONTAINING PROTEIN	60	288	96	biological regulation (GO:0065007)	#N/A
CM050624.15.g115790	SCO ORTHOFINDER	NON-CANDIDATE	ECTONUCLEOSIDE TRIPHOSPHATE DIPHOSPHOHYDROLASE 3	63	276	92	UNCLASSIFIED	#N/A
CM050624.15.g115890	SCO ORTHOFINDER	NON-CANDIDATE	E3 UBIQUITIN-PROTEIN LIGASE TRIM71	64	1449	483	UNCLASSIFIED	#N/A
CM050624.15.g115910	SCO ORTHOFINDER	NON-CANDIDATE	CHOLECYSTOKININ	63	246	82	multicellular organismal process (GO:0032501), binding (GO:0005488), molecular function regulator activity (GO:0098772)	#N/A
CM050624.15.g116150	SCO ORTHOFINDER	NON-CANDIDATE	GLYCOSYL TRANSFERASE-RELATED	62	228	76	cellular process (GO:0009987), metabolic process (GO:0008152)	#N/A
CM050624.15.g116340	SCO ORTHOFINDER	NON-CANDIDATE	COMPLEMENT C1Q-LIKE PROTEIN 3	64	594	198	UNCLASSIFIED	#N/A
CM050624.15.g116550	SCO ORTHOFINDER	NON-CANDIDATE	B-CELL LYMPHOMA 3 PROTEIN	63	513	171	UNCLASSIFIED	#N/A
CM050624.15.g116830	SCO ORTHOFINDER	NON-CANDIDATE	FORKHEAD BOX PROTEIN O6	64	1503	501	biological regulation (GO:0065007)	#N/A
CM050624.15.g116910	SCO ORTHOFINDER	NON-CANDIDATE	PROTEIN THEMIS2	63	1194	398	biological regulation (GO:0065007), cellular process (GO:0009987), immune system process (GO:0002376)response to stimulus (GO:0050896)	#N/A
CM050624.15.g117000	SCO ORTHOFINDER	NON-CANDIDATE	GLYCOPROTEIN ENDO-ALPHA-1,2-MANNOSIDASE-LIKE PROTEIN	63	633	211	UNCLASSIFIED	#N/A
CM050624.15.g117480	SCO ORTHOFINDER	NON-CANDIDATE	RAB42, MEMBER RAS ONCOGENE FAMILY-RELATED	63	438	146	localization (GO:0051179)	#N/A
CM050624.15.g117750	SCO ORTHOFINDER	NON-CANDIDATE	GPN-LOOP GTPASE 2	63	423	141	UNCLASSIFIED	#N/A
CM050624.15.g117770	SCO ORTHOFINDER	NON-CANDIDATE	SMAD NUCLEAR-INTERACTING PROTEIN 1	55	549	183	biological regulation (GO:0065007), metabolic process (GO:0008152)	#N/A
CM050624.15.g117860	SCO ORTHOFINDER	NON-CANDIDATE	POU DOMAIN, CLASS 3, TRANSCRIPTION FACTOR 1	64	1110	370	biological regulation (GO:0065007)	#N/A
CM050624.15.g118160	SCO ORTHOFINDER	NON-CANDIDATE	DOLICHYL-DIPHOSPHOOLIGOSACCHARIDE--PROTEIN GLYCOTRANSFERASE	62	273	91	biological regulation (GO:0065007), metabolic process (GO:0008152)	#N/A
CM050624.15.g118190	SCO ORTHOFINDER	NON-CANDIDATE	GLYCEROL-3-PHOSPHATE DEHYDROGENASE 1-LIKE PROTEIN	64	237	79	cellular process (GO:0009987), metabolic process (GO:0008152)	#N/A
CM050624.15.g118200	SCO ORTHOFINDER	NON-CANDIDATE	UNCHARACTERIZED	59	201	67	biological regulation (GO:0065007), cellular process (GO:0009987), metabolic process (GO:0008152), response to stimulus (GO:0050896)	#N/A
CM050624.15.g118220	SCO ORTHOFINDER	NON-CANDIDATE	PALMITOYLTRANSFERASE ZDHHC3	63	207	69	cellular process (GO:0009987), localization (GO:0051179), metabolic process (GO:0008152)	#N/A
CM050624.15.g118250	SCO ORTHOFINDER	NON-CANDIDATE	GROWTH/DIFFERENTIATION FACTOR 6	64	891	297	biological regulation (GO:0065007), cellular process (GO:0009987), response to stimulus (GO:0050896)	#N/A
CM050624.15.g118310	SCO ORTHOFINDER	NON-CANDIDATE	ER MEMBRANE PROTEIN COMPLEX SUBUNIT 2	44	204	68	cellular process (GO:0009987)	#N/A
CM050624.15.g118480	SCO ORTHOFINDER	NON-CANDIDATE	TERMINAL NUCLEOTIDYLTRANSFERASE 5A	64	780	260	biological regulation (GO:0065007)	#N/A
CM050624.15.g118800	SCO ORTHOFINDER	NON-CANDIDATE	POTASSIUM VOLTAGE-GATED CHANNEL SUBFAMILY V MEMBER 1	63	936	312	cellular process (GO:0009987), localization (GO:0051179)	#N/A
CM050624.15.g118810	SCO ORTHOFINDER	NON-CANDIDATE	GBP PROTEIN	64	483	161	UNCLASSIFIED	#N/A
CM050624.15.g118910	SCO ORTHOFINDER	NON-CANDIDATE	G_PROTEIN_RECEP_F1_2 DOMAIN-CONTAINING PROTEIN	63	1008	336	cellular process (GO:0009987)	#N/A
CM050624.15.g118970	SCO ORTHOFINDER	NON-CANDIDATE	CD83 ANTIGEN	63	237	79	UNCLASSIFIED	#N/A
CM050624.15.g119610	SCO ORTHOFINDER	NON-CANDIDATE	MYOSIN IEB	45	2028	676	cellular process (GO:0009987), localization (GO:0051179)	#N/A
CM050624.15.g119900	SCO ORTHOFINDER	NON-CANDIDATE	RIKEN CDNA D630039A03 GENE	63	549	183	UNCLASSIFIED	#N/A
CM050624.15.g121010	SCO ORTHOFINDER	NON-CANDIDATE	CYCLIN-DEPENDENT KINASE 13	63	1011	337	biological regulation (GO:0065007), cellular process (GO:0009987), metabolic process (GO:0008152)	#N/A
CM050624.15.g121210	SCO ORTHOFINDER	NON-CANDIDATE	DIVERGENT PROTEIN KINASE DOMAIN 1C	64	729	243	UNCLASSIFIED	#N/A
CM050624.15.g121820	SCO ORTHOFINDER	NON-CANDIDATE	FRIZZLED 8A PROTEIN-RELATED	64	1749	583	biological regulation (GO:0065007), cellular process (GO:0009987), response to stimulus (GO:0050896)	#N/A
CM050624.15.g121830	SCO ORTHOFINDER	NON-CANDIDATE	GAP JUNCTION DELTA-4 PROTEIN	64	1215	405	biological regulation (GO:0065007), cellular process (GO:0009987)	#N/A
CM050624.15.g121940	SCO ORTHOFINDER	NON-CANDIDATE	KRUEPPEL-LIKE FACTOR 6	64	609	203	cellular process (GO:0009987), metabolic process (GO:0008152)	#N/A
CM050624.15.g122200	SCO ORTHOFINDER	NON-CANDIDATE	SOLUTE CARRIER FAMILY 35 MEMBER G2	63	1245	415	UNCLASSIFIED	#N/A
CM050624.15.g122520	SCO ORTHOFINDER	NON-CANDIDATE	CARBOHYDRATE SULFOTRANSFERASE 2	64	1389	463	cellular process (GO:0009987), metabolic process (GO:0008152)	#N/A
CM050624.15.g122650	SCO ORTHOFINDER	NON-CANDIDATE	AMYLOID BETA A4 PRECURSOR PROTEIN-BINDING FAMILY B MEMBER 1-INTERACTING PROTEIN	63	303	101	UNCLASSIFIED	#N/A
CM050624.15.g124630	SCO ORTHOFINDER	NON-CANDIDATE	PROTEIN ARGININE N-METHYLTRANSFERASE 6	63	1059	353	UNCLASSIFIED	#N/A
IFT140	SCO ORTHOFINDER	NON-CANDIDATE	TRANSMEMBRANE PROTEIN 204	63	315	105	UNCLASSIFIED	#N/A
CM050624.15.g126550	SCO ORTHOFINDER	NON-CANDIDATE	PROLINE-RICH PROTEIN 35	63	1170	390	UNCLASSIFIED	#N/A
CM050624.15.g126790	SCO ORTHOFINDER	NON-CANDIDATE	ATP-SENSITIVE INWARD RECTIFIER POTASSIUM CHANNEL 12-RELATED	64	1278	426	biological regulation (GO:0065007), cellular process (GO:0009987), localization (GO:0051179)	#N/A
CM050624.15.g126920	SCO ORTHOFINDER	NON-CANDIDATE	NUCLEOTIDE-BINDING PROTEIN NBP35 YEAST -RELATED	63	201	67	cellular process (GO:0009987), metabolic process (GO:0008152)	#N/A
CM050624.15.g127070	SCO ORTHOFINDER	NON-CANDIDATE	NOGGIN	63	708	236	biological regulation (GO:0065007), cellular process (GO:0009987), developmental process (GO:0032502), multicellular organismal process (GO:0032501)	#N/A
CM050625.16.g128220	SCO ORTHOFINDER	NON-CANDIDATE	MAJOR INTRINSICALLY DISORDERED NOTCH2-BINDING RECEPTOR 1 MINAR1 FAMILY MEMBER	64	1836	612	UNCLASSIFIED	#N/A
CM050625.16.g128250	SCO ORTHOFINDER	NON-CANDIDATE	INTERLEUKIN-12 SUBUNIT BETA	57	240	80	cellular process (GO:0009987)	#N/A
CM050625.16.g128300	SCO ORTHOFINDER	NON-CANDIDATE	DNAJ HOMOLOG SUBFAMILY A MEMBER 2	61	228	76	biological regulation (GO:0065007), metabolic process (GO:0008152)	#N/A
CM050625.16.g128460	SCO ORTHOFINDER	NON-CANDIDATE	TRANSALDOLASE	62	207	69	UNCLASSIFIED	#N/A
CM050625.16.g129120	SCO ORTHOFINDER	NON-CANDIDATE	FORKHEAD BOX PROTEIN F1	63	984	328	biological regulation (GO:0065007), developmental process (GO:0032502)	#N/A
TCF25	SCO ORTHOFINDER	NON-CANDIDATE	NULP1-RELATED	58	276	92	UNCLASSIFIED	#N/A
CM050625.16.g129190	SCO ORTHOFINDER	NON-CANDIDATE	CYTOCHROME B-245 LIGHT CHAIN	63	213	71	UNCLASSIFIED	#N/A
CM050625.16.g129300	SCO ORTHOFINDER	NON-CANDIDATE	REGULATOR OF G-PROTEIN SIGNALING 9-BINDING PROTEIN	64	726	242	biological regulation (GO:0065007), cellular process (GO:0009987), response to stimulus (GO:0050896)	#N/A
CM050625.16.g129350	SCO ORTHOFINDER	NON-CANDIDATE	CONSERVED OLIGOMERIC GOLGI COMPLEX COMPONENT 8	63	825	275	localization (GO:0051179)	#N/A
FKBP4	Candidate gene	CANDIDATE GENE	PEPTIDYL-PROLYL CIS-TRANS ISOMERASE FKBP4	60	249	83	cellular process (GO:0009987), metabolic process (GO:0008152)	Immune system
CM050625.16.g129610	SCO ORTHOFINDER	NON-CANDIDATE	GUANYLYL CYCLASE-ACTIVATING PROTEIN 2	63	210	70	biological regulation (GO:0065007)	#N/A
CM050625.16.g129710	SCO ORTHOFINDER	NON-CANDIDATE	RIBONUCLEASE P PROTEIN SUBUNIT P25	64	681	227	cellular process (GO:0009987), metabolic process (GO:0008152)	#N/A
CM050625.16.g130010	SCO ORTHOFINDER	NON-CANDIDATE	NEURONAL ACETYLCHOLINE RECEPTOR SUBUNIT ALPHA-3	64	1191	397	biological regulation (GO:0065007), cellular process (GO:0009987), localization (GO:0051179), multicellular organismal process (GO:0032501), response to stimulus (GO:0050896)	#N/A
CM050625.16.g130180	SCO ORTHOFINDER	NON-CANDIDATE	LYSYL OXIDASE HOMOLOG 1	64	1083	361	cellular process (GO:0009987), metabolic process (GO:0008152)	#N/A
CM050625.16.g130210	SCO ORTHOFINDER	NON-CANDIDATE	MOB KINASE ACTIVATOR 2A-RELATED	63	267	89	biological regulation (GO:0065007), cellular process (GO:0009987), response to stimulus (GO:0050896)	#N/A
CM050625.16.g130380	SCO ORTHOFINDER	NON-CANDIDATE	ZINC FINGER PROTEIN 36, C3H1 TYPE-LIKE 1	64	993	331	UNCLASSIFIED	#N/A
CM050625.16.g130590	SCO ORTHOFINDER	NON-CANDIDATE	OPTIC ATROPHY 3 PROTEIN	51	348	116	biological regulation (GO:0065007)	#N/A
CM050625.16.g130650	SCO ORTHOFINDER	NON-CANDIDATE	2-OXOISOVALERATE DEHYDROGENASE SUBUNIT ALPHA, MITOCHONDRIAL	63	354	118	cellular process (GO:0009987), metabolic process (GO:0008152)	#N/A
CM050625.16.g130980	SCO ORTHOFINDER	NON-CANDIDATE	TRANSCRIPTIONAL COACTIVATOR YAP1	61	234	78	biological regulation (GO:0065007), cellular process (GO:0009987), response to stimulus (GO:0050896)	#N/A
CM050625.16.g131670	SCO ORTHOFINDER	NON-CANDIDATE	AMINOPEPTIDASE RNPEPL1	63	462	154	metabolic process (GO:0008152)	#N/A
CM050625.16.g131760	SCO ORTHOFINDER	NON-CANDIDATE	OLFACTORY MARKER PROTEIN A	64	483	161	UNCLASSIFIED	#N/A
CM050625.16.g131960	SCO ORTHOFINDER	NON-CANDIDATE	AQUAPORIN-11	63	651	217	UNCLASSIFIED	#N/A
CM050625.16.g132140	SCO ORTHOFINDER	NON-CANDIDATE	BTB/POZ DOMAIN-CONTAINING PROTEIN KCTD14	64	669	223	UNCLASSIFIED	#N/A
CM050625.16.g132980	SCO ORTHOFINDER	NON-CANDIDATE	CDNA SEQUENCE BC021608	64	270	90	UNCLASSIFIED	#N/A
CM050625.16.g133220	SCO ORTHOFINDER	NON-CANDIDATE	DELTA AND NOTCH-LIKE EPIDERMAL GROWTH FACTOR-RELATED RECEPTOR	63	237	79	UNCLASSIFIED	#N/A
CM050625.16.g133470	SCO ORTHOFINDER	NON-CANDIDATE	E3 UBIQUITIN-PROTEIN LIGASE IRF2BPL-RELATED	63	1785	595	cellular process (GO:0009987), metabolic process (GO:0008152)	#N/A
CM050625.16.g133650	SCO ORTHOFINDER	NON-CANDIDATE	POTASSIUM CHANNEL SUBFAMILY K MEMBER 6	61	417	139	biological regulation (GO:0065007), cellular process (GO:0009987), localization (GO:0051179)	#N/A
ADARB1B	SCO ORTHOFINDER	NON-CANDIDATE	FLAVIN REDUCTASE (NADPH)	54	318	106	UNCLASSIFIED	#N/A
CM050625.16.g133850	SCO ORTHOFINDER	NON-CANDIDATE	NR LBD DOMAIN-CONTAINING PROTEIN	63	360	120	biological regulation (GO:0065007), cellular process (GO:0009987), response to stimulus (GO:0050896)	#N/A
CM050625.16.g134070	SCO ORTHOFINDER	NON-CANDIDATE	FRIZZLED-9	64	1746	582	biological regulation (GO:0065007), cellular process (GO:0009987), response to stimulus (GO:0050896)	#N/A
CM050625.16.g134100	SCO ORTHOFINDER	NON-CANDIDATE	TRNA-SPLICING ENDONUCLEASE SUBUNIT SEN34-RELATED	53	339	113	cellular process (GO:0009987), metabolic process (GO:0008152)	#N/A
CM050625.16.g134780	SCO ORTHOFINDER	NON-CANDIDATE	LEUCINE-RICH REPEAT-CONTAINING PROTEIN 4	64	1944	648	biological regulation (GO:0065007), cellular process (GO:0009987), developmental process (GO:0032502), localization (GO:0051179), multicellular organismal process (GO:0032501)	#N/A
CM050625.16.g134900	SCO ORTHOFINDER	NON-CANDIDATE	SEMAPHORIN-3E	64	450	150	biological regulation (GO:0065007), cellular process (GO:0009987), developmental process (GO:0032502), locomotion (GO:0040011)multicellular organismal process (GO:0032501), response to stimulus (GO:0050896)	#N/A
CM050625.16.g134930	SCO ORTHOFINDER	NON-CANDIDATE	SEMAPHORIN-3A	63	465	155	biological regulation (GO:0065007), cellular process (GO:0009987), developmental process (GO:0032502), locomotion (GO:0040011)multicellular organismal process (GO:0032501), response to stimulus (GO:0050896)	#N/A
CM050625.16.g135050	SCO ORTHOFINDER	NON-CANDIDATE	LEUCINE-RICH REPEAT-CONTAINING PROTEIN 73	63	357	119	UNCLASSIFIED	#N/A
CM050625.16.g135200	SCO ORTHOFINDER	NON-CANDIDATE	RIBITOL-5-PHOSPHATE XYLOSYLTRANSFERASE 1	64	399	133	metabolic process (GO:0008152)	#N/A
CM050625.16.g135250	SCO ORTHOFINDER	NON-CANDIDATE	PROTEIN MONO-ADP-RIBOSYLTRANSFERASE PARP12	61	318	106	UNCLASSIFIED	#N/A
CM050625.16.g136060	SCO ORTHOFINDER	NON-CANDIDATE	DNA-DIRECTED RNA POLYMERASE III SUBUNIT RPC2	58	204	68	UNCLASSIFIED	#N/A
CM050625.16.g136070	SCO ORTHOFINDER	NON-CANDIDATE	POLY(U)-SPECIFIC ENDORIBONUCLEASE-C	63	264	88	UNCLASSIFIED	#N/A
CM050625.16.g136110	SCO ORTHOFINDER	NON-CANDIDATE	VESICULAR GLUTAMATE TRANSPORTER 3	64	345	115	biological regulation (GO:0065007), cellular process (GO:0009987), localization (GO:0051179)	#N/A
CM050625.16.g136140	SCO ORTHOFINDER	NON-CANDIDATE	SI:CH211-219A15.3	63	957	319	UNCLASSIFIED	#N/A
CM050625.16.g136150	SCO ORTHOFINDER	NON-CANDIDATE	UBIQUITIN-CONJUGATING ENZYME E2 N	59	252	84	cellular process (GO:0009987), metabolic process (GO:0008152), response to stimulus (GO:0050896)	#N/A
CM050625.16.g136250	SCO ORTHOFINDER	NON-CANDIDATE	SARCOSPAN	61	357	119	UNCLASSIFIED	#N/A
CM050625.16.g136490	SCO ORTHOFINDER	NON-CANDIDATE	SWITCH-ASSOCIATED PROTEIN 70	62	255	85	UNCLASSIFIED	#N/A
CM050625.16.g136590	SCO ORTHOFINDER	NON-CANDIDATE	CHROMOSOME TRANSMISSION FIDELITY PROTEIN 8 HOMOLOG	62	228	76	UNCLASSIFIED	#N/A
CM050625.16.g136670	SCO ORTHOFINDER	NON-CANDIDATE	THYROLIBERIN RECEPTOR	64	756	252	biological regulation (GO:0065007), cellular process (GO:0009987), response to stimulus (GO:0050896)	#N/A
CM050625.16.g136730	SCO ORTHOFINDER	NON-CANDIDATE	FORKHEAD BOX PROTEIN S1	63	1086	362	biological regulation (GO:0065007), cellular process (GO:0009987), developmental process (GO:0032502)	#N/A
CM050625.16.g136900	SCO ORTHOFINDER	NON-CANDIDATE	HOMOCYSTEINE-RESPONSIVE ENDOPLASMIC RETICULUM-RESIDENT UBIQUITIN-LIKE DOMAIN MEMBER 1 PROTEIN	62	351	117	biological regulation (GO:0065007), cellular process (GO:0009987), homeostatic process (GO:0042592), metabolic process (GO:0008152), response to stimulus (GO:0050896)	#N/A
CM050625.16.g136950	SCO ORTHOFINDER	NON-CANDIDATE	TRANSMEMBRANE PROTEIN 189	63	231	77	biological regulation (GO:0065007), metabolic process (GO:0008152), catalytic activity (GO:0003824)	#N/A
CM050625.16.g137060	SCO ORTHOFINDER	NON-CANDIDATE	NEDD4-BINDING PROTEIN 1	64	1470	490	biological regulation (GO:0065007), cellular process (GO:0009987), metabolic process (GO:0008152)	#N/A
CM050625.16.g137080	SCO ORTHOFINDER	NON-CANDIDATE	LON PROTEASE HOMOLOG 2, PEROXISOMAL	60	264	88	UNCLASSIFIED	#N/A
CM050625.16.g137250	SCO ORTHOFINDER	NON-CANDIDATE	RAS-RELATED PROTEIN RAB-11A	62	207	69	biological regulation (GO:0065007), cellular process (GO:0009987), localization (GO:0051179)pigmentation (GO:0043473)	#N/A
CM050625.16.g137370	SCO ORTHOFINDER	NON-CANDIDATE	MOTHERS AGAINST DECAPENTAPLEGIC HOMOLOG	58	708	236	biological regulation (GO:0065007), cellular process (GO:0009987), developmental process (GO:0032502), response to stimulus (GO:0050896)	#N/A
CM050625.16.g137430	SCO ORTHOFINDER	NON-CANDIDATE	SIMILAR TO ENSANGP00000021391	61	339	113	UNCLASSIFIED	#N/A
CM050625.16.g137580	SCO ORTHOFINDER	NON-CANDIDATE	PROTEIN WNT-2	58	291	97	biological regulation (GO:0065007), cellular process (GO:0009987), developmental process (GO:0032502), multicellular organismal process (GO:0032501), response to stimulus (GO:0050896)	#N/A
CM050625.16.g137610	SCO ORTHOFINDER	NON-CANDIDATE	CYSTIC FIBROSIS TRANSMEMBRANE CONDUCTANCE REGULATOR	63	720	240	cellular process (GO:0009987), localization (GO:0051179)	#N/A
CM050625.16.g138080	SCO ORTHOFINDER	NON-CANDIDATE	NEURITIN-LIKE PROTEIN	62	279	93	cellular process (GO:0009987), developmental process (GO:0032502), growth (GO:0040007)multicellular organismal process (GO:0032501)	#N/A
CM050625.16.g138090	SCO ORTHOFINDER	NON-CANDIDATE	ENHANCER OF MRNA-DECAPPING PROTEIN 4	63	471	157	biological regulation (GO:0065007), cellular process (GO:0009987), metabolic process (GO:0008152)	#N/A
CM050625.16.g138170	SCO ORTHOFINDER	NON-CANDIDATE	PARTITIONING DEFECTIVE 6 HOMOLOG ALPHA	64	1008	336	biological regulation (GO:0065007), cellular process (GO:0009987)	#N/A
CM050625.16.g142160	SCO ORTHOFINDER	NON-CANDIDATE	INOSITOL-TRISPHOSPHATE 3-KINASE C	56	1137	379	cellular process (GO:0009987), metabolic process (GO:0008152)	#N/A
CM050625.16.g142820	SCO ORTHOFINDER	NON-CANDIDATE	PROTEIN C-ETS-1	64	258	86	biological regulation (GO:0065007), cellular process (GO:0009987), developmental process (GO:0032502)	#N/A
CM050625.16.g142930	SCO ORTHOFINDER	NON-CANDIDATE	HOMEOBOX PROTEIN BARH-LIKE 2	62	336	112	biological regulation (GO:0065007)	#N/A
CM050625.16.g142940	SCO ORTHOFINDER	NON-CANDIDATE	RNA-BINDING PROTEIN 7	61	288	96	biological regulation (GO:0065007)	#N/A
CM050625.16.g143430	SCO ORTHOFINDER	NON-CANDIDATE	COMPLEXIN-3	58	219	73	biological regulation (GO:0065007), cellular process (GO:0009987), localization (GO:0051179)	#N/A
CM050625.16.g143520	SCO ORTHOFINDER	NON-CANDIDATE	CYTOCHROME P450 1A1	63	849	283	UNCLASSIFIED	#N/A
CM050625.16.g143670	SCO ORTHOFINDER	NON-CANDIDATE	P2Y PURINOCEPTOR 1	64	1059	353	biological regulation (GO:0065007), cellular process (GO:0009987), response to stimulus (GO:0050896)	#N/A
CM050625.16.g143680	SCO ORTHOFINDER	NON-CANDIDATE	RAS-RELATED PROTEIN RAP-2B	64	546	182	biological regulation (GO:0065007), cellular process (GO:0009987), response to stimulus (GO:0050896)	#N/A
CM050625.16.g143770	SCO ORTHOFINDER	NON-CANDIDATE	G-PROTEIN COUPLED RECEPTOR 149-RELATED	62	927	309	biological regulation (GO:0065007), cellular process (GO:0009987), response to stimulus (GO:0050896)	#N/A
CM050625.16.g143870	SCO ORTHOFINDER	NON-CANDIDATE	G_PROTEIN_RECEP_F3_4 DOMAIN-CONTAINING PROTEIN-RELATED	58	903	301	cellular process (GO:0009987)	#N/A
CM050625.16.g143880	SCO ORTHOFINDER	NON-CANDIDATE	G_PROTEIN_RECEP_F3_4 DOMAIN-CONTAINING PROTEIN	63	915	305	UNCLASSIFIED	#N/A
CM050625.16.g144540	SCO ORTHOFINDER	NON-CANDIDATE	VOMERONASAL TYPE-2 RECEPTOR 1	63	1074	358	UNCLASSIFIED	#N/A
CM050625.16.g147790	SCO ORTHOFINDER	NON-CANDIDATE	ZINC TRANSPORTER 4	61	387	129	biological regulation (GO:0065007), cellular process (GO:0009987), localization (GO:0051179), response to stimulus (GO:0050896)	#N/A
CM050625.16.g147940	SCO ORTHOFINDER	NON-CANDIDATE	PROTON-TRANSLOCATING NAD(P)(+) TRANSHYDROGENASE	50	252	84	cellular process (GO:0009987), metabolic process (GO:0008152)	#N/A
CM050626.17.g149700	SCO ORTHOFINDER	NON-CANDIDATE	TRNA (GUANINE(37)-N1)-METHYLTRANSFERASE	63	660	220	cellular process (GO:0009987), metabolic process (GO:0008152)	#N/A
CM050626.17.g149970	SCO ORTHOFINDER	NON-CANDIDATE	RETINOL DEHYDROGENASE 14	64	606	202	metabolic process (GO:0008152)	#N/A
CM050626.17.g149990	SCO ORTHOFINDER	NON-CANDIDATE	POTASSIUM VOLTAGE-GATED CHANNEL SUBFAMILY S MEMBER 3	64	1464	488	cellular process (GO:0009987), localization (GO:0051179)	#N/A
CM050626.17.g150190	SCO ORTHOFINDER	NON-CANDIDATE	POTASSIUM VOLTAGE-GATED CHANNEL SUBFAMILY F MEMBER 1	64	1395	465	cellular process (GO:0009987), localization (GO:0051179)	#N/A
CM050626.17.g150240	SCO ORTHOFINDER	NON-CANDIDATE	RETINOL DEHYDROGENASE 12	63	222	74	UNCLASSIFIED	#N/A
LOC132888532	SCO ORTHOFINDER	NON-CANDIDATE	TANDEM C2 DOMAINS NUCLEAR PROTEIN	64	222	74	UNCLASSIFIED	#N/A
CM050626.17.g150290	SCO ORTHOFINDER	NON-CANDIDATE	FIBULIN-5	64	315	105	cellular process (GO:0009987)	#N/A
CM050626.17.g150350	SCO ORTHOFINDER	NON-CANDIDATE	PROTEIN MIS18-BETA	63	246	82	cellular process (GO:0009987)	#N/A
CM050626.17.g150450	SCO ORTHOFINDER	NON-CANDIDATE	BTB/POZ DOMAIN-CONTAINING PROTEIN 6	64	1032	344	cellular process (GO:0009987), developmental process (GO:0032502), multicellular organismal process (GO:0032501)	#N/A
CM050626.17.g150780	SCO ORTHOFINDER	NON-CANDIDATE	MARCKS-RELATED PROTEIN	63	579	193	cellular process (GO:0009987), developmental process (GO:0032502), multicellular organismal process (GO:0032501)	#N/A
CM050626.17.g150860	SCO ORTHOFINDER	NON-CANDIDATE	BHLH TRANSCRIPTION FACTOR 3	64	729	243	biological regulation (GO:0065007), cellular process (GO:0009987), developmental process (GO:0032502), multicellular organismal process (GO:0032501)	#N/A
SLC39A10	SCO ORTHOFINDER	NON-CANDIDATE	ZINC TRANSPORTER 10	61	552	184	cellular process (GO:0009987), detoxification (GO:0098754), homeostatic process (GO:0042592), localization (GO:0051179), response to stimulus (GO:0050896)	#N/A
CM050626.17.g151370	SCO ORTHOFINDER	NON-CANDIDATE	PROTEIN FAM204A	62	234	78	UNCLASSIFIED	#N/A
CM050626.17.g151690	SCO ORTHOFINDER	NON-CANDIDATE	KH DOMAIN-CONTAINING, RNA-BINDING, SIGNAL TRANSDUCTION-ASSOCIATED 1A	63	237	79	biological regulation (GO:0065007)	#N/A
CM050626.17.g151700	SCO ORTHOFINDER	NON-CANDIDATE	PROGRAMMED CELL DEATH 1 LIGAND 1	49	363	121	biological process involved in interspecies interaction between organisms (GO:0044419), biological regulation (GO:0065007), cellular process (GO:0009987), immune system process (GO:0002376)response to stimulus (GO:0050896)	#N/A
CM050626.17.g151870	SCO ORTHOFINDER	NON-CANDIDATE	DAPPER HOMOLOG 2	63	1857	619	biological regulation (GO:0065007)	#N/A
CM050626.17.g153590	SCO ORTHOFINDER	NON-CANDIDATE	KELCH-LIKE PROTEIN 31	63	1170	390	UNCLASSIFIED	#N/A
CM050626.17.g153780	SCO ORTHOFINDER	NON-CANDIDATE	OREXIN RECEPTOR TYPE 2	62	294	98	biological regulation (GO:0065007), cellular process (GO:0009987), response to stimulus (GO:0050896)	#N/A
CM050626.17.g153830	SCO ORTHOFINDER	NON-CANDIDATE	ZMP:0000000760	63	396	132	cellular process (GO:0009987)	#N/A
CM050626.17.g153990	SCO ORTHOFINDER	NON-CANDIDATE	OLIGODENDROCYTE TRANSCRIPTION FACTOR 3	63	786	262	biological regulation (GO:0065007), cellular process (GO:0009987), developmental process (GO:0032502), multicellular organismal process (GO:0032501)	#N/A
CM050626.17.g154040	SCO ORTHOFINDER	NON-CANDIDATE	P53 APOPTOSIS EFFECTOR RELATED TO PMP-22	59	213	71	cellular process (GO:0009987)	#N/A
CM050626.17.g154070	SCO ORTHOFINDER	NON-CANDIDATE	DYNEIN AXONEMAL ASSEMBLY FACTOR 10	63	216	72	UNCLASSIFIED	#N/A
CM050626.17.g154160	SCO ORTHOFINDER	NON-CANDIDATE	PROKINETICIN RECEPTOR 1	61	681	227	biological regulation (GO:0065007), cellular process (GO:0009987), response to stimulus (GO:0050896), rhythmic process (GO:0048511)	#N/A
CM050626.17.g154170	SCO ORTHOFINDER	NON-CANDIDATE	FILENSIN	64	840	280	cellular process (GO:0009987), developmental process (GO:0032502), multicellular organismal process (GO:0032501)	#N/A
CM050626.17.g154240	SCO ORTHOFINDER	NON-CANDIDATE	1-ACYL-SN-GLYCEROL-3-PHOSPHATE ACYLTRANSFERASE EPSILON	63	222	74	biological regulation (GO:0065007), cellular process (GO:0009987), metabolic process (GO:0008152)	#N/A
CM050626.17.g154430	SCO ORTHOFINDER	NON-CANDIDATE	Proline rich 18	63	804	268	UNCLASSIFIED	#N/A
CM050626.17.g154440	SCO ORTHOFINDER	NON-CANDIDATE	T-BOX TRANSCRIPTION FACTOR T	48	282	94	biological regulation (GO:0065007), cellular process (GO:0009987), developmental process (GO:0032502), multicellular organismal process (GO:0032501)	#N/A
CM050626.17.g155070	SCO ORTHOFINDER	NON-CANDIDATE	G PATCH DOMAIN-CONTAINING PROTEIN 11	63	225	75	UNCLASSIFIED	#N/A
CM050626.17.g155790	SCO ORTHOFINDER	NON-CANDIDATE	ADIPOCYTE PLASMA MEMBRANE-ASSOCIATED PROTEIN	63	210	70	metabolic process (GO:0008152)	#N/A
CM050626.17.g155990	SCO ORTHOFINDER	NON-CANDIDATE	PROTEIN YIPF3	59	222	74	UNCLASSIFIED	#N/A
CM050626.17.g156200	SCO ORTHOFINDER	NON-CANDIDATE	MRNA DECAY ACTIVATOR PROTEIN ZFP36L1	64	1230	410	biological regulation (GO:0065007), metabolic process (GO:0008152)	#N/A
CM050626.17.g156410	SCO ORTHOFINDER	NON-CANDIDATE	HOMEOBOX PROTEIN SIX1	64	576	192	biological regulation (GO:0065007), cellular process (GO:0009987), developmental process (GO:0032502)	#N/A
CM050626.17.g156420	SCO ORTHOFINDER	NON-CANDIDATE	HOMEOBOX PROTEIN SIX3	64	717	239	biological regulation (GO:0065007), developmental process (GO:0032502), multicellular organismal process (GO:0032501)	#N/A
CM050626.17.g156450	SCO ORTHOFINDER	NON-CANDIDATE	NEUTRAL AND BASIC AMINO ACID TRANSPORT PROTEIN RBAT	63	429	143	metabolic process (GO:0008152)	#N/A
CM050626.17.g156480	SCO ORTHOFINDER	NON-CANDIDATE	ATP-BINDING CASSETTE SUB-FAMILY G MEMBER 8	53	321	107	cellular process (GO:0009987), homeostatic process (GO:0042592), localization (GO:0051179)	#N/A
CM050626.17.g156490	SCO ORTHOFINDER	NON-CANDIDATE	ATP-BINDING CASSETTE SUB-FAMILY G MEMBER 5	50	231	77	cellular process (GO:0009987), localization (GO:0051179)	#N/A
CM050626.17.g156810	SCO ORTHOFINDER	NON-CANDIDATE	GAMMA-AMINOBUTYRIC ACID RECEPTOR SUBUNIT GAMMA-1	62	276	92	biological regulation (GO:0065007), cellular process (GO:0009987), localization (GO:0051179), multicellular organismal process (GO:0032501), response to stimulus (GO:0050896)	#N/A
CM050626.17.g156900	SCO ORTHOFINDER	NON-CANDIDATE	ALCOHOL DEHYDROGENASE 8A-RELATED	63	258	86	cellular process (GO:0009987), detoxification (GO:0098754), metabolic process (GO:0008152), response to stimulus (GO:0050896)	#N/A
CM050626.17.g156910	SCO ORTHOFINDER	NON-CANDIDATE	FAMILY WITH SEQUENCE SIMILARITY 241 MEMBER A	64	294	98	UNCLASSIFIED	#N/A
CM050626.17.g157020	SCO ORTHOFINDER	NON-CANDIDATE	FORKHEAD BOX I2	60	591	197	cellular process (GO:0009987), metabolic process (GO:0008152)	#N/A
CM050626.17.g157750	SCO ORTHOFINDER	NON-CANDIDATE	G-PROTEIN COUPLED RECEPTOR 151	63	1095	365	biological regulation (GO:0065007), cellular process (GO:0009987), response to stimulus (GO:0050896)	#N/A
CM050626.17.g157800	SCO ORTHOFINDER	NON-CANDIDATE	SI:DKEY-33C12.3	63	975	325	cellular process (GO:0009987)	#N/A
CM050626.17.g158030	SCO ORTHOFINDER	NON-CANDIDATE	S-ADENOSYLMETHIONINE SYNTHASE ISOFORM TYPE-1	63	222	74	biological regulation (GO:0065007), cellular process (GO:0009987)	#N/A
CM050626.17.g158050	SCO ORTHOFINDER	NON-CANDIDATE	FINTRIM FAMILY, MEMBER 99	62	525	175	UNCLASSIFIED	#N/A
CM050626.17.g158210	SCO ORTHOFINDER	NON-CANDIDATE	VOLTAGE-DEPENDENT ANION-SELECTIVE CHANNEL PROTEIN 2	61	261	87	UNCLASSIFIED	#N/A
CM050626.17.g158220	SCO ORTHOFINDER	NON-CANDIDATE	SI:DKEY-27M7.4	64	2040	680	cellular process (GO:0009987)	#N/A
CM050626.17.g158230	SCO ORTHOFINDER	NON-CANDIDATE	INTERFERON-INDUCED PROTEIN WITH TETRATRICOPEPTIDE REPEATS 8	63	1290	430	biological process involved in interspecies interaction between organisms (GO:0044419), response to stimulus (GO:0050896)	#N/A
CM050626.17.g158250	SCO ORTHOFINDER	NON-CANDIDATE	ZINC FINGER PROTEIN 503	63	1422	474	biological regulation (GO:0065007)	#N/A
CM050626.17.g158400	SCO ORTHOFINDER	NON-CANDIDATE	DNA-BINDING PROTEIN IKAROS	64	723	241	biological regulation (GO:0065007)	#N/A
CM050626.17.g158720	SCO ORTHOFINDER	NON-CANDIDATE	SIMILAR TO 9930012K11RIK PROTEIN	63	795	265	UNCLASSIFIED	#N/A
CM050626.17.g158730	SCO ORTHOFINDER	NON-CANDIDATE	LYMPHOID-SPECIFIC HELICASE	53	222	74	biological regulation (GO:0065007), cellular process (GO:0009987), immune system process (GO:0002376), metabolic process (GO:0008152), multicellular organismal process (GO:0032501)	#N/A
CM050626.17.g158770	SCO ORTHOFINDER	NON-CANDIDATE	GALACTOSE MUTAROTASE	50	225	75	metabolic process (GO:0008152)	#N/A
CM050626.17.g158790	SCO ORTHOFINDER	NON-CANDIDATE	CDGSH IRON SULFUR DOMAIN 1	61	213	71	UNCLASSIFIED	#N/A
CM050626.17.g159000	SCO ORTHOFINDER	NON-CANDIDATE	DICKKOPF-RELATED PROTEIN 1	62	306	102	biological regulation (GO:0065007)	#N/A
CM050626.17.g159030	SCO ORTHOFINDER	NON-CANDIDATE	NK1 TRANSCRIPTION FACTOR-RELATED PROTEIN 2	63	633	211	biological regulation (GO:0065007), cellular process (GO:0009987), developmental process (GO:0032502)	#N/A
CM050626.17.g159120	SCO ORTHOFINDER	NON-CANDIDATE	MITOFERRIN-2	64	537	179	biological regulation (GO:0065007), metabolic process (GO:0008152)	#N/A
CM050626.17.g159170	SCO ORTHOFINDER	NON-CANDIDATE	SECRETED FRIZZLED-RELATED PROTEIN 5	64	531	177	biological regulation (GO:0065007), cellular process (GO:0009987), response to stimulus (GO:0050896)	#N/A
CM050626.17.g159230	SCO ORTHOFINDER	NON-CANDIDATE	MARVEL DOMAIN-CONTAINING PROTEIN 1	64	483	161	cellular process (GO:0009987), developmental process (GO:0032502), multicellular organismal process (GO:0032501)	#N/A
CM050626.17.g159250	SCO ORTHOFINDER	NON-CANDIDATE	HISTIDINE PROTEIN METHYLTRANSFERASE 1 HOMOLOG	63	876	292	UNCLASSIFIED	#N/A
CM050626.17.g159290	SCO ORTHOFINDER	NON-CANDIDATE	ARM REPEAT SUPERFAMILY PROTEIN	61	228	76	UNCLASSIFIED	#N/A
CM050626.17.g159320	SCO ORTHOFINDER	NON-CANDIDATE	GROWTH/DIFFERENTIATION FACTOR 10	64	906	302	biological regulation (GO:0065007)	#N/A
CM050626.17.g159380	SCO ORTHOFINDER	NON-CANDIDATE	LEUCINE-RICH REPEAT-CONTAINING PROTEIN 18	63	753	251	biological regulation (GO:0065007), cellular process (GO:0009987), response to stimulus (GO:0050896)	#N/A
CM050626.17.g159670	SCO ORTHOFINDER	NON-CANDIDATE	DNA DAMAGE-INDUCIBLE TRANSCRIPT 4 PROTEIN	64	447	149	biological regulation (GO:0065007), cellular process (GO:0009987), developmental process (GO:0032502)	#N/A
CM050626.17.g159690	SCO ORTHOFINDER	NON-CANDIDATE	TRNA (URACIL(54)-C(5))-METHYLTRANSFERASE HOMOLOG	63	1431	477	UNCLASSIFIED	#N/A
CM050626.17.g159720	SCO ORTHOFINDER	NON-CANDIDATE	PROTEIN WNT-8B	64	558	186	biological regulation (GO:0065007), cellular process (GO:0009987), developmental process (GO:0032502), multicellular organismal process (GO:0032501), response to stimulus (GO:0050896)	#N/A
CM050626.17.g159770	SCO ORTHOFINDER	NON-CANDIDATE	LEUCINE RICH REPEAT, IG-LIKE AND TRANSMEMBRANE DOMAINS 1	64	1029	343	UNCLASSIFIED	#N/A
CM050626.17.g159820	SCO ORTHOFINDER	NON-CANDIDATE	VESICULAR ACETYLCHOLINE TRANSPORTER	64	1515	505	biological regulation (GO:0065007), cellular process (GO:0009987), reproductive process (GO:0022414)	#N/A
CM050626.17.g159830	SCO ORTHOFINDER	NON-CANDIDATE	CHOLINE O-ACETYLTRANSFERASE	61	276	92	biological regulation (GO:0065007), cellular process (GO:0009987), metabolic process (GO:0008152)	#N/A
CM050626.17.g159940	SCO ORTHOFINDER	NON-CANDIDATE	HERMANSKY-PUDLAK SYNDROME 6 PROTEIN	64	2541	847	cellular process (GO:0009987), localization (GO:0051179)	#N/A
CM050626.17.g160050	SCO ORTHOFINDER	NON-CANDIDATE	MFS DOMAIN-CONTAINING PROTEIN	62	264	88	UNCLASSIFIED	#N/A
CM050626.17.g160060	SCO ORTHOFINDER	NON-CANDIDATE	TRANSCRIPTION FACTOR LBX1	64	321	107	biological regulation (GO:0065007)	#N/A
CM050626.17.g160420	SCO ORTHOFINDER	NON-CANDIDATE	COILED-COIL DOMAIN-CONTAINING PROTEIN 85A	64	1017	339	UNCLASSIFIED	#N/A
PTAR1	Candidate gene	CANDIDATE GENE	protein prenyltransferase alpha subunit repeat containing 1	61	756	252	UNCLASSIFIED	Immune system
CM050626.17.g160730	SCO ORTHOFINDER	NON-CANDIDATE	POLYCYSTIN-2	61	273	91	biological regulation (GO:0065007), cellular process (GO:0009987), localization (GO:0051179), response to stimulus (GO:0050896)	#N/A
CM050626.17.g160740	SCO ORTHOFINDER	NON-CANDIDATE	PROTEIN ATONAL HOMOLOG 7	64	417	139	biological regulation (GO:0065007), cellular process (GO:0009987), developmental process (GO:0032502), multicellular organismal process (GO:0032501)	#N/A
CM050626.17.g160760	SCO ORTHOFINDER	NON-CANDIDATE	CALCIUM HOMEOSTASIS MODULATOR PROTEIN 2	61	540	180	UNCLASSIFIED	#N/A
CM050626.17.g160880	SCO ORTHOFINDER	NON-CANDIDATE	AP-3 COMPLEX SUBUNIT MU-1	62	270	90	localization (GO:0051179)	#N/A
CM050626.17.g160970	SCO ORTHOFINDER	NON-CANDIDATE	UNCHARACTERIZED	62	225	75	biological regulation (GO:0065007), cellular process (GO:0009987), metabolic process (GO:0008152), response to stimulus (GO:0050896)	#N/A
CM050626.17.g160980	SCO ORTHOFINDER	NON-CANDIDATE	HOMEOBOX PROTEIN MSX-3	63	414	138	UNCLASSIFIED	#N/A
CM050626.17.g161060	SCO ORTHOFINDER	NON-CANDIDATE	NEUTRAL AMINO ACID TRANSPORTER A	63	528	176	cellular process (GO:0009987), localization (GO:0051179)	#N/A
CM050626.17.g161390	SCO ORTHOFINDER	NON-CANDIDATE	GLYCOGEN PHOSPHORYLASE, LIVER FORM	59	246	82	cellular process (GO:0009987), metabolic process (GO:0008152)	#N/A
CM050626.17.g161470	SCO ORTHOFINDER	NON-CANDIDATE	ATLASTIN-1	63	438	146	cellular process (GO:0009987)	#N/A
CM050626.17.g161720	SCO ORTHOFINDER	NON-CANDIDATE	HOMEOBOX PROTEIN NKX-6.2	64	420	140	biological regulation (GO:0065007), cellular process (GO:0009987), developmental process (GO:0032502)	#N/A
CM050626.17.g161800	SCO ORTHOFINDER	NON-CANDIDATE	NADH-UBIQUINONE OXIDOREDUCTASE SUBUNIT	58	483	161	UNCLASSIFIED	#N/A
CM050626.17.g161870	SCO ORTHOFINDER	NON-CANDIDATE	HOMEOBOX PROTEIN VENTX	61	273	91	biological regulation (GO:0065007), metabolic process (GO:0008152)	#N/A
CM050626.17.g162080	SCO ORTHOFINDER	NON-CANDIDATE	TRANSMEMBRANE 9 SUPERFAMILY MEMBER 3	54	198	66	cellular process (GO:0009987), localization (GO:0051179)	#N/A
CM050626.17.g162180	SCO ORTHOFINDER	NON-CANDIDATE	CYTOCHROME P450 1B1	63	996	332	UNCLASSIFIED	#N/A
CM050626.17.g162210	SCO ORTHOFINDER	NON-CANDIDATE	OPSIN-3	61	366	122	biological regulation (GO:0065007), cellular process (GO:0009987), response to stimulus (GO:0050896)	#N/A
CM050626.17.g162480	SCO ORTHOFINDER	NON-CANDIDATE	SI:DKEY-174I8.1	64	1089	363	UNCLASSIFIED	#N/A
CM050626.17.g162770	SCO ORTHOFINDER	NON-CANDIDATE	KIF1-BINDING PROTEIN	63	876	292	UNCLASSIFIED	#N/A
CM050626.17.g162880	SCO ORTHOFINDER	NON-CANDIDATE	INTERLEUKIN-10 RECEPTOR SUBUNIT ALPHA	57	222	74	biological regulation (GO:0065007), cellular process (GO:0009987), response to stimulus (GO:0050896)	#N/A
CM050626.17.g162960	SCO ORTHOFINDER	NON-CANDIDATE	MU-TYPE OPIOID RECEPTOR	63	537	179	biological regulation (GO:0065007), cellular process (GO:0009987), response to stimulus (GO:0050896)	#N/A
CM050626.17.g163010	SCO ORTHOFINDER	NON-CANDIDATE	ANGIOTENSINOGEN	62	768	256	biological regulation (GO:0065007)	#N/A
CM050626.17.g163030	SCO ORTHOFINDER	NON-CANDIDATE	PIGGYBAC TRANSPOSABLE ELEMENT-DERIVED PROTEIN 5	64	432	144	UNCLASSIFIED	#N/A
CM050626.17.g163110	SCO ORTHOFINDER	NON-CANDIDATE	ZINC FINGER AND SCAN DOMAIN-CONTAINING PROTEIN 20	63	1110	370	biological regulation (GO:0065007), metabolic process (GO:0008152)	#N/A
CM050626.17.g163140	SCO ORTHOFINDER	NON-CANDIDATE	SI:DKEYP-121D2.7	62	324	108	UNCLASSIFIED	#N/A
CM050626.17.g163240	SCO ORTHOFINDER	NON-CANDIDATE	RETICULON-4 RECEPTOR-LIKE 2	64	1089	363	biological regulation (GO:0065007), cellular process (GO:0009987)	#N/A
CM050626.17.g163410	SCO ORTHOFINDER	NON-CANDIDATE	TRANSMEMBRANE PROTEIN 187	63	744	248	UNCLASSIFIED	#N/A
CM050626.17.g163470	SCO ORTHOFINDER	NON-CANDIDATE	TRANSMEMBRANE PROTEIN 109	62	354	118	biological regulation (GO:0065007), cellular process (GO:0009987), response to stimulus (GO:0050896)	#N/A
CM050626.17.g163730	SCO ORTHOFINDER	NON-CANDIDATE	ALPHA-2C ADRENERGIC RECEPTOR	64	1272	424	biological regulation (GO:0065007), cellular process (GO:0009987), response to stimulus (GO:0050896)	#N/A
CM050626.17.g163750	SCO ORTHOFINDER	NON-CANDIDATE	HOMEOBOX PROTEIN HMX1	62	561	187	biological regulation (GO:0065007)	#N/A
CM050626.17.g164470	SCO ORTHOFINDER	NON-CANDIDATE	DICKKOPF-RELATED PROTEIN 2	64	270	90	biological regulation (GO:0065007)	#N/A
CM050626.17.g164640	SCO ORTHOFINDER	NON-CANDIDATE	CYTOCHROME P450 2U1	62	657	219	biological regulation (GO:0065007), metabolic process (GO:0008152)	#N/A
CM050626.17.g165690	SCO ORTHOFINDER	NON-CANDIDATE	ENDOTHELIN-1 RECEPTOR	63	417	139	biological regulation (GO:0065007), cellular process (GO:0009987)pigmentation (GO:0043473), response to stimulus (GO:0050896)	#N/A
CM050626.17.g165700	SCO ORTHOFINDER	NON-CANDIDATE	TRANSMEMBRANE PROTEIN 184C	62	306	102	UNCLASSIFIED	#N/A
CM050626.17.g165870	SCO ORTHOFINDER	NON-CANDIDATE	SPARC-LIKE 1	63	930	310	developmental process (GO:0032502)	#N/A
CM050626.17.g166320	SCO ORTHOFINDER	NON-CANDIDATE	HEART- AND NEURAL CREST DERIVATIVES-EXPRESSED PROTEIN 2	64	597	199	biological regulation (GO:0065007), developmental process (GO:0032502), multicellular organismal process (GO:0032501)	#N/A
CM050626.17.g166740	SCO ORTHOFINDER	NON-CANDIDATE	ANKYRIN REPEAT AND SOCS BOX PROTEIN 5	48	228	76	biological regulation (GO:0065007), metabolic process (GO:0008152)	#N/A
CM050626.17.g166750	SCO ORTHOFINDER	NON-CANDIDATE	NOVEL PROTEIN SIMILAR TO TAPASIN (TPSN)-RELATED	61	354	118	cellular process (GO:0009987), immune system process (GO:0002376)	#N/A
CM050626.17.g167450	SCO ORTHOFINDER	NON-CANDIDATE	INHIBITOR OF GROWTH PROTEIN 2	64	723	241	biological regulation (GO:0065007)	#N/A
CM050626.17.g167470	SCO ORTHOFINDER	NON-CANDIDATE	AH RECEPTOR-INTERACTING PROTEIN	62	324	108	UNCLASSIFIED	#N/A
CM050626.17.g167490	SCO ORTHOFINDER	NON-CANDIDATE	LEUCINE-RICH REPEAT LGI FAMILY MEMBER 2	64	816	272	cellular process (GO:0009987), developmental process (GO:0032502), multicellular organismal process (GO:0032501)	#N/A
CM050626.17.g167590	SCO ORTHOFINDER	NON-CANDIDATE	GROUP XIIA SECRETORY PHOSPHOLIPASE A2	61	219	73	UNCLASSIFIED	#N/A
CM050626.17.g167850	SCO ORTHOFINDER	NON-CANDIDATE	FORKHEAD BOX E1	63	957	319	biological regulation (GO:0065007), cellular process (GO:0009987), developmental process (GO:0032502)	#N/A
CM050627.18.g169490	SCO ORTHOFINDER	NON-CANDIDATE	PITUITARY HOMEOBOX 2	64	582	194	biological regulation (GO:0065007), developmental process (GO:0032502)	#N/A
CM050627.18.g169500	SCO ORTHOFINDER	NON-CANDIDATE	ELONGATION OF VERY LONG CHAIN FATTY ACIDS PROTEIN 6	64	432	144	cellular process (GO:0009987), metabolic process (GO:0008152)	#N/A
CM050627.18.g169510	SCO ORTHOFINDER	NON-CANDIDATE	LEUCINE-RICH REPEAT, IMMUNOGLOBULIN-LIKE DOMAIN AND TRANSMEMBRANE DOMAIN-CONTAINING PROTEIN 3	63	999	333	UNCLASSIFIED	#N/A
CM050627.18.g169620	SCO ORTHOFINDER	NON-CANDIDATE	GLYCINE RECEPTOR SUBUNIT BETA	59	297	99	biological regulation (GO:0065007), cellular process (GO:0009987), localization (GO:0051179), multicellular organismal process (GO:0032501), response to stimulus (GO:0050896)	#N/A
MRPL18	SCO ORTHOFINDER	NON-CANDIDATE	39S RIBOSOMAL PROTEIN L18, MITOCHONDRIAL	62	240	80	biological regulation (GO:0065007), cellular process (GO:0009987), metabolic process (GO:0008152)	#N/A
CM050627.18.g169760	SCO ORTHOFINDER	NON-CANDIDATE	EUKARYOTIC TRANSLATION INITIATION FACTOR 4E	61	243	81	UNCLASSIFIED	#N/A
CM050627.18.g169770	SCO ORTHOFINDER	NON-CANDIDATE	ALPHA-1B ADRENERGIC RECEPTOR	63	888	296	biological regulation (GO:0065007), cellular process (GO:0009987), response to stimulus (GO:0050896)	#N/A
CM050627.18.g169880	SCO ORTHOFINDER	NON-CANDIDATE	CYSTINE/GLUTAMATE TRANSPORTER	59	234	78	cellular process (GO:0009987), localization (GO:0051179)	#N/A
CM050627.18.g170490	SCO ORTHOFINDER	NON-CANDIDATE	NEURONAL ACETYLCHOLINE RECEPTOR SUBUNIT BETA-3	64	882	294	biological regulation (GO:0065007), cellular process (GO:0009987), localization (GO:0051179), multicellular organismal process (GO:0032501), response to stimulus (GO:0050896)	#N/A
CM050627.18.g170660	SCO ORTHOFINDER	NON-CANDIDATE	PROHEPARIN-BINDING EGF-LIKE GROWTH FACTOR	64	231	77	biological regulation (GO:0065007), cellular process (GO:0009987), response to stimulus (GO:0050896)	#N/A
CM050627.18.g170690	SCO ORTHOFINDER	NON-CANDIDATE	COMPLEMENT C1Q TUMOR NECROSIS FACTOR-RELATED PROTEIN 2	64	630	210	UNCLASSIFIED	#N/A
CM050627.18.g170930	SCO ORTHOFINDER	NON-CANDIDATE	OS02G0761100 PROTEIN	59	201	67	cellular process (GO:0009987)	#N/A
CM050627.18.g171280	SCO ORTHOFINDER	NON-CANDIDATE	CARDIOTROPHIN-LIKE CYTOKINE FACTOR 1	64	1119	373	biological regulation (GO:0065007), cellular process (GO:0009987), response to stimulus (GO:0050896)	#N/A
CM050627.18.g171420	SCO ORTHOFINDER	NON-CANDIDATE	RECEPTOR EXPRESSION-ENHANCING PROTEIN 2	58	204	68	UNCLASSIFIED	#N/A
CM050627.18.g171440	SCO ORTHOFINDER	NON-CANDIDATE	EARLY GROWTH RESPONSE PROTEIN 1	64	1350	450	biological regulation (GO:0065007), cellular process (GO:0009987), developmental process (GO:0032502), metabolic process (GO:0008152)	#N/A
CM050627.18.g171510	SCO ORTHOFINDER	NON-CANDIDATE	E3 UBIQUITIN-PROTEIN TRANSFERASE MAEA	61	207	69	metabolic process (GO:0008152)	#N/A
CM050627.18.g171540	SCO ORTHOFINDER	NON-CANDIDATE	TRANSMEMBRANE PROTEIN 109	63	360	120	biological regulation (GO:0065007), cellular process (GO:0009987), response to stimulus (GO:0050896)	#N/A
CM050627.18.g171650	SCO ORTHOFINDER	NON-CANDIDATE	IDURONATE 2-SULFATASE	62	531	177	UNCLASSIFIED	#N/A
CM050627.18.g171760	SCO ORTHOFINDER	NON-CANDIDATE	SLIT AND NTRK-LIKE PROTEIN 2	63	2559	853	biological regulation (GO:0065007), cellular process (GO:0009987), developmental process (GO:0032502), multicellular organismal process (GO:0032501)	#N/A
CM050627.18.g172070	SCO ORTHOFINDER	NON-CANDIDATE	RAS-RELATED PROTEIN RAB-33A	64	447	149	UNCLASSIFIED	#N/A
CM050627.18.g172150	SCO ORTHOFINDER	NON-CANDIDATE	RETICULON-4 RECEPTOR-LIKE 2	64	1095	365	cellular process (GO:0009987), metabolic process (GO:0008152)	#N/A
CM050627.18.g172230	SCO ORTHOFINDER	NON-CANDIDATE	PAIRED MESODERM HOMEOBOX PROTEIN 2B	64	462	154	biological regulation (GO:0065007), developmental process (GO:0032502), multicellular organismal process (GO:0032501)	#N/A
CM050627.18.g172930	SCO ORTHOFINDER	NON-CANDIDATE	DUAL SPECIFICITY PROTEIN PHOSPHATASE 1	59	363	121	biological regulation (GO:0065007), developmental process (GO:0032502), multicellular organismal process (GO:0032501)	#N/A
CNGA2A	SCO ORTHOFINDER	NON-CANDIDATE	CYCLIC NUCLEOTIDE-GATED OLFACTORY CHANNEL	64	1437	479	cellular process (GO:0009987), localization (GO:0051179)	#N/A
CM050627.18.g173650	SCO ORTHOFINDER	NON-CANDIDATE	FIBROBLAST GROWTH FACTOR 16	63	267	89	biological regulation (GO:0065007), cellular process (GO:0009987), developmental process (GO:0032502), response to stimulus (GO:0050896)	#N/A
CM050627.18.g173890	SCO ORTHOFINDER	NON-CANDIDATE	NOVEL ACETYLCHOLINE RECEPTOR CHAPERONE	63	357	119	biological regulation (GO:0065007), cellular process (GO:0009987)	#N/A
CM050627.18.g173940	SCO ORTHOFINDER	NON-CANDIDATE	NADPH OXIDASE 1	63	243	81	multicellular organismal process (GO:0032501), response to stimulus (GO:0050896)	#N/A
CM050627.18.g174360	SCO ORTHOFINDER	NON-CANDIDATE	INTEGRAL MEMBRANE PROTEIN 2A	63	231	77	biological regulation (GO:0065007)	#N/A
CM050627.18.g174400	SCO ORTHOFINDER	NON-CANDIDATE	LYSOPHOSPHATIDIC ACID RECEPTOR 4	64	1056	352	biological regulation (GO:0065007), cellular process (GO:0009987), response to stimulus (GO:0050896)	#N/A
CM050627.18.g174740	SCO ORTHOFINDER	NON-CANDIDATE	POTASSIUM CHANNEL TETRAMERISATION DOMAIN-CONTAINING 12B	64	837	279	biological regulation (GO:0065007)	#N/A
CM050627.18.g177550	SCO ORTHOFINDER	NON-CANDIDATE	FORKHEAD BOX PROTEIN I1	63	591	197	cellular process (GO:0009987), metabolic process (GO:0008152)	#N/A
CM050627.18.g177750	SCO ORTHOFINDER	NON-CANDIDATE	TYROSINE-PROTEIN KINASE ITK/TSK	60	216	72	biological regulation (GO:0065007), cellular process (GO:0009987), developmental process (GO:0032502), immune system process (GO:0002376)multicellular organismal process (GO:0032501), response to stimulus (GO:0050896)	#N/A
CM050627.18.g177830	SCO ORTHOFINDER	NON-CANDIDATE	Urotensin-related peptide 1	61	201	67	UNCLASSIFIED	#N/A
CM050627.18.g177890	SCO ORTHOFINDER	NON-CANDIDATE	SAM AND SH3 DOMAIN-CONTAINING PROTEIN 3	59	222	74	UNCLASSIFIED	#N/A
CM050627.18.g177910	SCO ORTHOFINDER	NON-CANDIDATE	C1GALT1-SPECIFIC CHAPERONE 1	63	969	323	metabolic process (GO:0008152)	#N/A
CM050627.18.g178260	SCO ORTHOFINDER	NON-CANDIDATE	HOMEOBOX PROTEIN CDX-4	63	450	150	biological regulation (GO:0065007), cellular process (GO:0009987), developmental process (GO:0032502), multicellular organismal process (GO:0032501)	#N/A
CM050627.18.g178290	SCO ORTHOFINDER	NON-CANDIDATE	SOLUTE CARRIER FAMILY 25 MEMBER 43	55	255	85	UNCLASSIFIED	#N/A
CM050627.18.g178390	SCO ORTHOFINDER	NON-CANDIDATE	TRANSCRIPTION FACTOR SOX-3	64	912	304	biological regulation (GO:0065007), cellular process (GO:0009987), metabolic process (GO:0008152)	#N/A
CM050627.18.g178500	SCO ORTHOFINDER	NON-CANDIDATE	ZINC FINGER PROTEIN ZIC 3	63	960	320	biological regulation (GO:0065007)	#N/A
CM050627.18.g178530	SCO ORTHOFINDER	NON-CANDIDATE	G-PROTEIN COUPLED RECEPTOR 101-RELATED	64	1278	426	biological regulation (GO:0065007), cellular process (GO:0009987), response to stimulus (GO:0050896)	#N/A
CM050627.18.g178580	SCO ORTHOFINDER	NON-CANDIDATE	TUMOR NECROSIS FACTOR LIGAND SUPERFAMILY MEMBER 15	64	378	126	UNCLASSIFIED	#N/A
CM050627.18.g178620	SCO ORTHOFINDER	NON-CANDIDATE	SODIUM/HYDROGEN EXCHANGER 6	62	276	92	biological regulation (GO:0065007), cellular process (GO:0009987), homeostatic process (GO:0042592), localization (GO:0051179)	#N/A
CM050627.18.g178800	SCO ORTHOFINDER	NON-CANDIDATE	GLYPICAN-4	62	408	136	biological regulation (GO:0065007), cellular process (GO:0009987)	#N/A
CM050627.18.g178820	SCO ORTHOFINDER	NON-CANDIDATE	HEPARAN-SULFATE 6-O-SULFOTRANSFERASE 2	64	894	298	biological regulation (GO:0065007), cellular process (GO:0009987), metabolic process (GO:0008152)	#N/A
FGF20	Candidate gene	CANDIDATE GENE	FIBROBLAST GROWTH FACTOR 20	63	294	98	biological regulation (GO:0065007), cellular process (GO:0009987), developmental process (GO:0032502), response to stimulus (GO:0050896)	gill rakers
CM050627.18.g179240	SCO ORTHOFINDER	NON-CANDIDATE	PLATELET-DERIVED GROWTH FACTOR RECEPTOR-LIKE PROTEIN	61	306	102	UNCLASSIFIED	#N/A
CM050627.18.g179890	SCO ORTHOFINDER	NON-CANDIDATE	GLYCEROPHOSPHOCHOLINE CHOLINEPHOSPHODIESTERASE ENPP6	55	243	81	UNCLASSIFIED	#N/A
CM050627.18.g180090	SCO ORTHOFINDER	NON-CANDIDATE	NANOS HOMOLOG 1	64	750	250	biological regulation (GO:0065007), cellular process (GO:0009987), developmental process (GO:0032502), multicellular organismal process (GO:0032501)reproduction (GO:0000003), reproductive process (GO:0022414)	#N/A
CM050627.18.g180110	SCO ORTHOFINDER	NON-CANDIDATE	TRANSCRIPTION FACTOR LBX2	64	462	154	biological regulation (GO:0065007)	#N/A
CM050627.18.g180230	SCO ORTHOFINDER	NON-CANDIDATE	KAZAL-TYPE SERINE PEPTIDASE INHIBITOR DOMAIN 2	63	504	168	biological regulation (GO:0065007)	#N/A
CM050627.18.g180420	SCO ORTHOFINDER	NON-CANDIDATE	TRANSFORMING GROWTH FACTOR BETA	61	351	117	biological regulation (GO:0065007), cellular process (GO:0009987), response to stimulus (GO:0050896)	#N/A
CM050627.18.g180520	SCO ORTHOFINDER	NON-CANDIDATE	G PROTEIN-COUPLED RECEPTOR 151	64	1269	423	biological regulation (GO:0065007), cellular process (GO:0009987), response to stimulus (GO:0050896)	#N/A
CM050627.18.g180720	SCO ORTHOFINDER	NON-CANDIDATE	TSC22 DOMAIN FAMILY PROTEIN 3	63	309	103	UNCLASSIFIED	#N/A
CM050627.18.g180730	SCO ORTHOFINDER	NON-CANDIDATE	TSC22	64	243	81	UNCLASSIFIED	#N/A
CM050627.18.g181130	SCO ORTHOFINDER	NON-CANDIDATE	ELONGATION FACTOR 1-GAMMA	61	246	82	cellular process (GO:0009987), metabolic process (GO:0008152)	#N/A
CM050627.18.g181150	SCO ORTHOFINDER	NON-CANDIDATE	NEUROGENIN-1	64	678	226	biological regulation (GO:0065007), cellular process (GO:0009987), developmental process (GO:0032502), multicellular organismal process (GO:0032501)	#N/A
CM050627.18.g181190	SCO ORTHOFINDER	NON-CANDIDATE	E3 UBIQUITIN-PROTEIN LIGASE SYNOVIOLIN	61	201	67	UNCLASSIFIED	#N/A
CM050627.18.g181260	SCO ORTHOFINDER	NON-CANDIDATE	HOMEOBOX PROTEIN EMX1	63	357	119	biological regulation (GO:0065007), cellular process (GO:0009987), developmental process (GO:0032502), multicellular organismal process (GO:0032501)	#N/A
CM050627.18.g181490	SCO ORTHOFINDER	NON-CANDIDATE	SOLUTE CARRIER FAMILY 25 MEMBER 48	63	303	101	localization (GO:0051179)	#N/A
CM050627.18.g181530	SCO ORTHOFINDER	NON-CANDIDATE	THO COMPLEX SUBUNIT 3	51	213	71	cellular process (GO:0009987), localization (GO:0051179), metabolic process (GO:0008152)	#N/A
CM050627.18.g181570	SCO ORTHOFINDER	NON-CANDIDATE	TRANSMEMBRANE PROTEIN 216	60	210	70	cellular process (GO:0009987)	#N/A
CM050627.18.g181830	SCO ORTHOFINDER	NON-CANDIDATE	PURINE-RICH ELEMENT-BINDING PROTEIN AB	64	843	281	biological regulation (GO:0065007)	#N/A
CM050627.18.g181940	SCO ORTHOFINDER	NON-CANDIDATE	LEUCINE-RICH REPEAT TRANSMEMBRANE PROTEIN FLRT1	64	2151	717	UNCLASSIFIED	#N/A
CM050627.18.g182130	SCO ORTHOFINDER	NON-CANDIDATE	EH DOMAIN-CONTAINING PROTEIN 1	64	528	176	cellular process (GO:0009987), localization (GO:0051179)	#N/A
CM050627.18.g182150	SCO ORTHOFINDER	NON-CANDIDATE	SI:CH211-168F7.5	64	2379	793	biological regulation (GO:0065007)	#N/A
CM050627.18.g182170	SCO ORTHOFINDER	NON-CANDIDATE	ZGC:153018	62	357	119	UNCLASSIFIED	#N/A
CM050627.18.g182240	SCO ORTHOFINDER	NON-CANDIDATE	GLUTAREDOXIN AND CYSTEINE-RICH DOMAIN-CONTAINING 1 A	63	405	135	UNCLASSIFIED	#N/A
CM050627.18.g182250	SCO ORTHOFINDER	NON-CANDIDATE	HUEL-CATION TRANSPORTER	57	201	67	UNCLASSIFIED	#N/A
CM050627.18.g182330	SCO ORTHOFINDER	NON-CANDIDATE	TRANSMEMBRANE EMP24 DOMAIN-CONTAINING PROTEIN 6	63	219	73	cellular process (GO:0009987), localization (GO:0051179)	#N/A
CM050627.18.g182340	SCO ORTHOFINDER	NON-CANDIDATE	TRANSMEMBRANE EMP24 DOMAIN-CONTAINING PROTEIN 6	63	252	84	cellular process (GO:0009987), localization (GO:0051179)	#N/A
CM050627.18.g182350	SCO ORTHOFINDER	NON-CANDIDATE	PEROXISOMAL COENZYME A DIPHOSPHATASE NUDT7	63	357	119	cellular process (GO:0009987), metabolic process (GO:0008152)	#N/A
CM050627.18.g182380	SCO ORTHOFINDER	NON-CANDIDATE	PROTEIN DISULFIDE-ISOMERASE	61	246	82	cellular process (GO:0009987), response to stimulus (GO:0050896)	#N/A
CM050627.18.g182430	SCO ORTHOFINDER	NON-CANDIDATE	RETINALDEHYDE-BINDING PROTEIN 1	52	210	70	UNCLASSIFIED	#N/A
CM050627.18.g182640	SCO ORTHOFINDER	NON-CANDIDATE	AGAP003685-PA	64	702	234	UNCLASSIFIED	#N/A
CM050627.18.g182680	SCO ORTHOFINDER	NON-CANDIDATE	POTASSIUM VOLTAGE-GATED CHANNEL SUBFAMILY A MEMBER 6	64	1449	483	cellular process (GO:0009987), localization (GO:0051179)	#N/A
CPLX3A	SCO ORTHOFINDER	NON-CANDIDATE	COMPLEXIN-3	55	225	75	biological regulation (GO:0065007), cellular process (GO:0009987), localization (GO:0051179)	#N/A
CM050627.18.g183140	SCO ORTHOFINDER	NON-CANDIDATE	LEUCINE-RICH REPEAT NEURONAL 3A	63	2070	690	UNCLASSIFIED	#N/A
CM050627.18.g183340	SCO ORTHOFINDER	NON-CANDIDATE	PARIETOPSIN	64	1743	581	biological regulation (GO:0065007), cellular process (GO:0009987), response to stimulus (GO:0050896)	#N/A
CM050627.18.g183370	SCO ORTHOFINDER	NON-CANDIDATE	ARMADILLO REPEAT CONTAINING PROTEIN	62	261	87	UNCLASSIFIED	#N/A
GINS3	SCO ORTHOFINDER	NON-CANDIDATE	UNCHARACTERIZED	58	231	77	biological regulation (GO:0065007), cellular process (GO:0009987), metabolic process (GO:0008152), response to stimulus (GO:0050896)	#N/A
CM050627.18.g183470	SCO ORTHOFINDER	NON-CANDIDATE	PHOSPHOLIPASE A2 GROUP XV	63	507	169	cellular process (GO:0009987), metabolic process (GO:0008152)	#N/A
CM050627.18.g183500	SCO ORTHOFINDER	NON-CANDIDATE	ZINC FINGER PROTEIN 319	64	1797	599	biological regulation (GO:0065007)	#N/A
CM050627.18.g183530	SCO ORTHOFINDER	NON-CANDIDATE	FATTY ACID 2-HYDROXYLASE	61	279	93	cellular process (GO:0009987), metabolic process (GO:0008152)	#N/A
CM050627.18.g183800	SCO ORTHOFINDER	NON-CANDIDATE	HOMEOBOX PROTEIN DBX1	60	297	99	biological regulation (GO:0065007), cellular process (GO:0009987), developmental process (GO:0032502), multicellular organismal process (GO:0032501)	#N/A
CM050627.18.g183860	SCO ORTHOFINDER	NON-CANDIDATE	METALLOPHOSPHOESTERASE MPPED2	60	246	82	UNCLASSIFIED	#N/A
CM050627.18.g184110	SCO ORTHOFINDER	NON-CANDIDATE	OLFACTOMEDIN-LIKE PROTEIN 1	63	783	261	biological regulation (GO:0065007), cellular process (GO:0009987), response to stimulus (GO:0050896)	#N/A
CM050627.18.g184370	SCO ORTHOFINDER	NON-CANDIDATE	RAS ASSOCIATION DOMAIN-CONTAINING PROTEIN 10	63	1257	419	biological regulation (GO:0065007), cellular process (GO:0009987)	#N/A
CM050627.18.g184410	SCO ORTHOFINDER	NON-CANDIDATE	CARBOXYPEPTIDASE A2	60	201	67	metabolic process (GO:0008152)	#N/A
CM050627.18.g184620	SCO ORTHOFINDER	NON-CANDIDATE	UNCHARACTERIZED	58	207	69	biological regulation (GO:0065007), cellular process (GO:0009987), metabolic process (GO:0008152), response to stimulus (GO:0050896)	#N/A
CM050627.18.g184640	SCO ORTHOFINDER	NON-CANDIDATE	FIBROBLAST GROWTH FACTOR	63	345	115	cellular process (GO:0009987)	#N/A
CM050627.18.g185360	SCO ORTHOFINDER	NON-CANDIDATE	CAVEOLIN-1	62	342	114	biological regulation (GO:0065007), cellular process (GO:0009987), developmental process (GO:0032502), homeostatic process (GO:0042592)	#N/A
CM050627.18.g185430	SCO ORTHOFINDER	NON-CANDIDATE	TESTIN	61	381	127	UNCLASSIFIED	#N/A
CM050627.18.g185470	SCO ORTHOFINDER	NON-CANDIDATE	DUAL SPECIFICITY PROTEIN PHOSPHATASE 6	63	453	151	biological regulation (GO:0065007)	#N/A
CM050627.18.g185590	SCO ORTHOFINDER	NON-CANDIDATE	FAMILY NOT NAMED	63	807	269	UNCLASSIFIED	#N/A
CM050627.18.g185670	SCO ORTHOFINDER	NON-CANDIDATE	ZGC:162634	53	213	71	UNCLASSIFIED	#N/A
CM050627.18.g185710	SCO ORTHOFINDER	NON-CANDIDATE	MATRIX METALLOPROTEINASE-15	62	447	149	cellular process (GO:0009987), metabolic process (GO:0008152)	#N/A
CM050627.18.g185770	SCO ORTHOFINDER	NON-CANDIDATE	TRANSCRIPTION FACTOR E2F4	57	270	90	biological regulation (GO:0065007)	#N/A
CM050627.18.g186810	SCO ORTHOFINDER	NON-CANDIDATE	SOLUTE CARRIER FAMILY 7 MEMBER 5	63	567	189	cellular process (GO:0009987), localization (GO:0051179)	#N/A
CM050627.18.g186830	SCO ORTHOFINDER	NON-CANDIDATE	JUNCTOPHILIN	64	774	258	biological regulation (GO:0065007), cellular process (GO:0009987)	#N/A
CM050627.18.g187660	SCO ORTHOFINDER	NON-CANDIDATE	CYTOCHROME C OXIDASE SUBUNIT 8B	64	219	73	UNCLASSIFIED	#N/A
CM050627.18.g187880	SCO ORTHOFINDER	NON-CANDIDATE	60S RIBOSOMAL PROTEIN L27A	57	207	69	UNCLASSIFIED	#N/A
CM050628.19.g188790	SCO ORTHOFINDER	NON-CANDIDATE	PRE-MRNA-SPLICING FACTOR CWC22 HOMOLOG	63	258	86	cellular process (GO:0009987), metabolic process (GO:0008152)	#N/A
CM050628.19.g189020	SCO ORTHOFINDER	NON-CANDIDATE	NEUROGENIC DIFFERENTIATION FACTOR 1	63	1203	401	biological regulation (GO:0065007), cellular process (GO:0009987), developmental process (GO:0032502), multicellular organismal process (GO:0032501)	#N/A
CM050628.19.g189230	SCO ORTHOFINDER	NON-CANDIDATE	CHEMOKINE (C-X-C MOTIF) RECEPTOR 1	63	1080	360	biological regulation (GO:0065007), cellular process (GO:0009987), immune system process (GO:0002376)locomotion (GO:0040011)response to stimulus (GO:0050896)	#N/A
CM050628.19.g189340	SCO ORTHOFINDER	NON-CANDIDATE	MYOSIN, LIGHT CHAIN 1, ALKALI_ SKELETAL, FAST	64	576	192	UNCLASSIFIED	#N/A
CM050628.19.g190210	SCO ORTHOFINDER	NON-CANDIDATE	GDP-FUCOSE PROTEIN O-FUCOSYLTRANSFERASE 2	62	249	83	UNCLASSIFIED	#N/A
CM050628.19.g190350	SCO ORTHOFINDER	NON-CANDIDATE	TRNA N6-ADENOSINE THREONYLCARBAMOYLTRANSFERASE, MITOCHONDRIAL-RELATED	63	417	139	UNCLASSIFIED	#N/A
CM050628.19.g190400	SCO ORTHOFINDER	NON-CANDIDATE	ASPARAGINE SYNTHETASE DOMAIN-CONTAINING PROTEIN 1	63	1365	455	UNCLASSIFIED	#N/A
CM050628.19.g190420	SCO ORTHOFINDER	NON-CANDIDATE	SOLUTE CARRIER FAMILY 40 MEMBER 1	62	660	220	cellular process (GO:0009987), localization (GO:0051179)	#N/A
CM050628.19.g190440	SCO ORTHOFINDER	NON-CANDIDATE	WD REPEAT-CONTAINING PROTEIN 75	62	261	87	biological regulation (GO:0065007)	#N/A
CM050628.19.g191450	SCO ORTHOFINDER	NON-CANDIDATE	INTERLEUKIN-10 RECEPTOR SUBUNIT BETA	63	291	97	biological regulation (GO:0065007), cellular process (GO:0009987), response to stimulus (GO:0050896)	#N/A
CM050628.19.g192780	SCO ORTHOFINDER	NON-CANDIDATE	TRIPARTITE MOTIF CONTAINING 55	64	1032	344	developmental process (GO:0032502)	#N/A
CM050628.19.g193140	SCO ORTHOFINDER	NON-CANDIDATE	NADH DEHYDROGENASE [UBIQUINONE] 1 ALPHA SUBCOMPLEX SUBUNIT 10, MITOCHONDRIAL	63	219	73	UNCLASSIFIED	#N/A
CM050628.19.g193290	SCO ORTHOFINDER	NON-CANDIDATE	ADP-RIBOSYLATION FACTOR-LIKE PROTEIN 4C	64	573	191	cellular process (GO:0009987), localization (GO:0051179)	#N/A
CM050628.19.g194230	SCO ORTHOFINDER	NON-CANDIDATE	EPHRIN-B2	63	405	135	immune system process (GO:0002376), cellular process (GO:0009987), developmental process (GO:0032502)	#N/A
CM050628.19.g194240	SCO ORTHOFINDER	NON-CANDIDATE	ARGININE AND GLUTAMATE-RICH PROTEIN 1	63	330	110	UNCLASSIFIED	#N/A
CM050628.19.g194780	SCO ORTHOFINDER	NON-CANDIDATE	DNAJ HOMOLOG SUBFAMILY C MEMBER 3	53	237	79	cellular process (GO:0009987)	#N/A
CM050628.19.g194810	SCO ORTHOFINDER	NON-CANDIDATE	HEPARAN-SULFATE 6-O-SULFOTRANSFERASE 2	63	522	174	cellular process (GO:0009987)	#N/A
CM050628.19.g195330	SCO ORTHOFINDER	NON-CANDIDATE	LARIAT DEBRANCHING ENZYME	63	786	262	cellular process (GO:0009987), metabolic process (GO:0008152)	#N/A
CM050628.19.g195440	SCO ORTHOFINDER	NON-CANDIDATE	PROTEIN O-GLUCOSYLTRANSFERASE 2	64	480	160	UNCLASSIFIED	#N/A
CM050628.19.g195470	SCO ORTHOFINDER	NON-CANDIDATE	ILEAL SODIUM/BILE ACID COTRANSPORTER	63	375	125	localization (GO:0051179)	#N/A
CM050628.19.g195650	SCO ORTHOFINDER	NON-CANDIDATE	MID1-INTERACTING PROTEIN 1-B-RELATED	63	450	150	biological regulation (GO:0065007), cellular process (GO:0009987), metabolic process (GO:0008152)	#N/A
CM050628.19.g195720	SCO ORTHOFINDER	NON-CANDIDATE	PROTEIN JAGUNAL HOMOLOG 1-A	63	459	153	biological regulation (GO:0065007), cellular process (GO:0009987), localization (GO:0051179), response to stimulus (GO:0050896)	#N/A
CM050628.19.g195750	SCO ORTHOFINDER	NON-CANDIDATE	CELL CYCLE CONTROL PROTEIN	62	231	77	cellular process (GO:0009987)	#N/A
CM050628.19.g195870	SCO ORTHOFINDER	NON-CANDIDATE	GAP JUNCTION ALPHA-5 PROTEIN	64	1215	405	biological regulation (GO:0065007), cellular process (GO:0009987), developmental process (GO:0032502), multicellular organismal process (GO:0032501)	#N/A
CM050628.19.g196330	SCO ORTHOFINDER	NON-CANDIDATE	POTASSIUM VOLTAGE-GATED CHANNEL SUBFAMILY E MEMBER 2	63	369	123	biological regulation (GO:0065007), cellular process (GO:0009987), localization (GO:0051179), multicellular organismal process (GO:0032501)	#N/A
CM050628.19.g196370	SCO ORTHOFINDER	NON-CANDIDATE	NESCIENT HELIX LOOP HELIX 2	63	369	123	metabolic process (GO:0008152), reproductive process (GO:0022414), cellular process (GO:0009987)	#N/A
CM050628.19.g196460	SCO ORTHOFINDER	NON-CANDIDATE	GLUTAMINE AMIDOTRANSFERASE-LIKE CLASS 1 DOMAIN-CONTAINING PROTEIN 3A, MITOCHONDRIAL-RELATED	62	213	71	UNCLASSIFIED	#N/A
CM050628.19.g196480	SCO ORTHOFINDER	NON-CANDIDATE	OLIGODENDROCYTE TRANSCRIPTION FACTOR 2	63	849	283	biological regulation (GO:0065007), cellular process (GO:0009987), developmental process (GO:0032502), multicellular organismal process (GO:0032501)	#N/A
CM050628.19.g196490	SCO ORTHOFINDER	NON-CANDIDATE	OLIGODENDROCYTE TRANSCRIPTION FACTOR 1	63	717	239	biological regulation (GO:0065007), cellular process (GO:0009987), developmental process (GO:0032502), multicellular organismal process (GO:0032501)	#N/A
CM050628.19.g196500	SCO ORTHOFINDER	NON-CANDIDATE	EXCISION REPAIR CROSS-COMPLEMENTING 1 ERCC1	63	474	158	cellular process (GO:0009987), metabolic process (GO:0008152), response to stimulus (GO:0050896)	#N/A
CM050628.19.g196650	SCO ORTHOFINDER	NON-CANDIDATE	60 KDA HEAT SHOCK PROTEIN, MITOCHONDRIAL	63	342	114	biological regulation (GO:0065007), cellular process (GO:0009987), immune system process (GO:0002376), localization (GO:0051179), multicellular organismal process (GO:0032501), response to stimulus (GO:0050896)	#N/A
CM050628.19.g196720	SCO ORTHOFINDER	NON-CANDIDATE	INTEGRIN BETA-LIKE PROTEIN 1	63	201	67	biological regulation (GO:0065007), cellular process (GO:0009987), response to stimulus (GO:0050896)	#N/A
CM050628.19.g196810	SCO ORTHOFINDER	NON-CANDIDATE	ZINC FINGER PROTEIN ZIC 2	63	975	325	biological regulation (GO:0065007), cellular process (GO:0009987), metabolic process (GO:0008152)	#N/A
CM050628.19.g196820	SCO ORTHOFINDER	NON-CANDIDATE	ZINC FINGER PROTEIN ZIC 5	64	1053	351	biological regulation (GO:0065007)	#N/A
CM050628.19.g196860	SCO ORTHOFINDER	NON-CANDIDATE	G_PROTEIN_RECEP_F1_2 DOMAIN-CONTAINING PROTEIN	64	1011	337	biological regulation (GO:0065007)	#N/A
CM050628.19.g196870	SCO ORTHOFINDER	NON-CANDIDATE	G-PROTEIN COUPLED RECEPTOR 183	64	1095	365	UNCLASSIFIED	#N/A
CM050628.19.g196960	SCO ORTHOFINDER	NON-CANDIDATE	KRUEPPEL-LIKE FACTOR 5	63	792	264	biological regulation (GO:0065007)	#N/A
CM050628.19.g197070	SCO ORTHOFINDER	NON-CANDIDATE	IMMUNOGLOBULIN-LIKE DOMAIN-CONTAINING RECEPTOR 1B	64	951	317	biological regulation (GO:0065007), cellular process (GO:0009987)	#N/A
CM050628.19.g197240	SCO ORTHOFINDER	NON-CANDIDATE	PROSTAGLANDIN F2 RECEPTOR NEGATIVE REGULATOR	63	417	139	UNCLASSIFIED	#N/A
CM050628.19.g197740	SCO ORTHOFINDER	NON-CANDIDATE	TRANSCRIPTION FACTOR SOX-1A-RELATED	64	1032	344	biological regulation (GO:0065007), cellular process (GO:0009987), developmental process (GO:0032502)	#N/A
CM050628.19.g197940	SCO ORTHOFINDER	NON-CANDIDATE	ASHWIN	64	348	116	UNCLASSIFIED	#N/A
CM050628.19.g198060	SCO ORTHOFINDER	NON-CANDIDATE	G-PROTEIN COUPLED RECEPTOR 89-RELATED	63	207	69	UNCLASSIFIED	#N/A
CM050628.19.g198170	SCO ORTHOFINDER	NON-CANDIDATE	TRANSMEMBRANE PROTEIN FAM155A	64	783	261	cellular process (GO:0009987), localization (GO:0051179)	#N/A
CM050628.19.g198280	SCO ORTHOFINDER	NON-CANDIDATE	ATP-DEPENDENT (S)-NAD(P)H-HYDRATE DEHYDRATASE FAMILY MEMBER	63	582	194	cellular process (GO:0009987), metabolic process (GO:0008152)	#N/A
CM050628.19.g198290	SCO ORTHOFINDER	NON-CANDIDATE	ELL-ASSOCIATED FACTOR 2	63	240	80	cellular process (GO:0009987), metabolic process (GO:0008152)	#N/A
CM050628.19.g198500	SCO ORTHOFINDER	NON-CANDIDATE	SOLUTE CARRIER FAMILY 49 MEMBER 4	63	303	101	UNCLASSIFIED	#N/A
CM050628.19.g198720	SCO ORTHOFINDER	NON-CANDIDATE	INHIBIN BETA B CHAIN	64	768	256	cellular process (GO:0009987), reproductive process (GO:0022414), binding (GO:0005488), molecular function regulator activity (GO:0098772)	#N/A
CM050628.19.g198740	SCO ORTHOFINDER	NON-CANDIDATE	RAS-RELATED PROTEIN RAL-B	60	210	70	biological regulation (GO:0065007), cellular process (GO:0009987), response to stimulus (GO:0050896)	#N/A
CM050628.19.g198900	SCO ORTHOFINDER	NON-CANDIDATE	PROTEIN MAB-21-LIKE 3	62	297	99	UNCLASSIFIED	#N/A
CM050628.19.g199220	SCO ORTHOFINDER	NON-CANDIDATE	SHORT STATURE HOMEOBOX PROTEIN	63	246	82	biological regulation (GO:0065007)	#N/A
CM050628.19.g199300	SCO ORTHOFINDER	NON-CANDIDATE	NYCTALOPIN	64	1356	452	UNCLASSIFIED	#N/A
CM050628.19.g199690	SCO ORTHOFINDER	NON-CANDIDATE	UNCHARACTERIZED	63	558	186	biological regulation (GO:0065007), cellular process (GO:0009987), metabolic process (GO:0008152), response to stimulus (GO:0050896)	#N/A
CM050628.19.g199730	SCO ORTHOFINDER	NON-CANDIDATE	SYNTAXIN-19	62	882	294	biological regulation (GO:0065007), cellular process (GO:0009987), localization (GO:0051179)	#N/A
CM050628.19.g199750	SCO ORTHOFINDER	NON-CANDIDATE	CEROID-LIPOFUSCINOSIS NEURONAL PROTEIN 5	64	417	139	cellular process (GO:0009987)	#N/A
CM050628.19.g199840	SCO ORTHOFINDER	NON-CANDIDATE	ZGC:101559	64	441	147	biological regulation (GO:0065007)	#N/A
CM050628.19.g199860	SCO ORTHOFINDER	NON-CANDIDATE	VON WILLEBRAND FACTOR A DOMAIN-CONTAINING PROTEIN 8	51	240	80	UNCLASSIFIED	#N/A
CM050628.19.g199970	SCO ORTHOFINDER	NON-CANDIDATE	PURINE NUCLEOSIDE PHOSPHORYLASE LACC1	62	540	180	UNCLASSIFIED	#N/A
CM050628.19.g200000	SCO ORTHOFINDER	NON-CANDIDATE	TSC22 DOMAIN FAMILY PROTEIN 1	64	2526	842	biological regulation (GO:0065007)	#N/A
CM050628.19.g200130	SCO ORTHOFINDER	NON-CANDIDATE	CIS-ACONITATE DECARBOXYLASE	53	936	312	response to stimulus (GO:0050896)	#N/A
CM050628.19.g200140	SCO ORTHOFINDER	NON-CANDIDATE	BTB/POZ DOMAIN-CONTAINING PROTEIN KCTD12	64	867	289	biological regulation (GO:0065007)	#N/A
CM050628.19.g200350	SCO ORTHOFINDER	NON-CANDIDATE	PROTEIN REPRIMO-RELATED	62	321	107	UNCLASSIFIED	#N/A
CM050628.19.g200490	SCO ORTHOFINDER	NON-CANDIDATE	SP5 PROTEIN	64	1101	367	metabolic process (GO:0008152), cellular process (GO:0009987)	#N/A
CM050628.19.g200570	SCO ORTHOFINDER	NON-CANDIDATE	PLASMA MEMBRANE ASCORBATE-DEPENDENT REDUCTASE CYBRD1	60	294	98	UNCLASSIFIED	#N/A
CM050628.19.g200590	SCO ORTHOFINDER	NON-CANDIDATE	HOMEOBOX PROTEIN DLX2B	57	324	108	biological regulation (GO:0065007), cellular process (GO:0009987), metabolic process (GO:0008152)	#N/A
CM050628.19.g200600	SCO ORTHOFINDER	NON-CANDIDATE	HOMEOBOX PROTEIN DLX-1	64	309	103	biological regulation (GO:0065007), cellular process (GO:0009987), developmental process (GO:0032502), multicellular organismal process (GO:0032501)	#N/A
CM050628.19.g200720	SCO ORTHOFINDER	NON-CANDIDATE	CELL DIVISION CYCLE-ASSOCIATED PROTEIN 7	63	213	71	UNCLASSIFIED	#N/A
CM050628.19.g200740	SCO ORTHOFINDER	NON-CANDIDATE	TRANSCRIPTION FACTOR SP9	64	1299	433	biological regulation (GO:0065007), cellular process (GO:0009987), metabolic process (GO:0008152)	#N/A
CM050628.19.g200750	SCO ORTHOFINDER	NON-CANDIDATE	COREPRESSOR INTERACTING WITH RBPJ 1	62	819	273	biological regulation (GO:0065007)	#N/A
CM050628.19.g200770	SCO ORTHOFINDER	NON-CANDIDATE	SECERNIN-3	58	213	71	UNCLASSIFIED	#N/A
CM050628.19.g200880	SCO ORTHOFINDER	NON-CANDIDATE	HOMEOBOX EVEN-SKIPPED HOMOLOG PROTEIN 2	62	714	238	biological regulation (GO:0065007)	#N/A
CM050628.19.g200900	SCO ORTHOFINDER	NON-CANDIDATE	HOMEOBOX PROTEIN HOX-D11	64	609	203	biological regulation (GO:0065007), developmental process (GO:0032502)	#N/A
CM050628.19.g200910	SCO ORTHOFINDER	NON-CANDIDATE	HOMEOBOX PROTEIN HOX-D10	64	720	240	biological regulation (GO:0065007)	#N/A
CM050628.19.g200920	SCO ORTHOFINDER	NON-CANDIDATE	HOMEOBOX PROTEIN HOX-D9	64	555	185	biological regulation (GO:0065007), developmental process (GO:0032502), multicellular organismal process (GO:0032501)	#N/A
CM050628.19.g200940	SCO ORTHOFINDER	NON-CANDIDATE	HOMEOBOX PROTEIN HOX-D3	64	774	258	biological regulation (GO:0065007), developmental process (GO:0032502), multicellular organismal process (GO:0032501)	#N/A
CM050628.19.g201110	SCO ORTHOFINDER	NON-CANDIDATE	PROTEIN FAM237A	62	441	147	UNCLASSIFIED	#N/A
CM050628.19.g201250	SCO ORTHOFINDER	NON-CANDIDATE	RAS-RELATED PROTEIN RAP-2C	64	543	181	biological regulation (GO:0065007), cellular process (GO:0009987), response to stimulus (GO:0050896)	#N/A
CM050628.19.g201540	SCO ORTHOFINDER	NON-CANDIDATE	T-BOX BRAIN PROTEIN 1	63	846	282	biological regulation (GO:0065007), cellular process (GO:0009987), metabolic process (GO:0008152)	#N/A
CM050628.19.g201560	SCO ORTHOFINDER	NON-CANDIDATE	DIPEPTIDYL PEPTIDASE 4	63	258	86	metabolic process (GO:0008152)	#N/A
CM050628.19.g201720	SCO ORTHOFINDER	NON-CANDIDATE	COMPLEMENT C1Q-LIKE PROTEIN 2	63	588	196	UNCLASSIFIED	#N/A
CM050628.19.g201790	SCO ORTHOFINDER	NON-CANDIDATE	ATP-DEPENDENT RNA HELICASE DDX18	61	273	91	cellular process (GO:0009987), metabolic process (GO:0008152)	#N/A
CM050628.19.g201870	SCO ORTHOFINDER	NON-CANDIDATE	FRIZZLED-7	64	1659	553	biological regulation (GO:0065007), cellular process (GO:0009987), response to stimulus (GO:0050896)	#N/A
CM050628.19.g201950	SCO ORTHOFINDER	NON-CANDIDATE	CYTOTOXIC T-LYMPHOCYTE PROTEIN 4	63	348	116	biological regulation (GO:0065007), cellular process (GO:0009987), immune system process (GO:0002376)response to stimulus (GO:0050896)	#N/A
CM050628.19.g202050	SCO ORTHOFINDER	NON-CANDIDATE	SI:CH211-67E16.11	63	477	159	UNCLASSIFIED	#N/A
CM050628.19.g202070	SCO ORTHOFINDER	NON-CANDIDATE	NEUROPILIN-2	63	375	125	cellular process (GO:0009987), developmental process (GO:0032502), locomotion (GO:0040011)multicellular organismal process (GO:0032501), response to stimulus (GO:0050896)	#N/A
CM050628.19.g202230	SCO ORTHOFINDER	NON-CANDIDATE	HOMEOBOX DOMAIN-CONTAINING PROTEIN	63	423	141	UNCLASSIFIED	#N/A
CM050628.19.g202310	SCO ORTHOFINDER	NON-CANDIDATE	HEDGEHOG PROTEIN	63	681	227	metabolic process (GO:0008152), cellular process (GO:0009987), reproductive process (GO:0022414)	#N/A
CM050628.19.g202330	SCO ORTHOFINDER	NON-CANDIDATE	KELCH-LIKE PROTEIN 23	63	1206	402	UNCLASSIFIED	#N/A
CM050628.19.g202370	SCO ORTHOFINDER	NON-CANDIDATE	KELCH-LIKE PROTEIN 41	64	1080	360	biological regulation (GO:0065007), cellular process (GO:0009987)	#N/A
CM050628.19.g202510	SCO ORTHOFINDER	NON-CANDIDATE	PROTEIN HEG HOMOLOG 1	62	1569	523	developmental process (GO:0032502), multicellular organismal process (GO:0032501)	#N/A
CM050628.19.g203140	SCO ORTHOFINDER	NON-CANDIDATE	ANKYRIN REPEAT AND SOCS BOX PROTEIN 1	49	393	131	metabolic process (GO:0008152)	#N/A
CM050628.19.g203510	SCO ORTHOFINDER	NON-CANDIDATE	INSULIN-LIKE GROWTH FACTOR-BINDING PROTEIN 5	64	336	112	biological regulation (GO:0065007)	#N/A
CM050628.19.g203820	SCO ORTHOFINDER	NON-CANDIDATE	TRANSIENT RECEPTOR POTENTIAL CATION CHANNEL SUBFAMILY M MEMBER 2	63	228	76	cellular process (GO:0009987), localization (GO:0051179)	#N/A
CM050628.19.g204240	SCO ORTHOFINDER	NON-CANDIDATE	CYTOHESIN-INTERACTING PROTEIN	62	444	148	UNCLASSIFIED	#N/A
CM050628.19.g204290	SCO ORTHOFINDER	NON-CANDIDATE	URIDINE PHOSPHORYLASE 2	63	210	70	cellular process (GO:0009987), metabolic process (GO:0008152)	#N/A
CM050628.19.g204700	SCO ORTHOFINDER	NON-CANDIDATE	LEUCINE RICH REPEAT CONTAINING 58	59	459	153	cellular process (GO:0009987), metabolic process (GO:0008152), immune system process (GO:0002376), detoxification (GO:0098754)	#N/A
CM050628.19.g205340	SCO ORTHOFINDER	NON-CANDIDATE	C-X-C CHEMOKINE RECEPTOR TYPE 4	64	1056	352	biological regulation (GO:0065007), immune system process (GO:0002376), cellular process (GO:0009987), developmental process (GO:0032502)	#N/A
CM050628.19.g205750	SCO ORTHOFINDER	NON-CANDIDATE	CYCLIN-DEPENDENT KINASE 5 ACTIVATOR 2	64	819	273	cellular process (GO:0009987), developmental process (GO:0032502), locomotion (GO:0040011)multicellular organismal process (GO:0032501), response to stimulus (GO:0050896)	#N/A
ITGAV	SCO ORTHOFINDER	NON-CANDIDATE	INTEGRIN ALPHA-V	55	204	68	biological regulation (GO:0065007), cellular process (GO:0009987), developmental process (GO:0032502), multicellular organismal process (GO:0032501), response to stimulus (GO:0050896)	#N/A
CM050628.19.g206590	SCO ORTHOFINDER	NON-CANDIDATE	INHIBITOR OF GROWTH PROTEIN 1	64	798	266	biological regulation (GO:0065007)	#N/A
CM050629.110.g206960	SCO ORTHOFINDER	NON-CANDIDATE	LEUCINE-RICH REPEAT-CONTAINING 75BB	62	342	114	UNCLASSIFIED	#N/A
CM050629.110.g206980	SCO ORTHOFINDER	NON-CANDIDATE	GLUTATHIONE PEROXIDASE 8-RELATED	62	261	87	UNCLASSIFIED	#N/A
KAZALD3	SCO ORTHOFINDER	NON-CANDIDATE	KAZAL-TYPE SERINE PEPTIDASE INHIBITOR DOMAIN 3	63	459	153	biological regulation (GO:0065007)	#N/A
CM050629.110.g207580	SCO ORTHOFINDER	NON-CANDIDATE	DUAL SPECIFICITY PROTEIN PHOSPHATASE 26	59	210	70	biological regulation (GO:0065007)	#N/A
CM050629.110.g209230	SCO ORTHOFINDER	NON-CANDIDATE	RING FINGER 10 FAMILY MEMBER	59	210	70	biological regulation (GO:0065007)	#N/A
CM050629.110.g209400	SCO ORTHOFINDER	NON-CANDIDATE	LIM DOMAIN TRANSCRIPTION FACTOR LMO4	63	216	72	UNCLASSIFIED	#N/A
CM050629.110.g209510	SCO ORTHOFINDER	NON-CANDIDATE	TELO2-INTERACTING PROTEIN 2	62	624	208	UNCLASSIFIED	#N/A
CM050629.110.g209920	SCO ORTHOFINDER	NON-CANDIDATE	FRIZZLED-10	63	1755	585	biological regulation (GO:0065007), cellular process (GO:0009987), response to stimulus (GO:0050896)	#N/A
CM050629.110.g209980	SCO ORTHOFINDER	NON-CANDIDATE	APELIN RECEPTOR 2	62	1077	359	biological regulation (GO:0065007), cellular process (GO:0009987), developmental process (GO:0032502), multicellular organismal process (GO:0032501), response to stimulus (GO:0050896)	#N/A
CM050629.110.g210030	SCO ORTHOFINDER	NON-CANDIDATE	DUAL SPECIFICITY PROTEIN PHOSPHATASE 2	60	420	140	biological regulation (GO:0065007), developmental process (GO:0032502), multicellular organismal process (GO:0032501)	#N/A
CM050629.110.g210040	SCO ORTHOFINDER	NON-CANDIDATE	ALPHA-2B ADRENERGIC RECEPTOR	63	1539	513	biological regulation (GO:0065007), cellular process (GO:0009987), response to stimulus (GO:0050896)	#N/A
CM050629.110.g210240	SCO ORTHOFINDER	NON-CANDIDATE	RAB7B, MEMBER RAS ONCOGENE FAMILY-RELATED	63	222	74	cellular process (GO:0009987), localization (GO:0051179)	#N/A
CM050629.110.g210380	SCO ORTHOFINDER	NON-CANDIDATE	HOMEOBOX PROTEIN NKX-2.3	62	597	199	biological regulation (GO:0065007), cellular process (GO:0009987), developmental process (GO:0032502)	#N/A
CM050629.110.g210400	SCO ORTHOFINDER	NON-CANDIDATE	NK3 HOMEOBOX 1	57	510	170	biological regulation (GO:0065007), metabolic process (GO:0008152), cellular process (GO:0009987), reproductive process (GO:0022414)	#N/A
CM050629.110.g210410	SCO ORTHOFINDER	NON-CANDIDATE	MITOFERRIN-2	63	537	179	biological regulation (GO:0065007), metabolic process (GO:0008152)	#N/A
CM050629.110.g210540	SCO ORTHOFINDER	NON-CANDIDATE	T-BOX TRANSCRIPTION FACTOR TBX20	62	432	144	biological regulation (GO:0065007), metabolic process (GO:0008152), cellular process (GO:0009987)	#N/A
CM050629.110.g210590	SCO ORTHOFINDER	NON-CANDIDATE	GUANINE NUCLEOTIDE-BINDING PROTEIN SUBUNIT ALPHA-14	61	231	77	biological regulation (GO:0065007), cellular process (GO:0009987), response to stimulus (GO:0050896)	#N/A
CM050629.110.g210830	SCO ORTHOFINDER	NON-CANDIDATE	FORKHEAD BOX PROTEIN B2	62	927	309	biological regulation (GO:0065007), cellular process (GO:0009987), developmental process (GO:0032502)	#N/A
CM050629.110.g211010	SCO ORTHOFINDER	NON-CANDIDATE	CARNITINE O-ACETYLTRANSFERASE	62	279	93	cellular process (GO:0009987), metabolic process (GO:0008152)	#N/A
PRAF2	SCO ORTHOFINDER	NON-CANDIDATE	PRA1 FAMILY PROTEIN 2	61	225	75	UNCLASSIFIED	#N/A
CM050629.110.g211440	SCO ORTHOFINDER	NON-CANDIDATE	EUKARYOTIC TRANSLATION INITIATION FACTOR 2D	63	255	85	cellular process (GO:0009987), metabolic process (GO:0008152)	#N/A
CM050629.110.g211600	SCO ORTHOFINDER	NON-CANDIDATE	TUMOR PROTEIN P63-REGULATED GENE 1-LIKE PROTEIN	62	249	83	UNCLASSIFIED	#N/A
CM050629.110.g211710	SCO ORTHOFINDER	NON-CANDIDATE	NATRIURETIC PEPTIDES B	63	273	91	biological regulation (GO:0065007), cellular process (GO:0009987), metabolic process (GO:0008152), multicellular organismal process (GO:0032501), response to stimulus (GO:0050896)	#N/A
CM050629.110.g211750	SCO ORTHOFINDER	NON-CANDIDATE	PEROXISOME BIOGENESIS FACTOR 10	56	411	137	cellular process (GO:0009987), localization (GO:0051179)	#N/A
CM050629.110.g211920	SCO ORTHOFINDER	NON-CANDIDATE	TRANSCRIPTION FACTOR HES-2	62	309	103	biological regulation (GO:0065007), developmental process (GO:0032502), multicellular organismal process (GO:0032501)	#N/A
CM050629.110.g212030	SCO ORTHOFINDER	NON-CANDIDATE	ANGIOPOIETIN-RELATED PROTEIN 7	63	351	117	UNCLASSIFIED	#N/A
QARS1	SCO ORTHOFINDER	NON-CANDIDATE	GLUTAMINE--TRNA LIGASE	57	267	89	biological regulation (GO:0065007), metabolic process (GO:0008152), cellular process (GO:0009987)	#N/A
CM050629.110.g212160	SCO ORTHOFINDER	NON-CANDIDATE	WD REPEAT-CONTAINING PROTEIN 46	62	273	91	cellular process (GO:0009987), metabolic process (GO:0008152)	#N/A
CM050629.110.g212230	SCO ORTHOFINDER	NON-CANDIDATE	PLEXIN-D1	62	1212	404	biological regulation (GO:0065007), cellular process (GO:0009987), developmental process (GO:0032502), locomotion (GO:0040011)multicellular organismal process (GO:0032501), response to stimulus (GO:0050896)	#N/A
CM050629.110.g212510	SCO ORTHOFINDER	NON-CANDIDATE	PERIPHILIN 1	53	258	86	biological regulation (GO:0065007), cellular process (GO:0009987), localization (GO:0051179)	#N/A
CM050629.110.g212550	SCO ORTHOFINDER	NON-CANDIDATE	RHODOPSIN	63	1059	353	biological regulation (GO:0065007), cellular process (GO:0009987)	#N/A
CM050629.110.g212640	SCO ORTHOFINDER	NON-CANDIDATE	GAMMA-AMINOBUTYRIC ACID RECEPTOR SUBUNIT DELTA	61	294	98	biological regulation (GO:0065007), cellular process (GO:0009987), localization (GO:0051179), multicellular organismal process (GO:0032501), response to stimulus (GO:0050896)	#N/A
CM050629.110.g212670	SCO ORTHOFINDER	NON-CANDIDATE	TRANSKETOLASE	60	228	76	cellular process (GO:0009987), metabolic process (GO:0008152)	#N/A
CM050629.110.g213430	SCO ORTHOFINDER	NON-CANDIDATE	ACTIN-RELATED PROTEIN 5	57	381	127	biological regulation (GO:0065007)	#N/A
CM050629.110.g214950	SCO ORTHOFINDER	NON-CANDIDATE	CLAUDIN-5	62	648	216	cellular process (GO:0009987)	#N/A
CM050629.110.g216750	SCO ORTHOFINDER	NON-CANDIDATE	PROSTAGLANDIN E2 RECEPTOR EP4 SUBTYPE	63	810	270	biological regulation (GO:0065007), immune system process (GO:0002376), cellular process (GO:0009987)	#N/A
CM050629.110.g217240	SCO ORTHOFINDER	NON-CANDIDATE	SOLUTE CARRIER FAMILY 12 MEMBER 2	63	519	173	biological regulation (GO:0065007), cellular process (GO:0009987), homeostatic process (GO:0042592), localization (GO:0051179)	#N/A
CM050629.110.g217550	SCO ORTHOFINDER	NON-CANDIDATE	SYNPHILIN-1	63	960	320	UNCLASSIFIED	#N/A
CM050629.110.g218010	SCO ORTHOFINDER	NON-CANDIDATE	ATONAL BHLH TRANSCRIPTION FACTOR 1A-RELATED	63	801	267	cellular process (GO:0009987)	#N/A
CM050629.110.g218520	SCO ORTHOFINDER	NON-CANDIDATE	DNAJ HOMOLOG SUBFAMILY C MEMBER 5	63	219	73	biological regulation (GO:0065007), cellular process (GO:0009987)	#N/A
CM050629.110.g218730	SCO ORTHOFINDER	NON-CANDIDATE	WASP-LIKE ACTIN NUCLEATION-PROMOTING FACTOR B	62	465	155	UNCLASSIFIED	#N/A
CM050629.110.g218770	SCO ORTHOFINDER	NON-CANDIDATE	5'-NUCLEOTIDASE DOMAIN-CONTAINING 2	62	336	112	UNCLASSIFIED	#N/A
CM050629.110.g218990	SCO ORTHOFINDER	NON-CANDIDATE	ADENOSINE RECEPTOR A1	62	678	226	biological regulation (GO:0065007), immune system process (GO:0002376), cellular process (GO:0009987)	#N/A
CM050629.110.g219230	SCO ORTHOFINDER	NON-CANDIDATE	HOMEOBOX PROTEIN ARISTALESS-LIKE 3	62	348	116	biological regulation (GO:0065007)	#N/A
SYPL2B	SCO ORTHOFINDER	NON-CANDIDATE	NOVEL PROTEIN CONTAINING A MEMBRANE-ASSOCIATING DOMAIN (WU:FC22A07)	54	207	69	UNCLASSIFIED	#N/A
CM050629.110.g219380	SCO ORTHOFINDER	NON-CANDIDATE	AMPHOTERIN-INDUCED PROTEIN 1	63	1476	492	developmental process (GO:0032502), multicellular organismal process (GO:0032501)	#N/A
CM050629.110.g219510	SCO ORTHOFINDER	NON-CANDIDATE	PHOSPHATIDYLINOSITOL 3,4,5-TRISPHOSPHATE-DEPENDENT RAC EXCHANGER 1 PROTEIN	57	345	115	biological regulation (GO:0065007), cellular process (GO:0009987), response to stimulus (GO:0050896)	#N/A
CM050629.110.g219610	SCO ORTHOFINDER	NON-CANDIDATE	TESTIS-SPECIFIC Y-ENCODED-LIKE PROTEIN 3-RELATED	61	831	277	UNCLASSIFIED	#N/A
CM050629.110.g219700	SCO ORTHOFINDER	NON-CANDIDATE	EF-HAND DOMAIN FAMILY, MEMBER D2	63	285	95	UNCLASSIFIED	#N/A
CM050629.110.g219810	SCO ORTHOFINDER	NON-CANDIDATE	G PROTEIN-COUPLED RECEPTOR 37-LIKE 1B	63	834	278	biological regulation (GO:0065007), cellular process (GO:0009987), response to stimulus (GO:0050896)	#N/A
CM050629.110.g219850	SCO ORTHOFINDER	NON-CANDIDATE	SPRY DOMAIN-CONTAINING 4	62	537	179	immune system process (GO:0002376)	#N/A
CM050629.110.g219860	SCO ORTHOFINDER	NON-CANDIDATE	CARNITINE O-PALMITOYLTRANSFERASE 2, MITOCHONDRIAL	63	1335	445	cellular process (GO:0009987), metabolic process (GO:0008152)	#N/A
CM050629.110.g220020	SCO ORTHOFINDER	NON-CANDIDATE	CALRETICULIN	57	210	70	cellular process (GO:0009987), metabolic process (GO:0008152), response to stimulus (GO:0050896)	#N/A
RNF11B	SCO ORTHOFINDER	NON-CANDIDATE	RING FINGER PROTEIN 11	62	201	67	metabolic process (GO:0008152)	#N/A
CM050629.110.g220080	SCO ORTHOFINDER	NON-CANDIDATE	DOUBLESEX- AND MAB-3-RELATED TRANSCRIPTION FACTOR A2	63	843	281	biological regulation (GO:0065007), developmental process (GO:0032502), reproduction (GO:0000003), reproductive process (GO:0022414)	#N/A
CM050629.110.g220340	SCO ORTHOFINDER	NON-CANDIDATE	N-ACETYLASPARTYLGLUTAMATE SYNTHASE A	60	510	170	UNCLASSIFIED	#N/A
CM050629.110.g220470	SCO ORTHOFINDER	NON-CANDIDATE	HELICASE MOV-10	59	294	98	biological regulation (GO:0065007)	#N/A
CM050629.110.g220500	SCO ORTHOFINDER	NON-CANDIDATE	F-ACTIN-CAPPING PROTEIN SUBUNIT ALPHA-2	62	210	70	biological regulation (GO:0065007)	#N/A
CM050629.110.g220620	SCO ORTHOFINDER	NON-CANDIDATE	CAMP-DEPENDENT PROTEIN KINASE TYPE II-ALPHA REGULATORY SUBUNIT	63	246	82	biological regulation (GO:0065007)	#N/A
CM050629.110.g220840	SCO ORTHOFINDER	NON-CANDIDATE	TRANSMEMBRANE PROTEIN 26-LIKE PROTEIN	62	666	222	UNCLASSIFIED	#N/A
CM050629.110.g221070	SCO ORTHOFINDER	NON-CANDIDATE	SEMAPHORIN-3G	61	483	161	biological regulation (GO:0065007), cellular process (GO:0009987), developmental process (GO:0032502), locomotion (GO:0040011)multicellular organismal process (GO:0032501), response to stimulus (GO:0050896)	#N/A
CM050629.110.g221180	SCO ORTHOFINDER	NON-CANDIDATE	SOLUTE CARRIER FAMILY 13 MEMBER 3	58	288	96	localization (GO:0051179)	#N/A
TCF15	SCO ORTHOFINDER	NON-CANDIDATE	TRANSCRIPTION FACTOR 15	62	516	172	biological regulation (GO:0065007)	#N/A
CM050629.110.g221250	SCO ORTHOFINDER	NON-CANDIDATE	TRANSCRIPTIONAL REPRESSOR SCRATCH 2	62	759	253	biological regulation (GO:0065007)	#N/A
CM050629.110.g221290	SCO ORTHOFINDER	NON-CANDIDATE	TRANSMEMBRANE PROTEIN 189	63	213	71	biological regulation (GO:0065007), metabolic process (GO:0008152), catalytic activity (GO:0003824)	#N/A
CM050629.110.g221300	SCO ORTHOFINDER	NON-CANDIDATE	CCAAT/ENHANCER-BINDING PROTEIN BETA	62	843	281	biological regulation (GO:0065007)	#N/A
CM050629.110.g221480	SCO ORTHOFINDER	NON-CANDIDATE	ATP-DEPENDENT RNA HELICASE DDX20-RELATED	62	1173	391	cellular process (GO:0009987), metabolic process (GO:0008152)	#N/A
CM050629.110.g221570	SCO ORTHOFINDER	NON-CANDIDATE	LEUCINE-RICH REPEAT-CONTAINING PROTEIN 47	59	603	201	cellular process (GO:0009987), metabolic process (GO:0008152)	#N/A
CM050629.110.g221700	SCO ORTHOFINDER	NON-CANDIDATE	FORKHEAD BOX PROTEIN E3	62	948	316	biological regulation (GO:0065007), cellular process (GO:0009987), developmental process (GO:0032502)	#N/A
CM050629.110.g222000	SCO ORTHOFINDER	NON-CANDIDATE	DIMETHYLADENOSINE TRANSFERASE-RELATED	61	942	314	cellular process (GO:0009987), metabolic process (GO:0008152)	#N/A
CM050629.110.g222120	SCO ORTHOFINDER	NON-CANDIDATE	ANAPHASE-PROMOTING COMPLEX SUBUNIT 7	60	228	76	biological regulation (GO:0065007), cellular process (GO:0009987), metabolic process (GO:0008152)	#N/A
CM050629.110.g222160	SCO ORTHOFINDER	NON-CANDIDATE	ENDONUCLEASE G, MITOCHONDRIAL	60	537	179	UNCLASSIFIED	#N/A
CM050629.110.g222360	SCO ORTHOFINDER	NON-CANDIDATE	SOLUTE CARRIER FAMILY 2, FACILITATED GLUCOSE TRANSPORTER MEMBER 6	59	213	71	cellular process (GO:0009987), localization (GO:0051179)	#N/A
CM050629.110.g222440	SCO ORTHOFINDER	NON-CANDIDATE	DENN DOMAIN-CONTAINING PROTEIN 2C	63	915	305	UNCLASSIFIED	#N/A
CM050629.110.g222630	SCO ORTHOFINDER	NON-CANDIDATE	SERINE/THREONINE-PROTEIN KINASE PIM-3	63	375	125	biological regulation (GO:0065007), cellular process (GO:0009987), catalytic activity (GO:0003824)	#N/A
CM050629.110.g222750	SCO ORTHOFINDER	NON-CANDIDATE	POTASSIUM VOLTAGE-GATED CHANNEL SUBFAMILY D MEMBER 1	63	1113	371	cellular process (GO:0009987), localization (GO:0051179)	#N/A
CM050629.110.g222860	SCO ORTHOFINDER	NON-CANDIDATE	PLEXIN-A3	63	291	97	biological regulation (GO:0065007), cellular process (GO:0009987), developmental process (GO:0032502), locomotion (GO:0040011)multicellular organismal process (GO:0032501), response to stimulus (GO:0050896)	#N/A
CM050629.110.g222970	SCO ORTHOFINDER	NON-CANDIDATE	SERINE/THREONINE-PROTEIN KINASE PIM-2	63	204	68	cellular process (GO:0009987), metabolic process (GO:0008152)	#N/A
CM050629.110.g223430	SCO ORTHOFINDER	NON-CANDIDATE	Proprotein convertase subtilisin kexin type 1 inhibitor, like	62	456	152	metabolic process (GO:0008152)	#N/A
CM050629.110.g223470	SCO ORTHOFINDER	NON-CANDIDATE	ANKYRIN REPEAT AND BTB/POZ DOMAIN-CONTAINING PROTEIN 1	46	201	67	UNCLASSIFIED	#N/A
CM050629.110.g223670	SCO ORTHOFINDER	NON-CANDIDATE	HAUS AUGMIN-LIKE COMPLEX SUBUNIT 5	60	246	82	cellular process (GO:0009987)	#N/A
CM050629.110.g223690	SCO ORTHOFINDER	NON-CANDIDATE	ACID-SENSING ION CHANNEL 1	63	378	126	cellular process (GO:0009987), localization (GO:0051179)	#N/A
CM050629.110.g223770	SCO ORTHOFINDER	NON-CANDIDATE	UNCONVENTIONAL MYOSIN-IF	60	2022	674	cellular process (GO:0009987), localization (GO:0051179)	#N/A
CM050629.110.g223950	SCO ORTHOFINDER	NON-CANDIDATE	FORKHEAD BOX PROTEIN E3	62	1269	423	biological regulation (GO:0065007), cellular process (GO:0009987), developmental process (GO:0032502)	#N/A
CM050629.110.g223980	SCO ORTHOFINDER	NON-CANDIDATE	PROTEIN FAM78B	61	519	173	UNCLASSIFIED	#N/A
CM050629.110.g224320	SCO ORTHOFINDER	NON-CANDIDATE	FIBRONECTIN TYPE III AND SPRY DOMAIN-CONTAINING PROTEIN 1	61	252	84	biological regulation (GO:0065007)	#N/A
CM050629.110.g224340	SCO ORTHOFINDER	NON-CANDIDATE	OXYGEN-DEPENDENT COPROPORPHYRINOGEN-III OXIDASE, MITOCHONDRIAL	63	528	176	cellular process (GO:0009987), metabolic process (GO:0008152)	#N/A
CM050629.110.g224360	SCO ORTHOFINDER	NON-CANDIDATE	TRANSMEMBRANE PROTEIN 47	59	237	79	cellular process (GO:0009987)	#N/A
CM050629.110.g224870	SCO ORTHOFINDER	NON-CANDIDATE	SULFHYDRYL OXIDASE 1	63	705	235	cellular process (GO:0009987)	#N/A
CM050629.110.g225370	SCO ORTHOFINDER	NON-CANDIDATE	CHOLINE/ETHANOLAMINEPHOSPHOTRANSFERASE 1	63	237	79	cellular process (GO:0009987), metabolic process (GO:0008152)	#N/A
CM050629.110.g225420	SCO ORTHOFINDER	NON-CANDIDATE	SKI ONCOGENE	63	921	307	biological regulation (GO:0065007)	#N/A
CM050630.111.g225860	SCO ORTHOFINDER	NON-CANDIDATE	G_PROTEIN_RECEP_F1_2 DOMAIN-CONTAINING PROTEIN	63	1341	447	cellular process (GO:0009987)	#N/A
CM050630.111.g226010	SCO ORTHOFINDER	NON-CANDIDATE	PERIAXIN/AHNAK	60	1962	654	biological regulation (GO:0065007)	#N/A
CM050630.111.g226740	SCO ORTHOFINDER	NON-CANDIDATE	HOMEOBOX PROTEIN HMX	62	828	276	biological regulation (GO:0065007)	#N/A
CM050630.111.g226760	SCO ORTHOFINDER	NON-CANDIDATE	HOMEOBOX PROTEIN HMX2	63	630	210	biological regulation (GO:0065007), metabolic process (GO:0008152), cellular process (GO:0009987)	#N/A
CM050630.111.g226860	SCO ORTHOFINDER	NON-CANDIDATE	PHOSPHATIDYLINOSITOL 3,4,5-TRISPHOSPHATE 3-PHOSPHATASE AND DUAL-SPECIFICITY PROTEIN PHOSPHATASE PTEN	61	288	96	biological regulation (GO:0065007), metabolic process (GO:0008152), cellular process (GO:0009987)	#N/A
FAM167B	SCO ORTHOFINDER	NON-CANDIDATE	PROTEIN FAM167B	63	264	88	UNCLASSIFIED	#N/A
CM050630.111.g227280	SCO ORTHOFINDER	NON-CANDIDATE	KELCH REPEAT AND BTB DOMAIN-CONTAINING PROTEIN 11	63	2004	668	UNCLASSIFIED	#N/A
CM050630.111.g227800	SCO ORTHOFINDER	NON-CANDIDATE	FORMIN-2	63	2223	741	cellular process (GO:0009987), localization (GO:0051179)	#N/A
CM050630.111.g227960	SCO ORTHOFINDER	NON-CANDIDATE	CAAX PRENYL PROTEASE 1 HOMOLOG	62	267	89	metabolic process (GO:0008152)	#N/A
CM050630.111.g228030	SCO ORTHOFINDER	NON-CANDIDATE	H4 D10S170 PROTEIN-RELATED	62	282	94	UNCLASSIFIED	#N/A
CM050630.111.g228950	SCO ORTHOFINDER	NON-CANDIDATE	USHERIN	63	1497	499	UNCLASSIFIED	#N/A
CM050630.111.g229450	SCO ORTHOFINDER	NON-CANDIDATE	PRO-OPIOMELANOCORTIN	63	504	168	UNCLASSIFIED	#N/A
CM050630.111.g230350	SCO ORTHOFINDER	NON-CANDIDATE	PLATELET-ACTIVATING FACTOR RECEPTOR	62	1095	365	biological regulation (GO:0065007), cellular process (GO:0009987), response to stimulus (GO:0050896)	#N/A
CM050630.111.g230950	SCO ORTHOFINDER	NON-CANDIDATE	PROSTAGLANDIN E2 RECEPTOR EP2 SUBTYPE	62	909	303	biological regulation (GO:0065007), cellular process (GO:0009987), response to stimulus (GO:0050896)	#N/A
CM050630.111.g231370	SCO ORTHOFINDER	NON-CANDIDATE	FATTY ACID-BINDING PROTEIN, BRAIN	58	210	70	localization (GO:0051179)	#N/A
CM050630.111.g231640	SCO ORTHOFINDER	NON-CANDIDATE	GAP JUNCTION PROTEIN	63	1422	474	biological regulation (GO:0065007), cellular process (GO:0009987)	#N/A
CM050630.111.g231930	SCO ORTHOFINDER	NON-CANDIDATE	FIBRONECTIN TYPE-III DOMAIN-CONTAINING PROTEIN	63	1986	662	UNCLASSIFIED	#N/A
CM050630.111.g232250	SCO ORTHOFINDER	NON-CANDIDATE	HHIP-LIKE PROTEIN 1	62	654	218	UNCLASSIFIED	#N/A
CM050630.111.g232270	SCO ORTHOFINDER	NON-CANDIDATE	SERINE PALMITOYLTRANSFERASE, LONG CHAIN BASE SUBUNIT 2B	55	225	75	cellular process (GO:0009987), metabolic process (GO:0008152)	#N/A
CM050630.111.g232290	SCO ORTHOFINDER	NON-CANDIDATE	NUCLEIC ACID DIOXYGENASE ALKBH1	60	429	143	cellular process (GO:0009987), metabolic process (GO:0008152)	#N/A
CM050630.111.g232710	SCO ORTHOFINDER	NON-CANDIDATE	PREPRONOCICEPTIN	62	528	176	biological regulation (GO:0065007), cellular process (GO:0009987), response to stimulus (GO:0050896)	#N/A
CM050630.111.g232960	SCO ORTHOFINDER	NON-CANDIDATE	G-PROTEIN COUPLED RECEPTOR 135	63	1335	445	biological regulation (GO:0065007), cellular process (GO:0009987), response to stimulus (GO:0050896)	#N/A
CM050630.111.g233590	SCO ORTHOFINDER	NON-CANDIDATE	NF-KAPPA-B INHIBITOR ALPHA	62	288	96	biological regulation (GO:0065007), cellular process (GO:0009987), metabolic process (GO:0008152), immune system process (GO:0002376)	#N/A
CM050630.111.g233660	SCO ORTHOFINDER	NON-CANDIDATE	Interleukin 17a	62	231	77	metabolic process (GO:0008152)	#N/A
CM050630.111.g234420	SCO ORTHOFINDER	NON-CANDIDATE	FORKHEAD BOX G1	63	1215	405	biological regulation (GO:0065007)	#N/A
CM050630.111.g234430	SCO ORTHOFINDER	NON-CANDIDATE	EH DOMAIN-CONTAINING PROTEIN 4	61	558	186	cellular process (GO:0009987), localization (GO:0051179)	#N/A
CM050630.111.g234650	SCO ORTHOFINDER	NON-CANDIDATE	GREMLIN-1	63	546	182	biological regulation (GO:0065007), developmental process (GO:0032502)	#N/A
CM050630.111.g234880	SCO ORTHOFINDER	NON-CANDIDATE	APOPTOSIS REGULATORY PROTEIN SIVA	62	201	67	biological regulation (GO:0065007), cellular process (GO:0009987), response to stimulus (GO:0050896)	#N/A
CM050630.111.g235070	SCO ORTHOFINDER	NON-CANDIDATE	ZGC:153157	62	606	202	UNCLASSIFIED	#N/A
CM050630.111.g235110	SCO ORTHOFINDER	NON-CANDIDATE	SUSHI DOMAIN-CONTAINING 6	61	366	122	cellular process (GO:0009987), response to stimulus (GO:0050896)	#N/A
CM050630.111.g235240	SCO ORTHOFINDER	NON-CANDIDATE	KRUEPPEL-LIKE FACTOR 11	63	888	296	biological regulation (GO:0065007)	#N/A
CM050630.111.g235460	SCO ORTHOFINDER	NON-CANDIDATE	ZINC FINGER PROTEIN 839	63	918	306	UNCLASSIFIED	#N/A
CM050630.111.g235480	SCO ORTHOFINDER	NON-CANDIDATE	ADP-RIBOSE GLYCOHYDROLASE ARH3	62	363	121	UNCLASSIFIED	#N/A
CM050630.111.g235490	SCO ORTHOFINDER	NON-CANDIDATE	SI:DKEY-13P1.4	62	1554	518	UNCLASSIFIED	#N/A
CM050630.111.g235670	SCO ORTHOFINDER	NON-CANDIDATE	RNA PSEUDOURIDYLATE SYNTHASE DOMAIN-CONTAINING PROTEIN 2	62	768	256	cellular process (GO:0009987), metabolic process (GO:0008152)	#N/A
CM050630.111.g235750	SCO ORTHOFINDER	NON-CANDIDATE	TRANSCRIPTIONAL REPRESSOR PROTEIN YY1	63	507	169	biological regulation (GO:0065007)	#N/A
CM050630.111.g235800	SCO ORTHOFINDER	NON-CANDIDATE	GROWTH/DIFFERENTIATION FACTOR 7	63	978	326	biological regulation (GO:0065007), cellular process (GO:0009987), response to stimulus (GO:0050896)	#N/A
CM050630.111.g236050	SCO ORTHOFINDER	NON-CANDIDATE	TRANSCRIPTION FACTOR SOX-11	63	1125	375	biological regulation (GO:0065007), cellular process (GO:0009987), metabolic process (GO:0008152), immune system process (GO:0002376)	#N/A
CM050630.111.g236120	SCO ORTHOFINDER	NON-CANDIDATE	5-HYDROXYTRYPTAMINE RECEPTOR 1B	63	1107	369	biological regulation (GO:0065007), cellular process (GO:0009987)	#N/A
CM050630.111.g236240	SCO ORTHOFINDER	NON-CANDIDATE	ZINC TRANSPORTER 1	63	855	285	cellular process (GO:0009987), detoxification (GO:0098754), homeostatic process (GO:0042592), localization (GO:0051179), response to stimulus (GO:0050896)	#N/A
CM050630.111.g236310	SCO ORTHOFINDER	NON-CANDIDATE	MRNA DECAY ACTIVATOR PROTEIN ZFP36L1	63	1062	354	biological regulation (GO:0065007), immune system process (GO:0002376), cellular process (GO:0009987)	#N/A
CM050630.111.g236350	SCO ORTHOFINDER	NON-CANDIDATE	PAIRED BOX PROTEIN PAX-9	63	633	211	biological regulation (GO:0065007), developmental process (GO:0032502)	#N/A
CM050630.111.g236360	SCO ORTHOFINDER	NON-CANDIDATE	HOMEOBOX PROTEIN NKX-2.8	62	501	167	biological regulation (GO:0065007), cellular process (GO:0009987), developmental process (GO:0032502)	#N/A
CM050630.111.g236370	SCO ORTHOFINDER	NON-CANDIDATE	HOMEOBOX PROTEIN NKX-2.1	63	669	223	biological regulation (GO:0065007), cellular process (GO:0009987), metabolic process (GO:0008152), immune system process (GO:0002376), reproductive process (GO:0022414)	#N/A
CM050630.111.g236580	SCO ORTHOFINDER	NON-CANDIDATE	AHA1, ACTIVATOR OF HEAT SHOCK PROTEIN ATPASE HOMOLOG 1B	63	387	129	biological regulation (GO:0065007), cellular process (GO:0009987)	#N/A
CM050630.111.g236610	SCO ORTHOFINDER	NON-CANDIDATE	E3 SUMO-PROTEIN LIGASE EGR2	63	1107	369	biological regulation (GO:0065007), metabolic process (GO:0008152), cellular process (GO:0009987)	#N/A
CM050630.111.g236830	SCO ORTHOFINDER	NON-CANDIDATE	E3 UBIQUITIN-PROTEIN LIGASE PELLINO HOMOLOG 2	63	585	195	metabolic process (GO:0008152)	#N/A
CM050630.111.g236880	SCO ORTHOFINDER	NON-CANDIDATE	N-ALPHA-ACETYLTRANSFERASE 30	63	846	282	metabolic process (GO:0008152)	#N/A
CM050630.111.g236990	SCO ORTHOFINDER	NON-CANDIDATE	UBIQUINONE BIOSYNTHESIS MONOOXYGENASE COQ6, MITOCHONDRIAL	62	213	71	cellular process (GO:0009987), metabolic process (GO:0008152)	#N/A
CM050630.111.g237020	SCO ORTHOFINDER	NON-CANDIDATE	METHYLMALONATE-SEMIALDEHYDE DEHYDROGENASE [ACYLATING], MITOCHONDRIAL	62	321	107	cellular process (GO:0009987), metabolic process (GO:0008152)	#N/A
CM050630.111.g237110	SCO ORTHOFINDER	NON-CANDIDATE	T-CELL ACTIVATION RHO GTPASE-ACTIVATING PROTEIN	63	1128	376	UNCLASSIFIED	#N/A
CM050630.111.g237130	SCO ORTHOFINDER	NON-CANDIDATE	POTASSIUM CHANNEL SUBFAMILY K MEMBER 3	62	852	284	biological regulation (GO:0065007), cellular process (GO:0009987), localization (GO:0051179)	#N/A
CM050630.111.g237140	SCO ORTHOFINDER	NON-CANDIDATE	MITOCHONDRIAL AMIDOXIME REDUCING COMPONENT 2	61	237	79	cellular process (GO:0009987), metabolic process (GO:0008152)	#N/A
CM050630.111.g237150	SCO ORTHOFINDER	NON-CANDIDATE	CD93 MOLECULE	63	1641	547	biological regulation (GO:0065007), cellular process (GO:0009987), immune system process (GO:0002376), reproductive process (GO:0022414)	#N/A
CM050630.111.g237180	SCO ORTHOFINDER	NON-CANDIDATE	GLUTAMINYL-PEPTIDE CYCLOTRANSFERASE	61	285	95	metabolic process (GO:0008152)	#N/A
CM050630.111.g237230	SCO ORTHOFINDER	NON-CANDIDATE	HEPATOCYTE NUCLEAR FACTOR 3-BETA	63	1035	345	biological regulation (GO:0065007), cellular process (GO:0009987), developmental process (GO:0032502)	#N/A
CM050630.111.g237430	SCO ORTHOFINDER	NON-CANDIDATE	INSULINOMA-ASSOCIATED PROTEIN 1	63	1401	467	biological regulation (GO:0065007), cellular process (GO:0009987), developmental process (GO:0032502), metabolic process (GO:0008152)	#N/A
CM050630.111.g237500	SCO ORTHOFINDER	NON-CANDIDATE	POLYPEPTIDE N-ACETYLGALACTOSAMINYLTRANSFERASE 16	49	210	70	metabolic process (GO:0008152)	#N/A
CM050630.111.g237580	SCO ORTHOFINDER	NON-CANDIDATE	TRANSMEMBRANE PROTEIN 179	62	330	110	UNCLASSIFIED	#N/A
CM050630.111.g237640	SCO ORTHOFINDER	NON-CANDIDATE	PROTEIN-LYSINE METHYLTRANSFERASE METTL21D	55	261	87	metabolic process (GO:0008152)	#N/A
CM050630.111.g237770	SCO ORTHOFINDER	NON-CANDIDATE	SERINE PALMITOYLTRANSFERASE SMALL SUBUNIT A	60	228	76	cellular process (GO:0009987), metabolic process (GO:0008152)	#N/A
CM050630.111.g237800	SCO ORTHOFINDER	NON-CANDIDATE	COFILIN-2	60	303	101	cellular process (GO:0009987)	#N/A
CM050630.111.g237850	SCO ORTHOFINDER	NON-CANDIDATE	G_PROTEIN_RECEP_F1_2 DOMAIN-CONTAINING PROTEIN	63	687	229	biological regulation (GO:0065007)	#N/A
CM050630.111.g237980	SCO ORTHOFINDER	NON-CANDIDATE	DAPPER HOMOLOG 1	63	1842	614	biological regulation (GO:0065007)	#N/A
CM050630.111.g238000	SCO ORTHOFINDER	NON-CANDIDATE	E3 UBIQUITIN-PROTEIN LIGASE IRF2BPL-RELATED	63	2001	667	biological regulation (GO:0065007), cellular process (GO:0009987), metabolic process (GO:0008152)	#N/A
CM050630.111.g238060	SCO ORTHOFINDER	NON-CANDIDATE	ADP-DEPENDENT GLUCOKINASE 2	62	672	224	metabolic process (GO:0008152)	#N/A
CM050630.111.g238140	SCO ORTHOFINDER	NON-CANDIDATE	LEFT-RIGHT DETERMINATION FACTOR	62	324	108	biological regulation (GO:0065007), cellular process (GO:0009987), signaling, metabolic process (GO:0008152)	#N/A
CM050630.111.g238390	SCO ORTHOFINDER	NON-CANDIDATE	FORKHEAD BOX O3A	63	1320	440	biological regulation (GO:0065007)	#N/A
CM050630.111.g238440	SCO ORTHOFINDER	NON-CANDIDATE	INNER KINETOCHORE SUBUNIT MAL2	63	273	91	UNCLASSIFIED	#N/A
CM050630.111.g238480	SCO ORTHOFINDER	NON-CANDIDATE	PLASMA ALPHA-L-FUCOSIDASE	62	342	114	metabolic process (GO:0008152)	#N/A
CM050630.111.g238510	SCO ORTHOFINDER	NON-CANDIDATE	CHOLINERGIC RECEPTOR, NICOTINIC, ALPHA 2B (NEURONAL)	63	1086	362	metabolic process (GO:0008152)	#N/A
CM050630.111.g238600	SCO ORTHOFINDER	NON-CANDIDATE	XK-RELATED PROTEIN 6	62	957	319	biological regulation (GO:0065007), cellular process (GO:0009987), developmental process (GO:0032502), localization (GO:0051179)	#N/A
CM050630.111.g238660	SCO ORTHOFINDER	NON-CANDIDATE	CELL DIVISION CYCLE 5-LIKE PROTEIN	61	240	80	cellular process (GO:0009987), metabolic process (GO:0008152)	#N/A
CM050630.111.g238790	SCO ORTHOFINDER	NON-CANDIDATE	BONE MORPHOGENETIC PROTEIN 2	63	852	284	biological regulation (GO:0065007), cellular process (GO:0009987), response to stimulus (GO:0050896)	#N/A
CM050630.111.g238880	SCO ORTHOFINDER	NON-CANDIDATE	THYROID PEROXIDASE	61	549	183	UNCLASSIFIED	#N/A
CM050630.111.g238940	SCO ORTHOFINDER	NON-CANDIDATE	B1 BRADYKININ RECEPTOR	62	993	331	biological regulation (GO:0065007), cellular process (GO:0009987), response to stimulus (GO:0050896)	#N/A
CM050630.111.g239110	SCO ORTHOFINDER	NON-CANDIDATE	GAP JUNCTION DELTA-2 PROTEIN	63	840	280	biological regulation (GO:0065007), cellular process (GO:0009987)	#N/A
CM050630.111.g239260	SCO ORTHOFINDER	NON-CANDIDATE	SPROUTY-RELATED, EVH1 DOMAIN-CONTAINING PROTEIN 1	62	663	221	biological regulation (GO:0065007)	#N/A
CM050630.111.g239400	SCO ORTHOFINDER	NON-CANDIDATE	SERINE/THREONINE-PROTEIN KINASE NEK9	62	216	72	UNCLASSIFIED	#N/A
CM050630.111.g239450	SCO ORTHOFINDER	NON-CANDIDATE	SI:CH211-153J24.3-RELATED	63	666	222	biological regulation (GO:0065007)	#N/A
FLVCR2A	SCO ORTHOFINDER	NON-CANDIDATE	FELINE LEUKEMIA VIRUS SUBGROUP C RECEPTOR-RELATED PROTEIN 2	62	606	202	localization (GO:0051179)	#N/A
CM050630.111.g239500	SCO ORTHOFINDER	NON-CANDIDATE	TRANSFORMING GROWTH FACTOR BETA-3 PROPROTEIN	61	348	116	biological regulation (GO:0065007), cellular process (GO:0009987), response to stimulus (GO:0050896)	#N/A
CM050630.111.g239570	SCO ORTHOFINDER	NON-CANDIDATE	PROSPERO HOMEOBOX 2	62	1509	503	biological regulation (GO:0065007)	#N/A
CM050630.111.g239710	SCO ORTHOFINDER	NON-CANDIDATE	RHO-RELATED GTP-BINDING PROTEIN RHOA-B	62	585	195	UNCLASSIFIED	#N/A
CM050630.111.g239870	SCO ORTHOFINDER	NON-CANDIDATE	NUCLEOLAR PROTEIN 10	56	315	105	cellular process (GO:0009987), metabolic process (GO:0008152)	#N/A
CM050630.111.g239880	SCO ORTHOFINDER	NON-CANDIDATE	CHEMOKINE (C-C MOTIF) RECEPTOR 6B	62	1095	365	immune system process (GO:0002376)	#N/A
CM050630.111.g239890	SCO ORTHOFINDER	NON-CANDIDATE	PEROXIDASIN HOMOLOG	63	1500	500	UNCLASSIFIED	#N/A
CM050630.111.g240610	SCO ORTHOFINDER	NON-CANDIDATE	GALECTIN	58	216	72	UNCLASSIFIED	#N/A
CM050630.111.g241080	SCO ORTHOFINDER	NON-CANDIDATE	UNCHARACTERIZED	62	3276	1092	biological regulation (GO:0065007), cellular process (GO:0009987), metabolic process (GO:0008152), response to stimulus (GO:0050896)	#N/A
CM050630.111.g241090	SCO ORTHOFINDER	NON-CANDIDATE	OLFACTORY RECEPTOR C FAMILY, B1	62	747	249	UNCLASSIFIED	#N/A
CM050630.111.g241450	SCO ORTHOFINDER	NON-CANDIDATE	VESTIGIAL-LIKE FAMILY MEMBER 2B	60	417	139	biological regulation (GO:0065007)	#N/A
CM050630.111.g241490	SCO ORTHOFINDER	NON-CANDIDATE	DNA-BINDING PROTEIN INHIBITOR ID-3	62	288	96	biological regulation (GO:0065007), cellular process (GO:0009987), developmental process (GO:0032502)rhythmic process (GO:0048511)	#N/A
CM050630.111.g241760	SCO ORTHOFINDER	NON-CANDIDATE	MEMBRANE-ASSOCIATED PROGESTERONE RECEPTOR COMPONENT 2	63	348	116	UNCLASSIFIED	#N/A
CM050630.111.g242150	SCO ORTHOFINDER	NON-CANDIDATE	POTASSIUM CHANNEL SUBFAMILY K MEMBER 18	63	756	252	metabolic process (GO:0008152)	#N/A
CM050631.112.g242880	SCO ORTHOFINDER	NON-CANDIDATE	HOMEOBOX PROTEIN CDX-2	61	480	160	biological regulation (GO:0065007), cellular process (GO:0009987), developmental process (GO:0032502), multicellular organismal process (GO:0032501)	#N/A
CM050631.112.g242890	SCO ORTHOFINDER	NON-CANDIDATE	SPLICING REGULATOR RBM11	62	255	85	biological regulation (GO:0065007)	#N/A
CM050631.112.g243090	SCO ORTHOFINDER	NON-CANDIDATE	RELAXIN-LIKE PEPTIDE LOCUS B	63	357	119	UNCLASSIFIED	#N/A
ARID6	Candidate gene	CANDIDATE GENE	AT-RICH INTERACTIVE DOMAIN-CONTAINING PROTEIN 5A	62	1278	426	biological regulation (GO:0065007)	Immune system
CM050631.112.g243300	SCO ORTHOFINDER	NON-CANDIDATE	GASTRIN-RELEASING PEPTIDE	62	264	88	UNCLASSIFIED	#N/A
CM050631.112.g243310	SCO ORTHOFINDER	NON-CANDIDATE	RETINAL HOMEOBOX PROTEIN RX	63	420	140	biological regulation (GO:0065007)	#N/A
CM050631.112.g243320	SCO ORTHOFINDER	NON-CANDIDATE	COMPLEXIN-4	62	225	75	biological regulation (GO:0065007), cellular process (GO:0009987), localization (GO:0051179)	#N/A
CM050631.112.g243340	SCO ORTHOFINDER	NON-CANDIDATE	COLLAGEN AND CALCIUM-BINDING EGF DOMAIN-CONTAINING PROTEIN 1	59	228	76	biological regulation (GO:0065007), cellular process (GO:0009987), metabolic process (GO:0008152)	#N/A
CM050631.112.g243390	SCO ORTHOFINDER	NON-CANDIDATE	POTASSIUM/SODIUM HYPERPOLARIZATION-ACTIVATED CYCLIC NUCLEOTIDE-GATED CHANNEL 1	63	936	312	biological regulation (GO:0065007), cellular process (GO:0009987), localization (GO:0051179)	#N/A
CM050631.112.g243630	SCO ORTHOFINDER	NON-CANDIDATE	SIA-ALPHA-2,3-GAL-BETA-1,4-GLCNAC-R:ALPHA 2,8-SIALYLTRANSFERASE	64	612	204	UNCLASSIFIED	#N/A
CM050631.112.g243840	SCO ORTHOFINDER	NON-CANDIDATE	DIMETHYLGLYCINE DEHYDROGENASE	61	255	85	biological regulation (GO:0065007), metabolic process (GO:0008152)	#N/A
CM050631.112.g243850	SCO ORTHOFINDER	NON-CANDIDATE	SHC-TRANSFORMING PROTEIN 3	63	609	203	biological regulation (GO:0065007), cellular process (GO:0009987), response to stimulus (GO:0050896)	#N/A
CM050631.112.g243860	SCO ORTHOFINDER	NON-CANDIDATE	SPHINGOSINE 1-PHOSPHATE RECEPTOR 3	63	993	331	biological regulation (GO:0065007), cellular process (GO:0009987), response to stimulus (GO:0050896)	#N/A
CM050631.112.g243950	SCO ORTHOFINDER	NON-CANDIDATE	MOTHERS AGAINST DECAPENTAPLEGIC HOMOLOG 7	62	537	179	biological regulation (GO:0065007), cellular process (GO:0009987), developmental process (GO:0032502), response to stimulus (GO:0050896)	#N/A
CM050631.112.g244040	SCO ORTHOFINDER	NON-CANDIDATE	STROMELYSIN-3	63	288	96	cellular process (GO:0009987), metabolic process (GO:0008152)	#N/A
CM050631.112.g244060	SCO ORTHOFINDER	NON-CANDIDATE	ECTONUCLEOSIDE TRIPHOSPHATE DIPHOSPHOHYDROLASE 2	50	267	89	biological regulation (GO:0065007)	#N/A
CM050631.112.g244220	SCO ORTHOFINDER	NON-CANDIDATE	BARH-LIKE 1 HOMEOBOX PROTEIN	61	498	166	biological regulation (GO:0065007), cellular process (GO:0009987), metabolic process (GO:0008152)	#N/A
CM050631.112.g244440	SCO ORTHOFINDER	NON-CANDIDATE	GLUTAREDOXIN-1	61	207	69	UNCLASSIFIED	#N/A
CM050631.112.g244540	SCO ORTHOFINDER	NON-CANDIDATE	RETINOL DEHYDROGENASE 12-LIKE	58	243	81	UNCLASSIFIED	#N/A
CM050631.112.g244560	SCO ORTHOFINDER	NON-CANDIDATE	TUBULIN POLYGLUTAMYLASE COMPLEX SUBUNIT 2	63	201	67	UNCLASSIFIED	#N/A
CM050631.112.g244780	SCO ORTHOFINDER	NON-CANDIDATE	NUCLEOLAR COMPLEX PROTEIN 4 HOMOLOG	63	207	69	UNCLASSIFIED	#N/A
CM050631.112.g245060	SCO ORTHOFINDER	NON-CANDIDATE	POU DOMAIN, CLASS 5, TRANSCRIPTION FACTOR 1	62	795	265	biological regulation (GO:0065007), cellular process (GO:0009987), metabolic process (GO:0008152)	#N/A
CM050631.112.g245360	SCO ORTHOFINDER	NON-CANDIDATE	ASPARAGINE--TRNA LIGASE, CYTOPLASMIC	55	216	72	cellular process (GO:0009987), metabolic process (GO:0008152)	#N/A
CM050631.112.g245860	SCO ORTHOFINDER	NON-CANDIDATE	RIBOSOME BIOGENESIS PROTEIN NSA2 HOMOLOG	56	282	94	cellular process (GO:0009987), metabolic process (GO:0008152)	#N/A
CM050631.112.g245890	SCO ORTHOFINDER	NON-CANDIDATE	COILED-COIL-HELIX-COILED-COIL-HELIX DOMAIN-CONTAINING PROTEIN 10, MITOCHONDRIAL	61	207	69	cellular process (GO:0009987)	#N/A
CM050631.112.g246070	SCO ORTHOFINDER	NON-CANDIDATE	BETA-1,3-GALACTOSYLTRANSFERASE 9	62	1086	362	UNCLASSIFIED	#N/A
CM050631.112.g246150	SCO ORTHOFINDER	NON-CANDIDATE	ATP SYNTHASE SUBUNIT ALPHA, MITOCHONDRIAL	58	300	100	cellular process (GO:0009987), metabolic process (GO:0008152)	#N/A
CM050631.112.g246170	SCO ORTHOFINDER	NON-CANDIDATE	ZGC:122979	63	522	174	cellular process (GO:0009987)	#N/A
CM050631.112.g246190	SCO ORTHOFINDER	NON-CANDIDATE	THROMBOSPONDIN-4	62	282	94	UNCLASSIFIED	#N/A
CM050631.112.g246280	SCO ORTHOFINDER	NON-CANDIDATE	COLLAGEN ALPHA-1(XXVII) CHAIN	63	1845	615	cellular process (GO:0009987)	#N/A
CM050631.112.g246370	SCO ORTHOFINDER	NON-CANDIDATE	ANKYRIN REPEAT DOMAIN-CONTAINING PROTEIN SOWAHB	63	2262	754	UNCLASSIFIED	#N/A
CM050631.112.g246390	SCO ORTHOFINDER	NON-CANDIDATE	CYCLIN-G2	62	273	91	biological regulation (GO:0065007), cellular process (GO:0009987)	#N/A
CM050631.112.g246490	SCO ORTHOFINDER	NON-CANDIDATE	PROTEINASE-ACTIVATED RECEPTOR 2	63	1119	373	biological regulation (GO:0065007), cellular process (GO:0009987), response to stimulus (GO:0050896)	#N/A
CM050631.112.g246590	SCO ORTHOFINDER	NON-CANDIDATE	CHOLESTEROL 25-HYDROXYLASE-LIKE PROTEIN 2	63	900	300	metabolic process (GO:0008152)	#N/A
CM050631.112.g248740	SCO ORTHOFINDER	NON-CANDIDATE	INTERFERON REGULATORY FACTOR 1	62	228	76	biological regulation (GO:0065007)	#N/A
CM050631.112.g250040	SCO ORTHOFINDER	NON-CANDIDATE	STANNIOCALCIN-2	62	246	82	biological regulation (GO:0065007), cellular process (GO:0009987), reproductive process (GO:0022414)	#N/A
NDR1	SCO ORTHOFINDER	NON-CANDIDATE	NODAL-RELATED 1	63	798	266	developmental process (GO:0032502)	#N/A
CM050631.112.g250910	SCO ORTHOFINDER	NON-CANDIDATE	5-HYDROXYTRYPTAMINE (SEROTONIN) RECEPTOR 1A B	63	1248	416	biological regulation (GO:0065007), cellular process (GO:0009987), response to stimulus (GO:0050896)	#N/A
CM050631.112.g251460	SCO ORTHOFINDER	NON-CANDIDATE	PURPURIN	63	255	85	UNCLASSIFIED	#N/A
CM050631.112.g251590	SCO ORTHOFINDER	NON-CANDIDATE	DUAL SPECIFICITY PROTEIN PHOSPHATASE 4	50	372	124	biological regulation (GO:0065007), developmental process (GO:0032502), multicellular organismal process (GO:0032501)	#N/A
CM050631.112.g251730	SCO ORTHOFINDER	NON-CANDIDATE	COILED-COIL DOMAIN-CONTAINING 80-LIKE 2	63	1143	381	biological regulation (GO:0065007), cellular process (GO:0009987)	#N/A
FGF10A	Candidate gene	CANDIDATE GENE	FIBROBLAST GROWTH FACTOR 10	62	315	105	biological regulation (GO:0065007), cellular process (GO:0009987), developmental process (GO:0032502), growth (GO:0040007), localization (GO:0051179), locomotion (GO:0040011)multicellular organismal process (GO:0032501), response to stimulus (GO:0050896)	fin shape
CM050631.112.g251860	SCO ORTHOFINDER	NON-CANDIDATE	SOLUTE CARRIER FAMILY 45 MEMBER 2	61	378	126	UNCLASSIFIED	#N/A
CM050631.112.g252010	SCO ORTHOFINDER	NON-CANDIDATE	BRCA1-A COMPLEX SUBUNIT ABRAXAS 1	62	345	115	cellular process (GO:0009987), metabolic process (GO:0008152)	#N/A
CM050631.112.g252120	SCO ORTHOFINDER	NON-CANDIDATE	NEUROFILAMENT MEDIUM POLYPEPTIDE	53	1503	501	cellular process (GO:0009987)	#N/A
CM050631.112.g252140	SCO ORTHOFINDER	NON-CANDIDATE	NEUROFILAMENT, LIGHT POLYPEPTIDE A	63	1095	365	cellular process (GO:0009987)	#N/A
CM050631.112.g252150	SCO ORTHOFINDER	NON-CANDIDATE	PHOSPHOGLYCERATE MUTASE 2	63	417	139	UNCLASSIFIED	#N/A
CM050631.112.g252170	SCO ORTHOFINDER	NON-CANDIDATE	CRK-LIKE PROTEIN	62	483	161	biological regulation (GO:0065007), cellular process (GO:0009987), response to stimulus (GO:0050896)	#N/A
CM050631.112.g252250	SCO ORTHOFINDER	NON-CANDIDATE	SI:DKEY-1D7.3	62	858	286	UNCLASSIFIED	#N/A
CM050631.112.g252300	SCO ORTHOFINDER	NON-CANDIDATE	SI:DKEY-112M2.1	63	1059	353	UNCLASSIFIED	#N/A
CM050631.112.g252450	SCO ORTHOFINDER	NON-CANDIDATE	PIRNA BIOGENESIS PROTEIN EXD1	62	1413	471	biological regulation (GO:0065007), cellular process (GO:0009987), metabolic process (GO:0008152)	#N/A
CM050631.112.g252620	SCO ORTHOFINDER	NON-CANDIDATE	TRIMERIC INTRACELLULAR CATION CHANNEL TYPE B	60	237	79	UNCLASSIFIED	#N/A
CM050631.112.g252680	SCO ORTHOFINDER	NON-CANDIDATE	UV EXCISION REPAIR PROTEIN RAD23 HOMOLOG B	62	249	83	metabolic process (GO:0008152)	#N/A
CM050631.112.g252720	SCO ORTHOFINDER	NON-CANDIDATE	NOP14	56	294	98	cellular process (GO:0009987), metabolic process (GO:0008152)	#N/A
CM050631.112.g252730	SCO ORTHOFINDER	NON-CANDIDATE	VIMENTIN	63	672	224	cellular process (GO:0009987)	#N/A
CM050631.112.g252770	SCO ORTHOFINDER	NON-CANDIDATE	KINESIN-LIKE PROTEIN KIF20A	61	339	113	cellular process (GO:0009987)	#N/A
CM050631.112.g252830	SCO ORTHOFINDER	NON-CANDIDATE	CALCIUM-SIGNAL MODULATING CYCLOPHILIN LIGAND CAML	62	459	153	cellular process (GO:0009987), localization (GO:0051179)	#N/A
CM050631.112.g253650	SCO ORTHOFINDER	NON-CANDIDATE	V-SET AND IMMUNOGLOBULIN DOMAIN CONTAINING 10 LIKE 2	52	360	120	UNCLASSIFIED	#N/A
CM050631.112.g253950	SCO ORTHOFINDER	NON-CANDIDATE	LYSOPHOSPHATIDIC ACID RECEPTOR 6	63	1035	345	biological regulation (GO:0065007)	#N/A
CM050631.112.g254000	SCO ORTHOFINDER	NON-CANDIDATE	DIHYDROLIPOYLLYSINE-RESIDUE ACETYLTRANSFERASE COMPONENT OF PYRUVATE DEHYDROGENASE COMPLEX, MITOCHONDRIAL	60	249	83	UNCLASSIFIED	#N/A
CM050631.112.g254310	SCO ORTHOFINDER	NON-CANDIDATE	JUNCTIONAL ADHESION MOLECULE C	62	222	74	UNCLASSIFIED	#N/A
CM050631.112.g254360	SCO ORTHOFINDER	NON-CANDIDATE	SI:DKEY-183I3.9-RELATED	62	390	130	UNCLASSIFIED	#N/A
CM050631.112.g254370	SCO ORTHOFINDER	NON-CANDIDATE	SI:DKEY-183I3.5	63	633	211	UNCLASSIFIED	#N/A
CM050631.112.g254420	SCO ORTHOFINDER	NON-CANDIDATE	SYNCOLLIN	60	390	130	UNCLASSIFIED	#N/A
CM050631.112.g254600	SCO ORTHOFINDER	NON-CANDIDATE	SPERMINE SYNTHASE	44	222	74	cellular process (GO:0009987), metabolic process (GO:0008152)	#N/A
CM050631.112.g254640	SCO ORTHOFINDER	NON-CANDIDATE	NEURONAL PAS DOMAIN-CONTAINING PROTEIN 4A-RELATED	63	1521	507	biological regulation (GO:0065007)	#N/A
CM050631.112.g254650	SCO ORTHOFINDER	NON-CANDIDATE	EGF-CONTAINING FIBULIN-LIKE EXTRACELLULAR MATRIX PROTEIN 2	59	213	71	UNCLASSIFIED	#N/A
CM050631.112.g254960	SCO ORTHOFINDER	NON-CANDIDATE	STROMAL CELL-DERIVED FACTOR 2	62	297	99	UNCLASSIFIED	#N/A
CM050631.112.g254990	SCO ORTHOFINDER	NON-CANDIDATE	60S RIBOSOMAL PROTEIN L23A	54	246	82	cellular process (GO:0009987)	#N/A
CM050631.112.g255000	SCO ORTHOFINDER	NON-CANDIDATE	TLC DOMAIN-CONTAINING PROTEIN 1	62	381	127	biological regulation (GO:0065007), cellular process (GO:0009987), homeostatic process (GO:0042592)	#N/A
CM050631.112.g255150	SCO ORTHOFINDER	NON-CANDIDATE	SODIUM/CHLORIDE DEPENDENT TRANSPORTER	59	1479	493	cellular process (GO:0009987), localization (GO:0051179)	#N/A
CM050631.112.g255160	SCO ORTHOFINDER	NON-CANDIDATE	RIBONUCLEOSIDE-DIPHOSPHATE REDUCTASE LARGE SUBUNIT	58	261	87	cellular process (GO:0009987), metabolic process (GO:0008152)	#N/A
CM050631.112.g255170	SCO ORTHOFINDER	NON-CANDIDATE	SHORT TRANSIENT RECEPTOR POTENTIAL CHANNEL 2	61	687	229	cellular process (GO:0009987), homeostatic process (GO:0042592), localization (GO:0051179), reproduction (GO:0000003), reproductive process (GO:0022414)	#N/A
CM050631.112.g255190	SCO ORTHOFINDER	NON-CANDIDATE	TNF_2 DOMAIN-CONTAINING PROTEIN	63	456	152	biological regulation (GO:0065007)	#N/A
CM050631.112.g255310	SCO ORTHOFINDER	NON-CANDIDATE	GRPE PROTEIN HOMOLOG 2, MITOCHONDRIAL	63	294	98	cellular process (GO:0009987), localization (GO:0051179)	#N/A
CM050631.112.g255340	SCO ORTHOFINDER	NON-CANDIDATE	FORKHEAD BOX PROTEIN I1	61	552	184	biological regulation (GO:0065007), cellular process (GO:0009987), developmental process (GO:0032502), metabolic process (GO:0008152)	#N/A
CM050631.112.g255640	SCO ORTHOFINDER	NON-CANDIDATE	TRANSCRIPTIONAL ACTIVATOR PROTEIN PUR-ALPHA	63	864	288	biological regulation (GO:0065007)	#N/A
CM050631.112.g255910	SCO ORTHOFINDER	NON-CANDIDATE	CALPAIN-1 CATALYTIC SUBUNIT	61	258	86	metabolic process (GO:0008152)	#N/A
CM050631.112.g256170	SCO ORTHOFINDER	NON-CANDIDATE	LEUCINE-RICH REPEAT AND FIBRONECTIN TYPE-III DOMAIN-CONTAINING PROTEIN 4	63	1602	534	UNCLASSIFIED	#N/A
CM050631.112.g256280	SCO ORTHOFINDER	NON-CANDIDATE	NUCLEAR RNA EXPORT FACTOR 1	61	228	76	cellular process (GO:0009987), localization (GO:0051179), metabolic process (GO:0008152)	#N/A
CM050631.112.g256360	SCO ORTHOFINDER	NON-CANDIDATE	ADENYLOSUCCINATE SYNTHETASE	59	222	74	cellular process (GO:0009987), metabolic process (GO:0008152)	#N/A
CM050631.112.g256370	SCO ORTHOFINDER	NON-CANDIDATE	ENDOSIALIN	63	2064	688	multicellular organismal process (GO:0032501), immune system process (GO:0002376)	#N/A
CM050631.112.g256520	SCO ORTHOFINDER	NON-CANDIDATE	CYSTEINE-RICH AND TRANSMEMBRANE DOMAIN-CONTAINING PROTEIN 1	62	264	88	UNCLASSIFIED	#N/A
CM050631.112.g256680	SCO ORTHOFINDER	NON-CANDIDATE	ADRENOCEPTOR ALPHA 2B-LIKE 2	63	1221	407	biological regulation (GO:0065007), cellular process (GO:0009987), response to stimulus (GO:0050896)	#N/A
CM050631.112.g256710	SCO ORTHOFINDER	NON-CANDIDATE	ADP RIBOSYLATION FACTOR-LIKE GTPASE 3, LIKE 1-RELATED	57	204	68	cellular process (GO:0009987)	#N/A
CM050631.112.g256920	SCO ORTHOFINDER	NON-CANDIDATE	PROTEIN ABHD15	62	921	307	cellular process (GO:0009987), metabolic process (GO:0008152)	#N/A
CM050631.112.g256990	SCO ORTHOFINDER	NON-CANDIDATE	PIGMENT EPITHELIUM-DERIVED FACTOR	61	264	88	biological regulation (GO:0065007)	#N/A
CM050631.112.g257280	SCO ORTHOFINDER	NON-CANDIDATE	RRNA METHYLTRANSFERASE 3, MITOCHONDRIAL	60	561	187	UNCLASSIFIED	#N/A
CM050631.112.g257300	SCO ORTHOFINDER	NON-CANDIDATE	GPI TRANSAMIDASE COMPONENT PIG-S	61	279	93	cellular process (GO:0009987), metabolic process (GO:0008152)	#N/A
CM050631.112.g257340	SCO ORTHOFINDER	NON-CANDIDATE	MALARIA ANTIGEN-RELATED	62	609	203	UNCLASSIFIED	#N/A
CM050631.112.g257460	SCO ORTHOFINDER	NON-CANDIDATE	PROTEIN UNC-119 HOMOLOG A	61	288	96	UNCLASSIFIED	#N/A
CM050631.112.g257490	SCO ORTHOFINDER	NON-CANDIDATE	TRAFFICKING REGULATOR OF GLUT4 1	61	462	154	UNCLASSIFIED	#N/A
CM050631.112.g257570	SCO ORTHOFINDER	NON-CANDIDATE	MEMBRANE-ASSOCIATED PROGESTERONE RECEPTOR COMPONENT 1	61	354	118	UNCLASSIFIED	#N/A
CM050631.112.g257750	SCO ORTHOFINDER	NON-CANDIDATE	BRAIN-SPECIFIC HOMEOBOX/POU DOMAIN PROTEIN 3	62	972	324	biological regulation (GO:0065007)	#N/A
CM050631.112.g257850	SCO ORTHOFINDER	NON-CANDIDATE	RNA-BINDING MOTIF PROTEIN, X-LINKED 2	62	465	155	cellular process (GO:0009987), metabolic process (GO:0008152)	#N/A
CM050631.112.g257860	SCO ORTHOFINDER	NON-CANDIDATE	E3 UBIQUITIN-PROTEIN LIGASE SIAH2	63	552	184	metabolic process (GO:0008152)	#N/A
CM050631.112.g257950	SCO ORTHOFINDER	NON-CANDIDATE	ZGC:77151	63	1269	423	biological regulation (GO:0065007)	#N/A
CM050631.112.g257990	SCO ORTHOFINDER	NON-CANDIDATE	G PROTEIN-COUPLED RECEPTOR KINASE 6	61	204	68	biological regulation (GO:0065007), cellular process (GO:0009987), metabolic process (GO:0008152)	#N/A
CM050631.112.g258010	SCO ORTHOFINDER	NON-CANDIDATE	ADP RIBOSYLATION FACTOR LIKE GTPASE 10	60	201	67	UNCLASSIFIED	#N/A
CM050631.112.g258030	SCO ORTHOFINDER	NON-CANDIDATE	PROTEIN KIBRA	63	582	194	biological regulation (GO:0065007), cellular process (GO:0009987)	#N/A
CM050631.112.g258050	SCO ORTHOFINDER	NON-CANDIDATE	GEM-ASSOCIATED PROTEIN 5	59	405	135	cellular process (GO:0009987), metabolic process (GO:0008152)	#N/A
CM050631.112.g258190	SCO ORTHOFINDER	NON-CANDIDATE	ARGININE--TRNA LIGASE, CYTOPLASMIC	62	249	83	cellular process (GO:0009987), metabolic process (GO:0008152)	#N/A
CM050631.112.g258220	SCO ORTHOFINDER	NON-CANDIDATE	UBIQUITIN DOMAIN-CONTAINING PROTEIN 2	61	381	127	UNCLASSIFIED	#N/A
CM050631.112.g258410	SCO ORTHOFINDER	NON-CANDIDATE	G_PROTEIN_RECEP_F1_2 DOMAIN-CONTAINING PROTEIN	62	996	332	cellular process (GO:0009987)	#N/A
CM050631.112.g258550	SCO ORTHOFINDER	NON-CANDIDATE	TRANSMEMBRANE PROTEIN 164	61	447	149	UNCLASSIFIED	#N/A
CM050631.112.g258560	SCO ORTHOFINDER	NON-CANDIDATE	AMME SYNDROME CANDIDATE GENE 1 PROTEIN	55	234	78	UNCLASSIFIED	#N/A
CM050631.112.g258630	SCO ORTHOFINDER	NON-CANDIDATE	LEUCINE--TRNA LIGASE, CYTOPLASMIC	62	231	77	cellular process (GO:0009987), metabolic process (GO:0008152)	#N/A
CM050631.112.g258660	SCO ORTHOFINDER	NON-CANDIDATE	GLUTAREDOXIN DOMAIN-CONTAINING CYSTEINE-RICH PROTEIN 2	62	438	146	UNCLASSIFIED	#N/A
CM050631.112.g258830	SCO ORTHOFINDER	NON-CANDIDATE	ANKYRIN REPEAT DOMAIN-CONTAINING PROTEIN SOWAHA	63	1614	538	UNCLASSIFIED	#N/A
CM050631.112.g258860	SCO ORTHOFINDER	NON-CANDIDATE	SERINE/THREONINE-PROTEIN KINASE 26	55	276	92	biological regulation (GO:0065007), cellular process (GO:0009987), metabolic process (GO:0008152)	#N/A
CM050631.112.g258870	SCO ORTHOFINDER	NON-CANDIDATE	TRANSMEMBRANE PROTEIN 185A	61	237	79	UNCLASSIFIED	#N/A
CM050631.112.g258910	SCO ORTHOFINDER	NON-CANDIDATE	G_PROTEIN_RECEP_F1_2 DOMAIN-CONTAINING PROTEIN	62	951	317	cellular process (GO:0009987)	#N/A
CM050631.112.g259030	SCO ORTHOFINDER	NON-CANDIDATE	POU DOMAIN, CLASS 4, TRANSCRIPTION FACTOR 3	61	909	303	biological regulation (GO:0065007)	#N/A
CM050631.112.g259090	SCO ORTHOFINDER	NON-CANDIDATE	D(1A) DOPAMINE RECEPTOR	63	1335	445	biological regulation (GO:0065007), cellular process (GO:0009987), response to stimulus (GO:0050896)	#N/A
CM050632.113.g259320	SCO ORTHOFINDER	NON-CANDIDATE	TWIST3	63	585	195	biological regulation (GO:0065007)	#N/A
CM050632.113.g259700	SCO ORTHOFINDER	NON-CANDIDATE	DNA-BINDING PROTEIN INHIBITOR ID-1	62	357	119	biological regulation (GO:0065007), cellular process (GO:0009987), metabolic process (GO:0008152), developmental process (GO:0032502)	#N/A
CM050632.113.g260040	SCO ORTHOFINDER	NON-CANDIDATE	V-TYPE PROTON ATPASE SUBUNIT S1	60	273	91	UNCLASSIFIED	#N/A
CM050632.113.g260160	SCO ORTHOFINDER	NON-CANDIDATE	VESTIGIAL-LIKE FAMILY MEMBER 4A	60	234	78	metabolic process (GO:0008152), binding (GO:0005488)	#N/A
CM050632.113.g260300	SCO ORTHOFINDER	NON-CANDIDATE	PROTEIN WNT-7A	62	480	160	biological regulation (GO:0065007), cellular process (GO:0009987), developmental process (GO:0032502), multicellular organismal process (GO:0032501), response to stimulus (GO:0050896)	#N/A
CM050632.113.g260400	SCO ORTHOFINDER	NON-CANDIDATE	PRA1 FAMILY PROTEIN 3	57	261	87	biological regulation (GO:0065007)	#N/A
CM050632.113.g260630	SCO ORTHOFINDER	NON-CANDIDATE	NOVOPSIN-4-RELATED	55	306	102	biological regulation (GO:0065007), cellular process (GO:0009987), response to stimulus (GO:0050896)	#N/A
CM050632.113.g260960	SCO ORTHOFINDER	NON-CANDIDATE	LOC792194 PROTEIN-RELATED	62	546	182	biological regulation (GO:0065007)	#N/A
CM050632.113.g260970	SCO ORTHOFINDER	NON-CANDIDATE	STRUCTURAL MAINTENANCE OF CHROMOSOMES PROTEIN 1A	61	285	95	cellular process (GO:0009987)	#N/A
CM050632.113.g262660	SCO ORTHOFINDER	NON-CANDIDATE	INTEGRAL MEMBRANE PROTEIN 2B	61	222	74	biological regulation (GO:0065007)	#N/A
CM050632.113.g262850	SCO ORTHOFINDER	NON-CANDIDATE	TRANSCRIPTION FACTOR SOX-21	62	720	240	biological regulation (GO:0065007), cellular process (GO:0009987), developmental process (GO:0032502)	#N/A
CM050632.113.g262890	SCO ORTHOFINDER	NON-CANDIDATE	L-DOPACHROME TAUTOMERASE	50	315	105	biological regulation (GO:0065007), cellular process (GO:0009987), developmental process (GO:0032502), metabolic process (GO:0008152), multicellular organismal process (GO:0032501), pigmentation (GO:0043473)	#N/A
CM050632.113.g263050	SCO ORTHOFINDER	NON-CANDIDATE	TOLL-LIKE RECEPTOR 7	62	3171	1057	biological process involved in interspecies interaction between organisms (GO:0044419), biological regulation (GO:0065007), cellular process (GO:0009987), immune system process (GO:0002376)response to stimulus (GO:0050896)	#N/A
CM050632.113.g263520	SCO ORTHOFINDER	NON-CANDIDATE	HYPOXIA-INDUCIBLE FACTOR 1 ALPHA INHIBITOR-RELATED	56	255	85	UNCLASSIFIED	#N/A
CM050632.113.g263530	SCO ORTHOFINDER	NON-CANDIDATE	MATRIX AAA PEPTIDASE-INTERACTING PROTEIN 1	58	309	103	cellular process (GO:0009987), localization (GO:0051179)	#N/A
CM050632.113.g263620	SCO ORTHOFINDER	NON-CANDIDATE	CAVEOLAE-ASSOCIATED PROTEIN 2A	60	894	298	UNCLASSIFIED	#N/A
CM050632.113.g264720	SCO ORTHOFINDER	NON-CANDIDATE	CITRATE SYNTHASE	58	207	69	cellular process (GO:0009987), metabolic process (GO:0008152)	#N/A
CM050632.113.g265230	SCO ORTHOFINDER	NON-CANDIDATE	INTEGRIN ALPHA-5	58	213	71	biological regulation (GO:0065007), cellular process (GO:0009987), developmental process (GO:0032502), multicellular organismal process (GO:0032501), response to stimulus (GO:0050896)	#N/A
CM050632.113.g265350	SCO ORTHOFINDER	NON-CANDIDATE	POTASSIUM VOLTAGE-GATED CHANNEL SUBFAMILY G MEMBER 1	60	804	268	biological regulation (GO:0065007), cellular process (GO:0009987), localization (GO:0051179)	#N/A
CM050632.113.g265380	SCO ORTHOFINDER	NON-CANDIDATE	SAL-LIKE PROTEIN 4	62	2520	840	biological regulation (GO:0065007)	#N/A
CM050632.113.g265560	SCO ORTHOFINDER	NON-CANDIDATE	CEREBELLIN-4	60	273	91	UNCLASSIFIED	#N/A
CM050632.113.g265630	SCO ORTHOFINDER	NON-CANDIDATE	TUMOR NECROSIS FACTOR RECEPTOR SUPERFAMILY MEMBER 5	61	270	90	biological process involved in interspecies interaction between organisms (GO:0044419), biological regulation (GO:0065007), cellular process (GO:0009987), immune system process (GO:0002376)multicellular organismal process (GO:0032501), response to stimulus (GO:0050896)	#N/A
CM050632.113.g265640	SCO ORTHOFINDER	NON-CANDIDATE	IROQUOIS HOMEOBOX 7	61	768	256	biological regulation (GO:0065007), cellular process (GO:0009987), developmental process (GO:0032502), multicellular organismal process (GO:0032501)	#N/A
CM050632.113.g265880	SCO ORTHOFINDER	NON-CANDIDATE	EXTENDED SYNAPTOTAGMIN-1	58	420	140	binding (GO:0005488)	#N/A
CM050632.113.g266600	SCO ORTHOFINDER	NON-CANDIDATE	OLFACTOMEDIN-LIKE PROTEIN 3B	62	798	266	biological regulation (GO:0065007)	#N/A
CM050632.113.g266750	SCO ORTHOFINDER	NON-CANDIDATE	PREMELANOSOME PROTEIN B	61	369	123	cellular process (GO:0009987)pigmentation (GO:0043473)	#N/A
CM050632.113.g266960	SCO ORTHOFINDER	NON-CANDIDATE	MOLYBDATE-ANION TRANSPORTER	62	1425	475	UNCLASSIFIED	#N/A
CM050632.113.g267020	SCO ORTHOFINDER	NON-CANDIDATE	HOMEOBOX PROTEIN HOX-C13	61	663	221	biological regulation (GO:0065007)	#N/A
CM050632.113.g267030	SCO ORTHOFINDER	NON-CANDIDATE	HOMEOBOX PROTEIN HOX-C12	62	588	196	UNCLASSIFIED	#N/A
CM050632.113.g267040	SCO ORTHOFINDER	NON-CANDIDATE	HOMEOBOX PROTEIN HOX-C11	61	690	230	cellular process (GO:0009987), metabolic process (GO:0008152)	#N/A
CM050632.113.g267060	SCO ORTHOFINDER	NON-CANDIDATE	HOMEOBOX PROTEIN HOX-C9	62	540	180	biological regulation (GO:0065007), developmental process (GO:0032502), multicellular organismal process (GO:0032501)	#N/A
CM050632.113.g267080	SCO ORTHOFINDER	NON-CANDIDATE	HOMEOBOX PROTEIN HOX-C6	60	408	136	cellular process (GO:0009987), metabolic process (GO:0008152)	#N/A
CM050632.113.g267090	SCO ORTHOFINDER	NON-CANDIDATE	HOMEOBOX PROTEIN HOX-C5	62	474	158	biological regulation (GO:0065007), developmental process (GO:0032502), multicellular organismal process (GO:0032501)	#N/A
CM050632.113.g267100	SCO ORTHOFINDER	NON-CANDIDATE	HOMEOBOX PROTEIN HOX-C4	61	450	150	cellular process (GO:0009987), metabolic process (GO:0008152)	#N/A
CM050632.113.g267230	SCO ORTHOFINDER	NON-CANDIDATE	ACIDIC AMINO ACID DECARBOXYLASE GADL1	59	216	72	UNCLASSIFIED	#N/A
CM050632.113.g267310	SCO ORTHOFINDER	NON-CANDIDATE	PHOSPHATIDYLINOSITOL 5-PHOSPHATE 4-KINASE TYPE-2 GAMMA	60	333	111	cellular process (GO:0009987), metabolic process (GO:0008152)	#N/A
CM050632.113.g267380	SCO ORTHOFINDER	NON-CANDIDATE	E3 UBIQUITIN-PROTEIN LIGASE MARCHF9	62	366	122	UNCLASSIFIED	#N/A
CM050632.113.g267590	SCO ORTHOFINDER	NON-CANDIDATE	ZMP:0000001088	62	267	89	metabolic process (GO:0008152)	#N/A
CM050632.113.g267630	SCO ORTHOFINDER	NON-CANDIDATE	SERINE/THREONINE-PROTEIN KINASE PINK1, MITOCHONDRIAL	54	357	119	biological regulation (GO:0065007), cellular process (GO:0009987), metabolic process (GO:0008152)	#N/A
CM050632.113.g267640	SCO ORTHOFINDER	NON-CANDIDATE	AGMATINASE, MITOCHONDRIAL	57	291	97	cellular process (GO:0009987), metabolic process (GO:0008152)	#N/A
CM050632.113.g267770	SCO ORTHOFINDER	NON-CANDIDATE	EARLY GROWTH RESPONSE PROTEIN 1	62	1143	381	biological regulation (GO:0065007), cellular process (GO:0009987), developmental process (GO:0032502), metabolic process (GO:0008152)	#N/A
CM050632.113.g267830	SCO ORTHOFINDER	NON-CANDIDATE	TRANSMEMBRANE PROTEIN 184C	54	291	97	UNCLASSIFIED	#N/A
CM050632.113.g268370	SCO ORTHOFINDER	NON-CANDIDATE	F-BOX/LRR-REPEAT PROTEIN 5	62	723	241	metabolic process (GO:0008152)	#N/A
CM050632.113.g268620	SCO ORTHOFINDER	NON-CANDIDATE	PROTEASOME SUBUNIT BETA TYPE-11	62	1221	407	metabolic process (GO:0008152)	#N/A
CM050632.113.g268880	SCO ORTHOFINDER	NON-CANDIDATE	DOLICHYL-DIPHOSPHOOLIGOSACCHARIDE--PROTEIN GLYCOSYLTRANSFERASE SUBUNIT DAD1	61	228	76	metabolic process (GO:0008152)	#N/A
CM050632.113.g269340	SCO ORTHOFINDER	NON-CANDIDATE	LYMPHOCYTE ANTIGEN 6 FAMILY MEMBER M2-RELATED	61	201	67	biological regulation (GO:0065007)	#N/A
CM050632.113.g269600	SCO ORTHOFINDER	NON-CANDIDATE	CCN FAMILY MEMBER 1	60	360	120	biological regulation (GO:0065007), cellular process (GO:0009987), response to stimulus (GO:0050896)	#N/A
CM050632.113.g269640	SCO ORTHOFINDER	NON-CANDIDATE	UPF0690 PROTEIN C1ORF52	50	330	110	UNCLASSIFIED	#N/A
SYDE2	SCO ORTHOFINDER	NON-CANDIDATE	RHO GTPASE-ACTIVATING PROTEIN SYDE2	62	1854	618	biological regulation (GO:0065007), cellular process (GO:0009987)	#N/A
CM050632.113.g269760	SCO ORTHOFINDER	NON-CANDIDATE	GLUTATHIONE PEROXIDASE 7	58	258	86	UNCLASSIFIED	#N/A
CM050632.113.g270010	SCO ORTHOFINDER	NON-CANDIDATE	T-COMPLEX PROTEIN 1 SUBUNIT ALPHA	58	207	69	cellular process (GO:0009987)	#N/A
CM050632.113.g270510	SCO ORTHOFINDER	NON-CANDIDATE	SI:CH73-265D7.2	56	279	93	biological regulation (GO:0065007), cellular process (GO:0009987), metabolic process (GO:0008152), response to stimulus (GO:0050896)	#N/A
CM050632.113.g270540	SCO ORTHOFINDER	NON-CANDIDATE	SODIUM/POTASSIUM-TRANSPORTING ATPASE SUBUNIT BETA-2	60	285	95	cellular process (GO:0009987), homeostatic process (GO:0042592), localization (GO:0051179)	#N/A
CM050632.113.g270750	SCO ORTHOFINDER	NON-CANDIDATE	BACULOVIRAL IAP REPEAT-CONTAINING PROTEIN 7	62	474	158	biological regulation (GO:0065007)	#N/A
CM050632.113.g271080	SCO ORTHOFINDER	NON-CANDIDATE	KERATIN, TYPE II CYTOSKELETAL 8	63	402	134	biological regulation (GO:0065007), cellular process (GO:0009987)	#N/A
CM050632.113.g271110	SCO ORTHOFINDER	NON-CANDIDATE	KERATIN, TYPE I CYTOSKELETAL 18	62	231	77	cellular process (GO:0009987)	#N/A
CM050632.113.g271530	SCO ORTHOFINDER	NON-CANDIDATE	CDK5 AND ABL1 ENZYME SUBSTRATE 2	62	474	158	UNCLASSIFIED	#N/A
CM050632.113.g271570	SCO ORTHOFINDER	NON-CANDIDATE	TRANSCRIPTION FACTOR SOX-18	62	966	322	biological regulation (GO:0065007), cellular process (GO:0009987), developmental process (GO:0032502), multicellular organismal process (GO:0032501)	#N/A
CM050632.113.g271610	SCO ORTHOFINDER	NON-CANDIDATE	NOCICEPTIN RECEPTOR	62	531	177	biological regulation (GO:0065007), cellular process (GO:0009987), response to stimulus (GO:0050896)	#N/A
CM050632.113.g271820	SCO ORTHOFINDER	NON-CANDIDATE	NEUROTENSIN RECEPTOR TYPE 1	62	675	225	biological regulation (GO:0065007), cellular process (GO:0009987), response to stimulus (GO:0050896)	#N/A
CM050632.113.g272000	SCO ORTHOFINDER	NON-CANDIDATE	PROTEIN-TYROSINE KINASE 6	62	390	130	UNCLASSIFIED	#N/A
CM050632.113.g272090	SCO ORTHOFINDER	NON-CANDIDATE	SOLUTE CARRIER FAMILY 17 MEMBER 9	60	204	68	UNCLASSIFIED	#N/A
CM050632.113.g272110	SCO ORTHOFINDER	NON-CANDIDATE	CLASS E BASIC HELIX-LOOP-HELIX PROTEIN 23	63	684	228	biological regulation (GO:0065007), cellular process (GO:0009987), developmental process (GO:0032502), multicellular organismal process (GO:0032501)	#N/A
CM050632.113.g272120	SCO ORTHOFINDER	NON-CANDIDATE	RHO-RELATED GTP-BINDING PROTEIN RHO6	62	240	80	UNCLASSIFIED	#N/A
PRIM1	SCO ORTHOFINDER	NON-CANDIDATE	DNA PRIMASE SMALL SUBUNIT	62	321	107	cellular process (GO:0009987), metabolic process (GO:0008152)	#N/A
CM050632.113.g272610	SCO ORTHOFINDER	NON-CANDIDATE	PARTITIONING DEFECTIVE 6 HOMOLOG BETA	63	966	322	biological regulation (GO:0065007), cellular process (GO:0009987)	#N/A
CM050632.113.g272680	SCO ORTHOFINDER	NON-CANDIDATE	SIN3-HDAC COMPLEX-ASSOCIATED FACTOR,-LIKE-RELATED	63	1815	605	biological regulation (GO:0065007)	#N/A
CM050632.113.g272690	SCO ORTHOFINDER	NON-CANDIDATE	C-U-EDITING ENZYME APOBEC-2	63	531	177	cellular process (GO:0009987), metabolic process (GO:0008152)	#N/A
CM050632.113.g275690	SCO ORTHOFINDER	NON-CANDIDATE	T-BOX TRANSCRIPTION FACTOR TBX18	62	657	219	biological regulation (GO:0065007), cellular process (GO:0009987), developmental process (GO:0032502), multicellular organismal process (GO:0032501)	#N/A
CM050632.113.g275830	SCO ORTHOFINDER	NON-CANDIDATE	40S RIBOSOMAL PROTEIN S12	60	345	115	UNCLASSIFIED	#N/A
CM050632.113.g275970	SCO ORTHOFINDER	NON-CANDIDATE	2-AMINOMUCONIC SEMIALDEHYDE DEHYDROGENASE	62	450	150	UNCLASSIFIED	#N/A
CM050632.113.g276320	SCO ORTHOFINDER	NON-CANDIDATE	PROTEIN REPRIMO-RELATED	60	312	104	UNCLASSIFIED	#N/A
CM050632.113.g276400	SCO ORTHOFINDER	NON-CANDIDATE	PROTEIN TAMALIN	62	516	172	UNCLASSIFIED	#N/A
CM050632.113.g276610	SCO ORTHOFINDER	NON-CANDIDATE	TESTIS DEVELOPMENT-RELATED PROTEIN	62	435	145	developmental process (GO:0032502), multicellular organismal process (GO:0032501)reproduction (GO:0000003), reproductive process (GO:0022414)	#N/A
CM050632.113.g276940	SCO ORTHOFINDER	NON-CANDIDATE	LEUCINE-RICH REPEAT-CONTAINING G-PROTEIN COUPLED RECEPTOR 6	61	1182	394	biological regulation (GO:0065007), cellular process (GO:0009987), response to stimulus (GO:0050896)	#N/A
CM050633.114.g278700	SCO ORTHOFINDER	NON-CANDIDATE	ANNEXIN	61	249	83	cellular process (GO:0009987), localization (GO:0051179)	#N/A
CM050633.114.g278820	SCO ORTHOFINDER	NON-CANDIDATE	DUAL SPECIFICITY PROTEIN PHOSPHATASE	61	270	90	biological regulation (GO:0065007)	#N/A
CM050633.114.g278960	SCO ORTHOFINDER	NON-CANDIDATE	TRIPARTITE MOTIF-CONTAINING PROTEIN 16-RELATED	62	594	198	UNCLASSIFIED	#N/A
CM050633.114.g279310	SCO ORTHOFINDER	NON-CANDIDATE	LEUCINE RICH REPEAT, IG-LIKE AND TRANSMEMBRANE DOMAINS 2	60	786	262	UNCLASSIFIED	#N/A
CM050633.114.g279320	SCO ORTHOFINDER	NON-CANDIDATE	LEUCINE RICH REPEAT, IG-LIKE AND TRANSMEMBRANE DOMAINS 1	62	1056	352	UNCLASSIFIED	#N/A
CM050633.114.g279340	SCO ORTHOFINDER	NON-CANDIDATE	VESICULAR ACETYLCHOLINE TRANSPORTER	63	1533	511	biological regulation (GO:0065007), cellular process (GO:0009987), reproductive process (GO:0022414)	#N/A
CM050633.114.g279500	SCO ORTHOFINDER	NON-CANDIDATE	ZINC FINGER CCHC DOMAIN-CONTAINING	62	339	113	cellular process (GO:0009987), metabolic process (GO:0008152)	#N/A
CM050633.114.g280270	SCO ORTHOFINDER	NON-CANDIDATE	G-PROTEIN COUPLED RECEPTOR 26	62	666	222	biological regulation (GO:0065007), cellular process (GO:0009987), response to stimulus (GO:0050896)	#N/A
CM050633.114.g280280	SCO ORTHOFINDER	NON-CANDIDATE	HOMEOBOX PROTEIN HMX3	62	618	206	biological regulation (GO:0065007)	#N/A
CM050633.114.g280290	SCO ORTHOFINDER	NON-CANDIDATE	HOMEOBOX PROTEIN HMX2	63	549	183	biological regulation (GO:0065007), metabolic process (GO:0008152), cellular process (GO:0009987)	#N/A
HTRA1B	SCO ORTHOFINDER	NON-CANDIDATE	SERINE PROTEASE HTRA1	62	480	160	biological regulation (GO:0065007), cellular process (GO:0009987), metabolic process (GO:0008152)	#N/A
CM050633.114.g280860	SCO ORTHOFINDER	NON-CANDIDATE	RHO-RELATED GTP-BINDING PROTEIN RHON	62	273	91	cellular process (GO:0009987), developmental process (GO:0032502), binding (GO:0005488), catalytic activity (GO:0003824)	#N/A
CM050633.114.g281130	SCO ORTHOFINDER	NON-CANDIDATE	KELCH-LIKE PROTEIN 11	63	1578	526	UNCLASSIFIED	#N/A
CM050633.114.g281680	SCO ORTHOFINDER	NON-CANDIDATE	STERILE ALPHA MOTIF DOMAIN-CONTAINING PROTEIN 14	63	609	203	biological regulation (GO:0065007), cellular process (GO:0009987), developmental process (GO:0032502), multicellular organismal process (GO:0032501), response to stimulus (GO:0050896)	#N/A
CM050633.114.g281700	SCO ORTHOFINDER	NON-CANDIDATE	GAP JUNCTION DELTA-3 PROTEIN	62	870	290	biological regulation (GO:0065007), cellular process (GO:0009987)	#N/A
CM050633.114.g281960	SCO ORTHOFINDER	NON-CANDIDATE	NERVE GROWTH FACTOR RECEPTOR B	61	399	133	biological regulation (GO:0065007), cellular process (GO:0009987), developmental process (GO:0032502)	#N/A
CM050633.114.g282060	SCO ORTHOFINDER	NON-CANDIDATE	MEDIATOR OF RNA POLYMERASE II TRANSCRIPTION SUBUNIT 1	64	3765	1255	biological regulation (GO:0065007), cellular process (GO:0009987), response to stimulus (GO:0050896)	#N/A
CM050633.114.g282210	SCO ORTHOFINDER	NON-CANDIDATE	SI:CH1073-224N8.1	63	894	298	UNCLASSIFIED	#N/A
CM050633.114.g282370	SCO ORTHOFINDER	NON-CANDIDATE	PROGESTIN AND ADIPOQ RECEPTOR FAMILY MEMBER 4	63	432	144	UNCLASSIFIED	#N/A
CM050633.114.g282550	SCO ORTHOFINDER	NON-CANDIDATE	ADP-RIBOSYLARGININE HYDROLASE	63	267	89	UNCLASSIFIED	#N/A
CM050633.114.g283260	SCO ORTHOFINDER	NON-CANDIDATE	VITAMIN-K-EPOXIDE REDUCTASE (WARFARIN-SENSITIVE)	62	216	72	cellular process (GO:0009987), metabolic process (GO:0008152)	#N/A
CM050633.114.g284000	SCO ORTHOFINDER	NON-CANDIDATE	5'(3')-DEOXYRIBONUCLEOTIDASE	63	279	93	cellular process (GO:0009987), metabolic process (GO:0008152)	#N/A
CM050633.114.g284010	SCO ORTHOFINDER	NON-CANDIDATE	MEDIATOR OF RNA POLYMERASE II TRANSCRIPTION, SUBUNIT 9	58	231	77	UNCLASSIFIED	#N/A
CM050633.114.g284020	SCO ORTHOFINDER	NON-CANDIDATE	SMALL MONOMERIC GTPASE	64	519	173	cellular process (GO:0009987)	#N/A
CM050633.114.g284730	SCO ORTHOFINDER	NON-CANDIDATE	SOMATOSTATIN RECEPTOR TYPE 5	64	1044	348	biological regulation (GO:0065007), cellular process (GO:0009987), response to stimulus (GO:0050896)	#N/A
CM050633.114.g284820	SCO ORTHOFINDER	NON-CANDIDATE	TRANSCRIPTION FACTOR SOX-9	64	687	229	biological regulation (GO:0065007), cellular process (GO:0009987), developmental process (GO:0032502), multicellular organismal process (GO:0032501)	#N/A
CM050633.114.g284900	SCO ORTHOFINDER	NON-CANDIDATE	LEUCINE-RICH REPEAT-CONTAINING PROTEIN 18	62	762	254	biological regulation (GO:0065007), cellular process (GO:0009987), response to stimulus (GO:0050896)	#N/A
CM050633.114.g284960	SCO ORTHOFINDER	NON-CANDIDATE	GROWTH DIFFERENTIATION FACTOR 10B	63	888	296	biological regulation (GO:0065007)	#N/A
CM050633.114.g284970	SCO ORTHOFINDER	NON-CANDIDATE	RETINOL-BINDING PROTEIN 3	64	1245	415	biological regulation (GO:0065007), metabolic process (GO:0008152)	#N/A
CM050633.114.g285100	SCO ORTHOFINDER	NON-CANDIDATE	PSEUDOKINASE FAM20A	63	333	111	cellular process (GO:0009987), developmental process (GO:0032502), metabolic process (GO:0008152)	#N/A
CM050633.114.g285190	SCO ORTHOFINDER	NON-CANDIDATE	POST-GPI ATTACHMENT TO PROTEINS FACTOR 3	59	207	69	cellular process (GO:0009987), metabolic process (GO:0008152)	#N/A
CM050633.114.g285440	SCO ORTHOFINDER	NON-CANDIDATE	RETINOL-BINDING PROTEIN 4	62	213	71	localization (GO:0051179)	#N/A
ABI3B	SCO ORTHOFINDER	NON-CANDIDATE	ABI GENE FAMILY MEMBER 3	57	519	173	biological regulation (GO:0065007), cellular process (GO:0009987), developmental process (GO:0032502), multicellular organismal process (GO:0032501)	#N/A
CM050633.114.g285630	SCO ORTHOFINDER	NON-CANDIDATE	HOMEOBOX PROTEIN DLX-3	63	336	112	biological regulation (GO:0065007), cellular process (GO:0009987), developmental process (GO:0032502), multicellular organismal process (GO:0032501)	#N/A
CM050633.114.g285640	SCO ORTHOFINDER	NON-CANDIDATE	HOMEOBOX PROTEIN DLX-4	63	327	109	biological regulation (GO:0065007), cellular process (GO:0009987), developmental process (GO:0032502), multicellular organismal process (GO:0032501)	#N/A
CM050633.114.g285680	SCO ORTHOFINDER	NON-CANDIDATE	GLUCOSE-6-PHOSPHATASE CATALYTIC SUBUNIT 1	64	507	169	cellular process (GO:0009987), metabolic process (GO:0008152)	#N/A
CM050633.114.g285840	SCO ORTHOFINDER	NON-CANDIDATE	DICKKOPF-RELATED PROTEIN 1	61	246	82	biological regulation (GO:0065007)	#N/A
CM050633.114.g286030	SCO ORTHOFINDER	NON-CANDIDATE	PROTEIN FAM13C	62	216	72	UNCLASSIFIED	#N/A
CM050633.114.g286070	SCO ORTHOFINDER	NON-CANDIDATE	MONOCARBOXYLATE TRANSPORTER 9	64	852	284	UNCLASSIFIED	#N/A
CM050633.114.g286090	SCO ORTHOFINDER	NON-CANDIDATE	H4 D10S170 PROTEIN-RELATED	62	297	99	UNCLASSIFIED	#N/A
CM050633.114.g286220	SCO ORTHOFINDER	NON-CANDIDATE	2-AMINOETHANETHIOL DIOXYGENASE	64	756	252	biological regulation (GO:0065007)	#N/A
CM050633.114.g286230	SCO ORTHOFINDER	NON-CANDIDATE	E3 SUMO-PROTEIN LIGASE EGR2	64	1125	375	biological regulation (GO:0065007), metabolic process (GO:0008152), cellular process (GO:0009987)	#N/A
CM050633.114.g286310	SCO ORTHOFINDER	NON-CANDIDATE	G_PROTEIN_RECEP_F1_2 DOMAIN-CONTAINING PROTEIN	64	1284	428	cellular process (GO:0009987)	#N/A
CM050633.114.g286430	SCO ORTHOFINDER	NON-CANDIDATE	CYTOCHROME B-C1 COMPLEX SUBUNIT 2, MITOCHONDRIAL	61	225	75	cellular process (GO:0009987), localization (GO:0051179), metabolic process (GO:0008152)	#N/A
CM050633.114.g286530	SCO ORTHOFINDER	NON-CANDIDATE	DIACYLGLYCEROL LIPASE-BETA	64	273	91	cellular process (GO:0009987), metabolic process (GO:0008152)	#N/A
CM050633.114.g286580	SCO ORTHOFINDER	NON-CANDIDATE	WAP, KAZAL, IMMUNOGLOBULIN, KUNITZ AND NTR DOMAIN-CONTAINING PROTEIN 1	64	1503	501	biological regulation (GO:0065007), cellular process (GO:0009987), response to stimulus (GO:0050896)	#N/A
CM050633.114.g286800	SCO ORTHOFINDER	NON-CANDIDATE	SERINE/THREONINE-PROTEIN KINASE SBK1	64	807	269	cellular process (GO:0009987), metabolic process (GO:0008152)	#N/A
CM050633.114.g286840	SCO ORTHOFINDER	NON-CANDIDATE	DEHYDROGENASE/REDUCTASE SDR FAMILY MEMBER 7C-A	57	213	71	homeostatic process (GO:0042592)	#N/A
CM050633.114.g286860	SCO ORTHOFINDER	NON-CANDIDATE	GERM CELL-SPECIFIC GENE 1-LIKE PROTEIN 2	49	312	104	UNCLASSIFIED	#N/A
CM050633.114.g286880	SCO ORTHOFINDER	NON-CANDIDATE	RECOVERIN	64	387	129	multicellular organismal process (GO:0032501), binding (GO:0005488)	#N/A
CM050633.114.g287140	SCO ORTHOFINDER	NON-CANDIDATE	RIBOSOMAL L1 DOMAIN-CONTAINING PROTEIN 1	60	219	73	cellular process (GO:0009987), metabolic process (GO:0008152)	#N/A
CM050633.114.g287200	SCO ORTHOFINDER	NON-CANDIDATE	PROTEIN SHISA-9	63	516	172	biological regulation (GO:0065007), metabolic process (GO:0008152)	#N/A
CM050633.114.g287210	SCO ORTHOFINDER	NON-CANDIDATE	SERINE/THREONINE-PROTEIN PHOSPHATASE CPPED1	62	426	142	UNCLASSIFIED	#N/A
CM050633.114.g287310	SCO ORTHOFINDER	NON-CANDIDATE	AQUAPORIN 8A, TANDEM DUPLICATE 2-RELATED	64	252	84	localization (GO:0051179)	#N/A
CM050633.114.g287320	SCO ORTHOFINDER	NON-CANDIDATE	AQP8A PROTEIN	63	261	87	metabolic process (GO:0008152), transporter activity (GO:0005215)	#N/A
CM050633.114.g287400	SCO ORTHOFINDER	NON-CANDIDATE	NEURALIZED-LIKE PROTEIN 2	62	717	239	UNCLASSIFIED	#N/A
CM050633.114.g287420	SCO ORTHOFINDER	NON-CANDIDATE	RING FINGER PROTEIN 151	64	510	170	UNCLASSIFIED	#N/A
CM050633.114.g287460	SCO ORTHOFINDER	NON-CANDIDATE	FORKHEAD BOX PROTEIN L3	63	438	146	biological regulation (GO:0065007), cellular process (GO:0009987), developmental process (GO:0032502)	#N/A
CM050633.114.g287470	SCO ORTHOFINDER	NON-CANDIDATE	EXTRACELLULAR SERINE/THREONINE PROTEIN KINASE FAM20C	62	519	173	cellular process (GO:0009987), developmental process (GO:0032502), metabolic process (GO:0008152)	#N/A
CM050633.114.g287630	SCO ORTHOFINDER	NON-CANDIDATE	2,3-BISPHOSPHOGLYCERATE 3-PHOSPHATASE	60	525	175	UNCLASSIFIED	#N/A
CM050633.114.g287660	SCO ORTHOFINDER	NON-CANDIDATE	PHOSPHATIDYLINOSITOL 3,4,5-TRISPHOSPHATE 3-PHOSPHATASE AND DUAL-SPECIFICITY PROTEIN PHOSPHATASE PTEN	62	243	81	biological regulation (GO:0065007), metabolic process (GO:0008152), cellular process (GO:0009987)	#N/A
CM050633.114.g287730	SCO ORTHOFINDER	NON-CANDIDATE	CHOLESTEROL 25-HYDROXYLASE	64	777	259	metabolic process (GO:0008152)	#N/A
CM050633.114.g288130	SCO ORTHOFINDER	NON-CANDIDATE	PANTOTHENATE KINASE 1	61	348	116	cellular process (GO:0009987), metabolic process (GO:0008152)	#N/A
CM050633.114.g288450	SCO ORTHOFINDER	NON-CANDIDATE	SOLUTE CARRIER FAMILY 2, FACILITATED GLUCOSE TRANSPORTER MEMBER 11	64	1491	497	cellular process (GO:0009987), localization (GO:0051179)	#N/A
CM050633.114.g288960	SCO ORTHOFINDER	NON-CANDIDATE	HOMEOBOX PROTEIN HOX-B8	64	408	136	biological regulation (GO:0065007)	#N/A
CM050633.114.g288970	SCO ORTHOFINDER	NON-CANDIDATE	HOMEOBOX PROTEIN HOX-B6	64	423	141	biological regulation (GO:0065007), cellular process (GO:0009987), metabolic process (GO:0008152)	#N/A
CM050633.114.g288980	SCO ORTHOFINDER	NON-CANDIDATE	HOMEOBOX PROTEIN HOX-B5	64	591	197	biological regulation (GO:0065007), cellular process (GO:0009987), metabolic process (GO:0008152)	#N/A
CM050633.114.g289010	SCO ORTHOFINDER	NON-CANDIDATE	SRC KINASE-ASSOCIATED PHOSPHOPROTEIN 1	63	243	81	UNCLASSIFIED	#N/A
CM050633.114.g289060	SCO ORTHOFINDER	NON-CANDIDATE	DUAL SPECIFICITY PROTEIN PHOSPHATASE 3	63	234	78	biological regulation (GO:0065007)	#N/A
CM050633.114.g289070	SCO ORTHOFINDER	NON-CANDIDATE	SCLEROSTIN	64	420	140	biological regulation (GO:0065007)	#N/A
CM050633.114.g289240	SCO ORTHOFINDER	NON-CANDIDATE	UROTENSIN II RECEPTOR	64	1077	359	biological regulation (GO:0065007), cellular process (GO:0009987), response to stimulus (GO:0050896)	#N/A
CM050633.114.g289260	SCO ORTHOFINDER	NON-CANDIDATE	26S PROTEASOME NON-ATPASE REGULATORY SUBUNIT 11B	61	252	84	metabolic process (GO:0008152)	#N/A
CM050633.114.g289280	SCO ORTHOFINDER	NON-CANDIDATE	UNCONVENTIONAL MYOSIN-ID	61	240	80	cellular process (GO:0009987), localization (GO:0051179)	#N/A
CM050633.114.g289300	SCO ORTHOFINDER	NON-CANDIDATE	SI:CH73-180N10.1	61	447	149	UNCLASSIFIED	#N/A
CM050633.114.g289680	SCO ORTHOFINDER	NON-CANDIDATE	TRNA-PSEUDOURIDINE SYNTHASE	63	276	92	cellular process (GO:0009987), metabolic process (GO:0008152)	#N/A
CM050633.114.g289710	SCO ORTHOFINDER	NON-CANDIDATE	CTCL TUMOR ANTIGEN HD-CL-01	63	852	284	UNCLASSIFIED	#N/A
CM050633.114.g289720	SCO ORTHOFINDER	NON-CANDIDATE	BETA-1 ADRENERGIC RECEPTOR	63	1152	384	biological regulation (GO:0065007), cellular process (GO:0009987), response to stimulus (GO:0050896)	#N/A
CM050633.114.g289810	SCO ORTHOFINDER	NON-CANDIDATE	CARBOXYPEPTIDASE N CATALYTIC CHAIN	63	234	78	metabolic process (GO:0008152)	#N/A
CM050633.114.g289990	SCO ORTHOFINDER	NON-CANDIDATE	POTASSIUM CHANNEL SUBFAMILY K MEMBER 1	63	393	131	biological regulation (GO:0065007), cellular process (GO:0009987), localization (GO:0051179)	#N/A
CM050633.114.g290360	SCO ORTHOFINDER	NON-CANDIDATE	TUBULIN FOLDING COFACTOR C	63	1059	353	cellular process (GO:0009987)	#N/A
CM050633.114.g290370	SCO ORTHOFINDER	NON-CANDIDATE	PERIPHERIN-2	64	582	194	UNCLASSIFIED	#N/A
CM050633.114.g290400	SCO ORTHOFINDER	NON-CANDIDATE	ZGC:112285-RELATED	60	285	95	metabolic process (GO:0008152)	#N/A
CM050633.114.g290540	SCO ORTHOFINDER	NON-CANDIDATE	BTB/POZ DOMAIN-CONTAINING PROTEIN KCTD2	63	345	115	metabolic process (GO:0008152)	#N/A
CM050633.114.g290580	SCO ORTHOFINDER	NON-CANDIDATE	FANCONI ANEMIA CORE COMPLEX-ASSOCIATED PROTEIN 100	64	900	300	UNCLASSIFIED	#N/A
CM050633.114.g290620	SCO ORTHOFINDER	NON-CANDIDATE	CHONDROADHERIN	64	780	260	UNCLASSIFIED	#N/A
CM050633.114.g290670	SCO ORTHOFINDER	NON-CANDIDATE	RAS-RELATED PROTEIN RAB-40B	62	267	89	biological regulation (GO:0065007), cellular process (GO:0009987), localization (GO:0051179)	#N/A
CM050633.114.g290720	SCO ORTHOFINDER	NON-CANDIDATE	NOGGIN	64	681	227	biological regulation (GO:0065007), cellular process (GO:0009987), developmental process (GO:0032502), multicellular organismal process (GO:0032501)	#N/A
CM050633.114.g290850	SCO ORTHOFINDER	NON-CANDIDATE	BMP AND ACTIVIN MEMBRANE-BOUND INHIBITOR HOMOLOG	63	423	141	biological regulation (GO:0065007), cellular process (GO:0009987), response to stimulus (GO:0050896)	#N/A
CM050633.114.g290870	SCO ORTHOFINDER	NON-CANDIDATE	MITOGEN-ACTIVATED PROTEIN KINASE KINASE KINASE 8	61	354	118	UNCLASSIFIED	#N/A
CM050633.114.g291550	SCO ORTHOFINDER	NON-CANDIDATE	DNA DAMAGE-INDUCIBLE TRANSCRIPT 4 PROTEIN	64	486	162	biological regulation (GO:0065007), cellular process (GO:0009987), developmental process (GO:0032502)	#N/A
CM050633.114.g291770	SCO ORTHOFINDER	NON-CANDIDATE	DNA MISMATCH REPAIR PROTEIN MSH2	52	288	96	cellular process (GO:0009987), metabolic process (GO:0008152), response to stimulus (GO:0050896)	#N/A
CM050633.114.g291780	SCO ORTHOFINDER	NON-CANDIDATE	SUPPRESSOR OF CYTOKINE SIGNALING 5-RELATED	64	1569	523	biological regulation (GO:0065007), cellular process (GO:0009987), metabolic process (GO:0008152), immune system process (GO:0002376)	#N/A
CM050633.114.g291810	SCO ORTHOFINDER	NON-CANDIDATE	GTP CYCLOHYDROLASE 1	56	276	92	cellular process (GO:0009987), metabolic process (GO:0008152)	#N/A
CM050633.114.g291860	SCO ORTHOFINDER	NON-CANDIDATE	POTASSIUM VOLTAGE-GATED CHANNEL SUBFAMILY G MEMBER 3	60	699	233	cellular process (GO:0009987), localization (GO:0051179)	#N/A
CM050633.114.g292140	SCO ORTHOFINDER	NON-CANDIDATE	INTELECTIN-1	60	252	84	UNCLASSIFIED	#N/A
CM050633.114.g292300	SCO ORTHOFINDER	NON-CANDIDATE	E3 UBIQUITIN-PROTEIN LIGASE TRIM7	62	540	180	metabolic process (GO:0008152)	#N/A
CM050633.114.g292430	SCO ORTHOFINDER	NON-CANDIDATE	GLUTAREDOXIN-3	61	222	74	homeostatic process (GO:0042592)	#N/A
CM050633.114.g292550	SCO ORTHOFINDER	NON-CANDIDATE	CLARIN-3	48	267	89	UNCLASSIFIED	#N/A
CM050633.114.g292560	SCO ORTHOFINDER	NON-CANDIDATE	FORKHEAD BOX PROTEIN I2	63	657	219	biological regulation (GO:0065007), cellular process (GO:0009987), developmental process (GO:0032502)	#N/A
CM050633.114.g293060	SCO ORTHOFINDER	NON-CANDIDATE	FUMARATE HYDRATASE, MITOCHONDRIAL	48	213	71	cellular process (GO:0009987), metabolic process (GO:0008152)	#N/A
CM050633.114.g293090	SCO ORTHOFINDER	NON-CANDIDATE	HEMATOPOIETICALLY-EXPRESSED HOMEOBOX PROTEIN HHEX	63	411	137	biological regulation (GO:0065007), cellular process (GO:0009987), developmental process (GO:0032502)	#N/A
CM050633.114.g293200	SCO ORTHOFINDER	NON-CANDIDATE	HEPARAN SULFATE GLUCOSAMINE 3-O-SULFOTRANSFERASE 3B1	55	615	205	UNCLASSIFIED	#N/A
CM050633.114.g293320	SCO ORTHOFINDER	NON-CANDIDATE	GALANIN RECEPTOR TYPE 2	63	681	227	biological regulation (GO:0065007), cellular process (GO:0009987), response to stimulus (GO:0050896)	#N/A
CM050633.114.g293340	SCO ORTHOFINDER	NON-CANDIDATE	INWARD RECTIFIER POTASSIUM CHANNEL 2	64	1278	426	biological regulation (GO:0065007), cellular process (GO:0009987), localization (GO:0051179)	#N/A
CM050633.114.g293380	SCO ORTHOFINDER	NON-CANDIDATE	SYNAPTOPODIN 2-LIKE PROTEIN	64	2616	872	biological regulation (GO:0065007)	#N/A
CM050633.114.g293700	SCO ORTHOFINDER	NON-CANDIDATE	39S RIBOSOMAL PROTEIN L27, MITOCHONDRIAL	63	204	68	biological regulation (GO:0065007), cellular process (GO:0009987), metabolic process (GO:0008152)	#N/A
CM050633.114.g293800	SCO ORTHOFINDER	NON-CANDIDATE	POLYCYSTIC KIDNEY DISEASE 1B	64	750	250	localization (GO:0051179)	#N/A
CM050633.114.g294070	SCO ORTHOFINDER	NON-CANDIDATE	PROTO-ONCOGENE WNT-3	64	477	159	biological regulation (GO:0065007), cellular process (GO:0009987), developmental process (GO:0032502), multicellular organismal process (GO:0032501), response to stimulus (GO:0050896)	#N/A
CM050634.115.g294330	SCO ORTHOFINDER	NON-CANDIDATE	PROTEIN RIC-3	64	831	277	biological regulation (GO:0065007), cellular process (GO:0009987), localization (GO:0051179)	#N/A
CM050634.115.g294960	SCO ORTHOFINDER	NON-CANDIDATE	THAP DOMAIN PROTEIN 11	63	813	271	UNCLASSIFIED	#N/A
CM050634.115.g294970	SCO ORTHOFINDER	NON-CANDIDATE	CENTROMERE PROTEIN T	62	675	225	cellular process (GO:0009987)	#N/A
CM050634.115.g295040	SCO ORTHOFINDER	NON-CANDIDATE	GUANINE NUCLEOTIDE-BINDING PROTEIN (G PROTEIN), ALPHA-ACTIVATING ACTIVITY POLYPEPTIDE O, B	61	720	240	biological regulation (GO:0065007), cellular process (GO:0009987), response to stimulus (GO:0050896)	#N/A
CM050634.115.g295070	SCO ORTHOFINDER	NON-CANDIDATE	F-BOX ONLY PROTEIN 22	61	408	136	UNCLASSIFIED	#N/A
CM050634.115.g295190	SCO ORTHOFINDER	NON-CANDIDATE	EXOSOME COMPLEX COMPONENT MTR3	63	813	271	cellular process (GO:0009987), metabolic process (GO:0008152)	#N/A
CM050634.115.g295410	SCO ORTHOFINDER	NON-CANDIDATE	HOMEOBOX PROTEIN ARISTALESS-LIKE 4	63	399	133	biological regulation (GO:0065007)	#N/A
CM050634.115.g295860	SCO ORTHOFINDER	NON-CANDIDATE	G_PROTEIN_RECEP_F1_2 DOMAIN-CONTAINING PROTEIN	63	801	267	cellular process (GO:0009987)	#N/A
CM050634.115.g295910	SCO ORTHOFINDER	NON-CANDIDATE	60S RIBOSOMAL PROTEIN L13	61	222	74	UNCLASSIFIED	#N/A
PSMD7	SCO ORTHOFINDER	NON-CANDIDATE	26S PROTEASOME NON-ATPASE REGULATORY SUBUNIT 7	62	456	152	metabolic process (GO:0008152)	#N/A
CM050634.115.g296030	SCO ORTHOFINDER	NON-CANDIDATE	PRO-ADRENOMEDULLIN	64	288	96	biological regulation (GO:0065007), cellular process (GO:0009987), response to stimulus (GO:0050896)	#N/A
CM050634.115.g296100	SCO ORTHOFINDER	NON-CANDIDATE	RNA POLYMERASE-ASSOCIATED PROTEIN CTR9	64	351	117	cellular process (GO:0009987), metabolic process (GO:0008152)	#N/A
CM050634.115.g296320	SCO ORTHOFINDER	NON-CANDIDATE	FORKHEAD BOX G1B-RELATED	64	1086	362	metabolic process (GO:0008152), binding (GO:0005488)	#N/A
CM050634.115.g296380	SCO ORTHOFINDER	NON-CANDIDATE	PROTOCADHERIN-20	63	2601	867	cellular process (GO:0009987)	#N/A
CM050634.115.g296440	SCO ORTHOFINDER	NON-CANDIDATE	SERINE HYDROLASE RBBP9	57	216	72	UNCLASSIFIED	#N/A
CM050634.115.g296450	SCO ORTHOFINDER	NON-CANDIDATE	DEACETYLASE SIRTUIN-TYPE DOMAIN-CONTAINING PROTEIN	63	246	82	multicellular organismal process (GO:0032501)	#N/A
CM050634.115.g296490	SCO ORTHOFINDER	NON-CANDIDATE	ANKYRIN REPEAT DOMAIN-CONTAINING PROTEIN 13C	59	411	137	UNCLASSIFIED	#N/A
CM050634.115.g296650	SCO ORTHOFINDER	NON-CANDIDATE	HETEROGENEOUS NUCLEAR RIBONUCLEOPROTEIN L-LIKE	60	240	80	biological regulation (GO:0065007)	#N/A
CM050634.115.g296690	SCO ORTHOFINDER	NON-CANDIDATE	POLYCYSTIC KIDNEY DISEASE PROTEIN 1-LIKE 2	63	345	115	response to stimulus (GO:0050896)	#N/A
CM050634.115.g297020	SCO ORTHOFINDER	NON-CANDIDATE	D(4) DOPAMINE RECEPTOR	64	666	222	biological regulation (GO:0065007), cellular process (GO:0009987), response to stimulus (GO:0050896)	#N/A
CM050634.115.g297090	SCO ORTHOFINDER	NON-CANDIDATE	RELAXIN FAMILY PEPTIDE RECEPTOR 3.3A1-RELATED	62	1131	377	metabolic process (GO:0008152), binding (GO:0005488), molecular function regulator activity (GO:0098772)	#N/A
CM050634.115.g297540	SCO ORTHOFINDER	NON-CANDIDATE	FIBROBLAST GROWTH FACTOR 3	63	423	141	biological regulation (GO:0065007), cellular process (GO:0009987), developmental process (GO:0032502), response to stimulus (GO:0050896)	#N/A
CM050634.115.g297560	SCO ORTHOFINDER	NON-CANDIDATE	FIBROBLAST GROWTH FACTOR 19	63	309	103	biological regulation (GO:0065007), cellular process (GO:0009987), developmental process (GO:0032502), response to stimulus (GO:0050896)	#N/A
CM050634.115.g297570	SCO ORTHOFINDER	NON-CANDIDATE	G1/S-SPECIFIC CYCLIN-D1	64	213	71	biological regulation (GO:0065007), cellular process (GO:0009987)	#N/A
CM050634.115.g297890	SCO ORTHOFINDER	NON-CANDIDATE	SYNAPTIC VESICLE MEMBRANE PROTEIN VAT-1 HOMOLOG-LIKE	59	225	75	UNCLASSIFIED	#N/A
CM050634.115.g297980	SCO ORTHOFINDER	NON-CANDIDATE	RAS ASSOCIATION DOMAIN-CONTAINING PROTEIN 10	62	1380	460	biological regulation (GO:0065007), cellular process (GO:0009987)	#N/A
CM050634.115.g298140	SCO ORTHOFINDER	NON-CANDIDATE	INHIBIN BETA B CHAIN	64	774	258	cellular process (GO:0009987), reproductive process (GO:0022414), binding (GO:0005488), molecular function regulator activity (GO:0098772)	#N/A
CM050634.115.g298250	SCO ORTHOFINDER	NON-CANDIDATE	CLAUDIN	63	663	221	cellular process (GO:0009987)	#N/A
CM050634.115.g298440	SCO ORTHOFINDER	NON-CANDIDATE	MYELOID-ASSOCIATED DIFFERENTIATION MARKER-LIKE PROTEIN 2	63	909	303	UNCLASSIFIED	#N/A
CM050634.115.g298530	SCO ORTHOFINDER	NON-CANDIDATE	SYNAPTOGYRIN-2 LIKE PROTEIN-RELATED	62	237	79	UNCLASSIFIED	#N/A
CM050634.115.g298680	SCO ORTHOFINDER	NON-CANDIDATE	G_PROTEIN_RECEP_F1_2 DOMAIN-CONTAINING PROTEIN	63	489	163	cellular process (GO:0009987)	#N/A
CM050634.115.g298910	SCO ORTHOFINDER	NON-CANDIDATE	MESODERM POSTERIOR PROTEIN 1	63	633	211	biological regulation (GO:0065007), developmental process (GO:0032502), multicellular organismal process (GO:0032501)	#N/A
CM050634.115.g298920	SCO ORTHOFINDER	NON-CANDIDATE	MESODERM POSTERIOR B-RELATED	64	729	243	biological regulation (GO:0065007), cellular process (GO:0009987), metabolic process (GO:0008152)	#N/A
CM050634.115.g299060	SCO ORTHOFINDER	NON-CANDIDATE	STEREOCILIN-RELATED	61	1128	376	cellular process (GO:0009987)	#N/A
CM050634.115.g299140	SCO ORTHOFINDER	NON-CANDIDATE	KELCH REPEAT AND BTB DOMAIN-CONTAINING PROTEIN 13	64	1494	498	UNCLASSIFIED	#N/A
CM050634.115.g299160	SCO ORTHOFINDER	NON-CANDIDATE	PROGRAMMED CELL DEATH PROTEIN 7	63	1047	349	UNCLASSIFIED	#N/A
CM050634.115.g299220	SCO ORTHOFINDER	NON-CANDIDATE	PLECKSTRIN HOMOLOGY DOMAIN-CONTAINING FAMILY O MEMBER 2	64	1503	501	cellular process (GO:0009987)	#N/A
CM050634.115.g299270	SCO ORTHOFINDER	NON-CANDIDATE	CHONDROITIN SULFATE SYNTHASE 1	64	1590	530	cellular process (GO:0009987), metabolic process (GO:0008152)	#N/A
CM050634.115.g299500	SCO ORTHOFINDER	NON-CANDIDATE	TALIN ROD DOMAIN-CONTAINING PROTEIN 1	64	1062	354	UNCLASSIFIED	#N/A
CM050634.115.g299650	SCO ORTHOFINDER	NON-CANDIDATE	GAP JUNCTION PROTEIN	63	1041	347	biological regulation (GO:0065007), cellular process (GO:0009987)	#N/A
CM050634.115.g300020	SCO ORTHOFINDER	NON-CANDIDATE	C-TYPE NATRIURETIC PEPTIDE	64	285	95	biological regulation (GO:0065007), cellular process (GO:0009987), metabolic process (GO:0008152), response to stimulus (GO:0050896)	#N/A
CM050634.115.g300110	SCO ORTHOFINDER	NON-CANDIDATE	INTESTINAL-TYPE ALKALINE PHOSPHATASE	61	285	95	cellular process (GO:0009987), metabolic process (GO:0008152)	#N/A
CM050634.115.g300200	SCO ORTHOFINDER	NON-CANDIDATE	TRANSCRIPTION FACTOR SOX-2	63	993	331	biological regulation (GO:0065007), cellular process (GO:0009987), developmental process (GO:0032502)	#N/A
KNG1	SCO ORTHOFINDER	NON-CANDIDATE	KININOGEN-1	62	336	112	biological regulation (GO:0065007)	#N/A
CM050634.115.g300390	SCO ORTHOFINDER	NON-CANDIDATE	SPHINGOSINE 1-PHOSPHATE RECEPTOR 4	63	1140	380	biological regulation (GO:0065007), cellular process (GO:0009987), response to stimulus (GO:0050896)	#N/A
CM050634.115.g300440	SCO ORTHOFINDER	NON-CANDIDATE	INSULIN RECEPTOR	64	333	111	biological regulation (GO:0065007), cellular process (GO:0009987), developmental process (GO:0032502), homeostatic process (GO:0042592), multicellular organismal process (GO:0032501), response to stimulus (GO:0050896)	#N/A
CM050634.115.g300510	SCO ORTHOFINDER	NON-CANDIDATE	HIPPOCAMPUS ABUNDANT TRANSCRIPT 1 PROTEIN	62	219	73	UNCLASSIFIED	#N/A
CM050634.115.g300670	SCO ORTHOFINDER	NON-CANDIDATE	DIPHTHINE METHYL ESTER SYNTHASE	63	225	75	UNCLASSIFIED	#N/A
CM050634.115.g300700	SCO ORTHOFINDER	NON-CANDIDATE	ANTITHROMBIN-III	63	378	126	biological regulation (GO:0065007)	#N/A
CM050634.115.g300720	SCO ORTHOFINDER	NON-CANDIDATE	TAL1 SCL INTERRUPTING LOCUS	63	948	316	biological regulation (GO:0065007), cellular process (GO:0009987), localization (GO:0051179), response to stimulus (GO:0050896)	#N/A
CM050634.115.g300750	SCO ORTHOFINDER	NON-CANDIDATE	KRUEPPEL-LIKE FACTOR 2	64	930	310	biological regulation (GO:0065007)	#N/A
CM050634.115.g300960	SCO ORTHOFINDER	NON-CANDIDATE	GLYPICAN-1	63	390	130	biological regulation (GO:0065007), cellular process (GO:0009987)	#N/A
CM050634.115.g300980	SCO ORTHOFINDER	NON-CANDIDATE	AQUAPORIN-12A-RELATED	64	624	208	UNCLASSIFIED	#N/A
CM050634.115.g301090	SCO ORTHOFINDER	NON-CANDIDATE	LON PROTEASE HOMOLOG, MITOCHONDRIAL	63	561	187	metabolic process (GO:0008152)	#N/A
CM050634.115.g301100	SCO ORTHOFINDER	NON-CANDIDATE	PRE-RRNA 2'-O-RIBOSE RNA METHYLTRANSFERASE FTSJ3	59	252	84	cellular process (GO:0009987), metabolic process (GO:0008152)	#N/A
CM050634.115.g301130	SCO ORTHOFINDER	NON-CANDIDATE	PDZ DOMAIN-CONTAINING PROTEIN GIPC3	62	288	96	UNCLASSIFIED	#N/A
CM050634.115.g301340	SCO ORTHOFINDER	NON-CANDIDATE	MITOCHONDRIAL IMPORT INNER MEMBRANE TRANSLOCASE SUBUNIT TIM44	63	261	87	cellular process (GO:0009987), localization (GO:0051179)	#N/A
CM050634.115.g301370	SCO ORTHOFINDER	NON-CANDIDATE	FIBRILLIN 3	62	375	125	UNCLASSIFIED	#N/A
CM050634.115.g301550	SCO ORTHOFINDER	NON-CANDIDATE	CATHEPSIN 12	55	219	73	biological regulation (GO:0065007)immune system process (GO:0002376), metabolic process (GO:0008152), response to stimulus (GO:0050896)	#N/A
CM050634.115.g301610	SCO ORTHOFINDER	NON-CANDIDATE	IMMEDIATE EARLY RESPONSE GENE 5 PROTEIN	64	768	256	UNCLASSIFIED	#N/A
CM050634.115.g301720	SCO ORTHOFINDER	NON-CANDIDATE	ATP SYNTHASE MITOCHONDRIAL F1 COMPLEX ASSEMBLY FACTOR 1	55	204	68	cellular process (GO:0009987)	#N/A
CM050634.115.g301790	SCO ORTHOFINDER	NON-CANDIDATE	G PROTEIN-COUPLED RECEPTOR 52	64	1107	369	UNCLASSIFIED	#N/A
CM050634.115.g301810	SCO ORTHOFINDER	NON-CANDIDATE	RAB GTPASE-ACTIVATING PROTEIN 1-LIKE	63	201	67	UNCLASSIFIED	#N/A
CM050634.115.g301880	SCO ORTHOFINDER	NON-CANDIDATE	HYALURONAN AND PROTEOGLYCAN LINK PROTEIN 4	62	372	124	biological regulation (GO:0065007), cellular process (GO:0009987), developmental process (GO:0032502), multicellular organismal process (GO:0032501)	#N/A
CM050634.115.g302080	SCO ORTHOFINDER	NON-CANDIDATE	POTASSIUM/SODIUM HYPERPOLARIZATION-ACTIVATED CYCLIC NUCLEOTIDE-GATED CHANNEL 2	64	885	295	biological regulation (GO:0065007), cellular process (GO:0009987), localization (GO:0051179)	#N/A
CM050634.115.g302160	SCO ORTHOFINDER	NON-CANDIDATE	RGM DOMAIN FAMILY, MEMBER D	64	669	223	biological regulation (GO:0065007), cellular process (GO:0009987), response to stimulus (GO:0050896)	#N/A
CM050634.115.g302230	SCO ORTHOFINDER	NON-CANDIDATE	TR-TYPE G DOMAIN-CONTAINING PROTEIN	61	375	125	biological regulation (GO:0065007), metabolic process (GO:0008152)	#N/A
CM050634.115.g302550	SCO ORTHOFINDER	NON-CANDIDATE	INACTIVE TYROSINE-PROTEIN KINASE 7	64	357	119	cellular process (GO:0009987)	#N/A
CM050634.115.g302640	SCO ORTHOFINDER	NON-CANDIDATE	COMM DOMAIN CONTAINING PROTEIN 2	62	201	67	UNCLASSIFIED	#N/A
CP	SCO ORTHOFINDER	NON-CANDIDATE	CERULOPLASMIN	62	285	95	UNCLASSIFIED	#N/A
CTBS	SCO ORTHOFINDER	NON-CANDIDATE	DI-N-ACETYLCHITOBIASE	56	288	96	UNCLASSIFIED	#N/A
CM050634.115.g303230	SCO ORTHOFINDER	NON-CANDIDATE	CAMP-DEPENDENT PROTEIN KINASE	63	210	70	biological regulation (GO:0065007), cellular process (GO:0009987), response to stimulus (GO:0050896)	#N/A
CM050634.115.g303410	SCO ORTHOFINDER	NON-CANDIDATE	ATP-DEPENDENT RNA HELICASE DDX49-RELATED	61	213	71	cellular process (GO:0009987), metabolic process (GO:0008152)	#N/A
CM050634.115.g303450	SCO ORTHOFINDER	NON-CANDIDATE	TRIMERIC INTRACELLULAR CATION CHANNEL TYPE A	56	222	74	UNCLASSIFIED	#N/A
CM050634.115.g303480	SCO ORTHOFINDER	NON-CANDIDATE	SOLUTE CARRIER FAMILY 35 MEMBER E1	62	321	107	UNCLASSIFIED	#N/A
CM050634.115.g303600	SCO ORTHOFINDER	NON-CANDIDATE	NADH DEHYDROGENASE [UBIQUINONE] IRON-SULFUR PROTEIN 7, MITOCHONDRIAL	55	237	79	cellular process (GO:0009987), localization (GO:0051179), metabolic process (GO:0008152)	#N/A
CM050634.115.g303660	SCO ORTHOFINDER	NON-CANDIDATE	40S RIBOSOMAL PROTEIN S15	49	234	78	cellular process (GO:0009987)	#N/A
CM050634.115.g303780	SCO ORTHOFINDER	NON-CANDIDATE	PROTEIN KINASE DOMAIN-CONTAINING PROTEIN	62	753	251	biological regulation (GO:0065007), cellular process (GO:0009987), response to stimulus (GO:0050896)	#N/A
CM050634.115.g303790	SCO ORTHOFINDER	NON-CANDIDATE	DNA POLYMERASE EPSILON SUBUNIT 4	53	288	96	cellular process (GO:0009987), metabolic process (GO:0008152)	#N/A
CM050634.115.g304000	SCO ORTHOFINDER	NON-CANDIDATE	GROWTH ARREST AND DNA DAMAGE-INDUCIBLE PROTEIN GADD45 BETA	64	234	78	biological regulation (GO:0065007)	#N/A
CM050634.115.g304230	SCO ORTHOFINDER	NON-CANDIDATE	THYMIC STROMAL COTRANSPORTER HOMOLOG	63	951	317	cellular process (GO:0009987), localization (GO:0051179)	#N/A
MED16	SCO ORTHOFINDER	NON-CANDIDATE	THYROID HORMONE RECEPTOR-ASSOCIATED PROTEIN-RELATED	63	474	158	biological regulation (GO:0065007)	#N/A
CM050634.115.g304490	SCO ORTHOFINDER	NON-CANDIDATE	ATP SYNTHASE SUBUNIT BETA, MITOCHONDRIAL	52	225	75	metabolic process (GO:0008152), response to stimulus (GO:0050896)	#N/A
CM050634.115.g304570	SCO ORTHOFINDER	NON-CANDIDATE	PROSTAGLANDIN F2-ALPHA RECEPTOR	63	804	268	biological regulation (GO:0065007), cellular process (GO:0009987), response to stimulus (GO:0050896)	#N/A
CM050634.115.g304740	SCO ORTHOFINDER	NON-CANDIDATE	U2 SMALL NUCLEAR RIBONUCLEOPROTEIN AUXILIARY FACTOR 35 KDA SUBUNIT-RELATED PROTEIN 2	64	888	296	cellular process (GO:0009987), metabolic process (GO:0008152)	#N/A
CM050634.115.g304820	SCO ORTHOFINDER	NON-CANDIDATE	KERATIN 17-RELATED	56	540	180	UNCLASSIFIED	#N/A
CM050634.115.g304830	SCO ORTHOFINDER	NON-CANDIDATE	KERATIN 97-RELATED	61	378	126	UNCLASSIFIED	#N/A
CM050634.115.g304930	SCO ORTHOFINDER	NON-CANDIDATE	G-PROTEIN COUPLED RECEPTOR 179-RELATED	64	912	304	UNCLASSIFIED	#N/A
CM050634.115.g304950	SCO ORTHOFINDER	NON-CANDIDATE	PUROMYCIN-SENSITIVE AMINOPEPTIDASE-RELATED	62	225	75	biological regulation (GO:0065007), cellular process (GO:0009987)	#N/A
CM050634.115.g305290	SCO ORTHOFINDER	NON-CANDIDATE	T-BOX BRAIN PROTEIN 1	63	732	244	biological regulation (GO:0065007), cellular process (GO:0009987), metabolic process (GO:0008152)	#N/A
CM050634.115.g306030	SCO ORTHOFINDER	NON-CANDIDATE	PROTEIN FAM43A	63	1038	346	UNCLASSIFIED	#N/A
CM050634.115.g306180	SCO ORTHOFINDER	NON-CANDIDATE	ATP-DEPENDENT RNA HELICASE DDX59-RELATED	63	834	278	UNCLASSIFIED	#N/A
CM050634.115.g306720	SCO ORTHOFINDER	NON-CANDIDATE	ONE CUT DOMAIN FAMILY MEMBER 3	63	1029	343	metabolic process (GO:0008152)	#N/A
CM050635.116.g310070	SCO ORTHOFINDER	NON-CANDIDATE	LIX1-LIKE PROTEIN	60	252	84	cellular process (GO:0009987), metabolic process (GO:0008152)	#N/A
CM050635.116.g310360	SCO ORTHOFINDER	NON-CANDIDATE	NUCLEOPORIN SEH1	61	207	69	biological regulation (GO:0065007), cellular process (GO:0009987), response to stimulus (GO:0050896)	#N/A
CM050635.116.g310390	SCO ORTHOFINDER	NON-CANDIDATE	LOW-DENSITY LIPOPROTEIN RECEPTOR CLASS A DOMAIN-CONTAINING PROTEIN 4	63	501	167	biological regulation (GO:0065007)	#N/A
CM050635.116.g311410	SCO ORTHOFINDER	NON-CANDIDATE	METEORIN-LIKE PROTEIN	61	387	129	biological regulation (GO:0065007), homeostatic process (GO:0042592), multicellular organismal process (GO:0032501)	#N/A
CM050635.116.g311520	SCO ORTHOFINDER	NON-CANDIDATE	4-GALACTOSYL-N-ACETYLGLUCOSAMINIDE 3-ALPHA-L-FUCOSYLTRANSFERASE 9	63	1089	363	metabolic process (GO:0008152), catalytic activity (GO:0003824)	#N/A
CM050635.116.g311920	SCO ORTHOFINDER	NON-CANDIDATE	SUBFAMILY NOT NAMED	62	534	178	metabolic process (GO:0008152)	#N/A
CM050635.116.g312020	SCO ORTHOFINDER	NON-CANDIDATE	CLAUDIN	64	645	215	cellular process (GO:0009987)	#N/A
CM050635.116.g312190	SCO ORTHOFINDER	NON-CANDIDATE	ZINC FINGER PROTEIN 367	63	585	195	metabolic process (GO:0008152)	#N/A
CM050635.116.g312220	SCO ORTHOFINDER	NON-CANDIDATE	PROCOLLAGEN GALACTOSYLTRANSFERASE 1	59	270	90	UNCLASSIFIED	#N/A
CM050635.116.g313470	SCO ORTHOFINDER	NON-CANDIDATE	EUKARYOTIC TRANSLATION INITIATION FACTOR 3 SUBUNIT G	60	237	79	cellular process (GO:0009987), immune system process (GO:0002376)	#N/A
CM050635.116.g313770	SCO ORTHOFINDER	NON-CANDIDATE	TRANSCRIPTION FACTOR SP9	64	1335	445	biological regulation (GO:0065007), cellular process (GO:0009987), metabolic process (GO:0008152)	#N/A
CM050635.116.g313810	SCO ORTHOFINDER	NON-CANDIDATE	DNA-DIRECTED RNA POLYMERASE I SUBUNIT RPA43	62	447	149	UNCLASSIFIED	#N/A
CM050635.116.g313840	SCO ORTHOFINDER	NON-CANDIDATE	FER3-LIKE PROTEIN	63	426	142	biological regulation (GO:0065007)	#N/A
CM050635.116.g313850	SCO ORTHOFINDER	NON-CANDIDATE	TWIST-RELATED PROTEIN 2	64	504	168	biological regulation (GO:0065007), cellular process (GO:0009987), immune system process (GO:0002376)response to stimulus (GO:0050896)	#N/A
CM050635.116.g313950	SCO ORTHOFINDER	NON-CANDIDATE	BIOTINIDASE-RELATED	63	1200	400	UNCLASSIFIED	#N/A
CM050635.116.g314020	SCO ORTHOFINDER	NON-CANDIDATE	SMALL NUCLEAR RIBONUCLEOPROTEIN SM D1	51	339	113	cellular process (GO:0009987), metabolic process (GO:0008152)	#N/A
CM050635.116.g314130	SCO ORTHOFINDER	NON-CANDIDATE	LEUCINE-RICH REPEAT-CONTAINING PROTEIN 3B	64	780	260	UNCLASSIFIED	#N/A
EPPK1	SCO ORTHOFINDER	NON-CANDIDATE	EPIPLAKIN	56	1137	379	cellular process (GO:0009987), response to stimulus (GO:0050896)	#N/A
LOC132899986	SCO ORTHOFINDER	NON-CANDIDATE	TRANSMEMBRANE PROTEIN 74	63	774	258	UNCLASSIFIED	#N/A
CM050635.116.g314500	SCO ORTHOFINDER	NON-CANDIDATE	THYROLIBERIN RECEPTOR	62	756	252	biological regulation (GO:0065007), cellular process (GO:0009987), response to stimulus (GO:0050896)	#N/A
CM050635.116.g314580	SCO ORTHOFINDER	NON-CANDIDATE	GROWTH/DIFFERENTIATION FACTOR 6-B	64	882	294	biological regulation (GO:0065007), cellular process (GO:0009987), response to stimulus (GO:0050896)	#N/A
CM050635.116.g314740	SCO ORTHOFINDER	NON-CANDIDATE	GAP JUNCTION BETA-3 PROTEIN	64	765	255	biological regulation (GO:0065007), cellular process (GO:0009987)	#N/A
CM050635.116.g314750	SCO ORTHOFINDER	NON-CANDIDATE	GAP JUNCTION PROTEIN	64	813	271	biological regulation (GO:0065007), cellular process (GO:0009987)	#N/A
CM050635.116.g314780	SCO ORTHOFINDER	NON-CANDIDATE	HAIRY/ENHANCER-OF-SPLIT RELATED WITH YRPW MOTIF-LIKE PROTEIN	63	669	223	biological regulation (GO:0065007), cellular process (GO:0009987), developmental process (GO:0032502), multicellular organismal process (GO:0032501), response to stimulus (GO:0050896)	#N/A
CM050635.116.g314860	SCO ORTHOFINDER	NON-CANDIDATE	RDD DOMAIN-CONTAINING PROTEIN	61	396	132	UNCLASSIFIED	#N/A
CM050635.116.g315030	SCO ORTHOFINDER	NON-CANDIDATE	ZINC FINGER AND BTB DOMAIN-CONTAINING PROTEIN 10	64	900	300	biological regulation (GO:0065007)	#N/A
CM050635.116.g315090	SCO ORTHOFINDER	NON-CANDIDATE	HAIRY/ENHANCER-OF-SPLIT RELATED WITH YRPW MOTIF PROTEIN 1	64	615	205	biological regulation (GO:0065007), cellular process (GO:0009987), developmental process (GO:0032502), multicellular organismal process (GO:0032501), response to stimulus (GO:0050896)	#N/A
CM050635.116.g315220	SCO ORTHOFINDER	NON-CANDIDATE	HOMEOBOX PROTEIN DLX-5	64	369	123	biological regulation (GO:0065007), cellular process (GO:0009987), developmental process (GO:0032502), multicellular organismal process (GO:0032501)	#N/A
CM050635.116.g315230	SCO ORTHOFINDER	NON-CANDIDATE	HOMEOBOX PROTEIN DLX-6	64	309	103	biological regulation (GO:0065007), cellular process (GO:0009987), developmental process (GO:0032502), multicellular organismal process (GO:0032501)	#N/A
CM050635.116.g315440	SCO ORTHOFINDER	NON-CANDIDATE	HEPACAM FAMILY MEMBER 2	62	351	117	UNCLASSIFIED	#N/A
CM050635.116.g315530	SCO ORTHOFINDER	NON-CANDIDATE	POLYPEPTIDE N-ACETYLGALACTOSAMINYLTRANSFERASE 12	62	339	113	metabolic process (GO:0008152)	#N/A
CM050635.116.g315620	SCO ORTHOFINDER	NON-CANDIDATE	CCN FAMILY MEMBER 4	61	297	99	biological regulation (GO:0065007), cellular process (GO:0009987), response to stimulus (GO:0050896)	#N/A
CM050635.116.g315680	SCO ORTHOFINDER	NON-CANDIDATE	BONE MORPHOGENETIC PROTEIN 8A-RELATED	63	510	170	UNCLASSIFIED	#N/A
CM050635.116.g316010	SCO ORTHOFINDER	NON-CANDIDATE	PEFLIN	62	315	105	UNCLASSIFIED	#N/A
CM050635.116.g316140	SCO ORTHOFINDER	NON-CANDIDATE	PROTEIN L-MYC-RELATED	63	645	215	biological regulation (GO:0065007)	#N/A
CM050635.116.g316230	SCO ORTHOFINDER	NON-CANDIDATE	SYNCOILIN	63	765	255	UNCLASSIFIED	#N/A
CM050635.116.g316340	SCO ORTHOFINDER	NON-CANDIDATE	ADSEVERIN	53	243	81	biological regulation (GO:0065007), cellular process (GO:0009987), developmental process (GO:0032502), multicellular organismal process (GO:0032501)	#N/A
CM050635.116.g316360	SCO ORTHOFINDER	NON-CANDIDATE	SI:CH211-57N23.4	62	327	109	cellular process (GO:0009987)	#N/A
CM050635.116.g316480	SCO ORTHOFINDER	NON-CANDIDATE	TUBULOINTERSTITIAL NEPHRITIS ANTIGEN-LIKE	62	312	104	metabolic process (GO:0008152)	#N/A
CM050635.116.g316640	SCO ORTHOFINDER	NON-CANDIDATE	PROTEASOME SUBUNIT BETA	61	225	75	UNCLASSIFIED	#N/A
CM050635.116.g316710	SCO ORTHOFINDER	NON-CANDIDATE	SUBFAMILY NOT NAMED	63	252	84	metabolic process (GO:0008152)	#N/A
CM050635.116.g316810	SCO ORTHOFINDER	NON-CANDIDATE	SERINE/THREONINE-PROTEIN KINASE DCLK3	64	1587	529	UNCLASSIFIED	#N/A
SDC3	SCO ORTHOFINDER	NON-CANDIDATE	SYNDECAN-3	63	855	285	cellular process (GO:0009987)	#N/A
CM050635.116.g316960	SCO ORTHOFINDER	NON-CANDIDATE	G PROTEIN-COUPLED RECEPTOR 186	63	975	325	biological regulation (GO:0065007), cellular process (GO:0009987), response to stimulus (GO:0050896)	#N/A
FAM83HB	SCO ORTHOFINDER	NON-CANDIDATE	PROTEIN FAM83H	64	2919	973	biological regulation (GO:0065007), cellular process (GO:0009987), localization (GO:0051179), response to stimulus (GO:0050896)	#N/A
CM050635.116.g317200	SCO ORTHOFINDER	NON-CANDIDATE	LEUCINE-RICH REPEAT-CONTAINING PROTEIN 14B	64	900	300	UNCLASSIFIED	#N/A
UTP23	SCO ORTHOFINDER	NON-CANDIDATE	RRNA-PROCESSING PROTEIN UTP23 HOMOLOG	63	438	146	UNCLASSIFIED	#N/A
CM050635.116.g317550	SCO ORTHOFINDER	NON-CANDIDATE	ACTIN-BINDING RHO-ACTIVATING PROTEIN	63	636	212	biological regulation (GO:0065007)	#N/A
CM050635.116.g317690	SCO ORTHOFINDER	NON-CANDIDATE	SUBFAMILY NOT NAMED	64	681	227	metabolic process (GO:0008152)	#N/A
CM050635.116.g317770	SCO ORTHOFINDER	NON-CANDIDATE	SI:DKEY-27O4.1-RELATED	64	1791	597	UNCLASSIFIED	#N/A
CM050635.116.g318110	SCO ORTHOFINDER	NON-CANDIDATE	FASCIN	64	828	276	cellular process (GO:0009987)	#N/A
CM050635.116.g318210	SCO ORTHOFINDER	NON-CANDIDATE	ACTIN-RELATED PROTEIN 2/3 COMPLEX SUBUNIT 1B	64	291	97	cellular process (GO:0009987)	#N/A
CM050635.116.g318420	SCO ORTHOFINDER	NON-CANDIDATE	EUKARYOTIC TRANSLATION INITIATION FACTOR 3 SUBUNIT B	63	210	70	cellular process (GO:0009987), metabolic process (GO:0008152)	#N/A
CM050635.116.g318460	SCO ORTHOFINDER	NON-CANDIDATE	BETA-1,3-N-ACETYLGLUCOSAMINYLTRANSFERASE LUNATIC FRINGE	63	456	152	biological regulation (GO:0065007)	#N/A
CM050635.116.g318540	SCO ORTHOFINDER	NON-CANDIDATE	RRNA METHYLTRANSFERASE 2, MITOCHONDRIAL	63	420	140	cellular process (GO:0009987), metabolic process (GO:0008152)	#N/A
CM050635.116.g318660	SCO ORTHOFINDER	NON-CANDIDATE	SI:DKEY-43P13.5	63	369	123	UNCLASSIFIED	#N/A
CM050635.116.g318690	SCO ORTHOFINDER	NON-CANDIDATE	HOMEOBOX PROTEIN UNC-4 HOMOLOG	63	999	333	biological regulation (GO:0065007)	#N/A
CM050635.116.g318900	SCO ORTHOFINDER	NON-CANDIDATE	RECQ-MEDIATED GENOME INSTABILITY PROTEIN 2 RMI2	59	294	98	biological regulation (GO:0065007), cellular process (GO:0009987), metabolic process (GO:0008152), response to stimulus (GO:0050896)	#N/A
CM050635.116.g319020	SCO ORTHOFINDER	NON-CANDIDATE	HEPARAN SULFATE GLUCOSAMINE 3-O-SULFOTRANSFERASE 4	64	642	214	UNCLASSIFIED	#N/A
CM050635.116.g319130	SCO ORTHOFINDER	NON-CANDIDATE	HEPARAN SULFATE GLUCOSAMINE 3-O-SULFOTRANSFERASE 2	64	606	202	UNCLASSIFIED	#N/A
CM050635.116.g319150	SCO ORTHOFINDER	NON-CANDIDATE	BTB/POZ DOMAIN-CONTAINING PROTEIN KCTD5	63	216	72	metabolic process (GO:0008152)	#N/A
CM050635.116.g319470	SCO ORTHOFINDER	NON-CANDIDATE	PROTEIN SHISA-9	63	519	173	biological regulation (GO:0065007), metabolic process (GO:0008152)	#N/A
CM050635.116.g319610	SCO ORTHOFINDER	NON-CANDIDATE	UBA-LIKE DOMAIN-CONTAINING PROTEIN 1	62	261	87	UNCLASSIFIED	#N/A
CM050635.116.g319630	SCO ORTHOFINDER	NON-CANDIDATE	ARYLALKYLAMINE N-ACETYLTRANSFERASE	63	309	103	response to stimulus (GO:0050896), rhythmic process (GO:0048511)	#N/A
CM050635.116.g319690	SCO ORTHOFINDER	NON-CANDIDATE	HEMOGLOBIN SUBUNIT EPSILON	64	225	75	cellular process (GO:0009987), metabolic process (GO:0008152)	#N/A
CM050635.116.g319880	SCO ORTHOFINDER	NON-CANDIDATE	BASIC HELIX-LOOP-HELIX TRANSCRIPTION FACTOR SCLERAXIS	64	588	196	biological regulation (GO:0065007)	#N/A
CM050635.116.g320210	SCO ORTHOFINDER	NON-CANDIDATE	HOMEOBOX PROTEIN HOX-A1	63	615	205	biological regulation (GO:0065007)	#N/A
CM050635.116.g320320	SCO ORTHOFINDER	NON-CANDIDATE	TLR4 INTERACTOR WITH LEUCINE RICH REPEATS	64	2292	764	biological regulation (GO:0065007), cellular process (GO:0009987), immune system process (GO:0002376)response to stimulus (GO:0050896)	#N/A
CM050635.116.g321090	SCO ORTHOFINDER	NON-CANDIDATE	SI:DKEY-243K1.3	63	384	128	UNCLASSIFIED	#N/A
CM050635.116.g321290	SCO ORTHOFINDER	NON-CANDIDATE	39S RIBOSOMAL PROTEIN L44, MITOCHONDRIAL	63	291	97	biological regulation (GO:0065007), cellular process (GO:0009987), metabolic process (GO:0008152)	#N/A
CM050635.116.g321580	SCO ORTHOFINDER	NON-CANDIDATE	SOMATOSTATIN	62	204	68	biological regulation (GO:0065007), cellular process (GO:0009987)	#N/A
CM050635.116.g321790	SCO ORTHOFINDER	NON-CANDIDATE	FRIZZLED-4	64	1413	471	biological regulation (GO:0065007), cellular process (GO:0009987), response to stimulus (GO:0050896)	#N/A
CM050635.116.g321970	SCO ORTHOFINDER	NON-CANDIDATE	B30.2/SPRY DOMAIN-CONTAINING PROTEIN-RELATED	64	1518	506	biological regulation (GO:0065007), cellular process (GO:0009987), response to stimulus (GO:0050896)	#N/A
CM050635.116.g322030	SCO ORTHOFINDER	NON-CANDIDATE	TYROSINASE	63	831	277	biological regulation (GO:0065007), cellular process (GO:0009987),metabolic process (GO:0008152)	#N/A
CM050635.116.g322060	SCO ORTHOFINDER	NON-CANDIDATE	TUBULOINTERSTITIAL NEPHRITIS ANTIGEN-LIKE 1	63	501	167	metabolic process (GO:0008152)	#N/A
CM050635.116.g322140	SCO ORTHOFINDER	NON-CANDIDATE	CLAUDIN	64	903	301	cellular process (GO:0009987)	#N/A
CM050635.116.g322150	SCO ORTHOFINDER	NON-CANDIDATE	CLAUDIN	63	885	295	cellular process (GO:0009987)	#N/A
CM050635.116.g322160	SCO ORTHOFINDER	NON-CANDIDATE	CLAUDIN	63	1053	351	cellular process (GO:0009987)	#N/A
CM050635.116.g322210	SCO ORTHOFINDER	NON-CANDIDATE	PHENYLALANINE--TRNA LIGASE BETA SUBUNIT	45	375	125	cellular process (GO:0009987), metabolic process (GO:0008152)	#N/A
CM050635.116.g322240	SCO ORTHOFINDER	NON-CANDIDATE	RING-TYPE DOMAIN-CONTAINING PROTEIN	53	786	262	metabolic process (GO:0008152)	#N/A
CM050635.116.g322460	SCO ORTHOFINDER	NON-CANDIDATE	HOMEOBOX PROTEIN OTX5	62	633	211	biological regulation (GO:0065007), binding (GO:0005488), transcription regulator activity (GO:0140110)	#N/A
CM050635.116.g322510	SCO ORTHOFINDER	NON-CANDIDATE	RNA POLYMERASE II-ASSOCIATED FACTOR 1 HOMOLOG	63	414	138	UNCLASSIFIED	#N/A
CM050635.116.g322660	SCO ORTHOFINDER	NON-CANDIDATE	MYELIN PROTEIN ZERO-LIKE PROTEIN 3	57	216	72	UNCLASSIFIED	#N/A
CM050635.116.g322800	SCO ORTHOFINDER	NON-CANDIDATE	IMMUNOGLOBULIN SUPERFAMILY MEMBER 11	63	468	156	cellular process (GO:0009987)	#N/A
CM050635.116.g323400	SCO ORTHOFINDER	NON-CANDIDATE	26S PROTEASOME NON-ATPASE REGULATORY SUBUNIT 2	64	246	82	metabolic process (GO:0008152)	#N/A
CM050635.116.g323420	SCO ORTHOFINDER	NON-CANDIDATE	ALKALINE PHOSPHATASE	62	216	72	cellular process (GO:0009987), metabolic process (GO:0008152)	#N/A
CM050636.117.g326080	SCO ORTHOFINDER	NON-CANDIDATE	PROTO-ONCOGENE SERINE/THREONINE-PROTEIN KINASE MOS	64	996	332	biological regulation (GO:0065007), cellular process (GO:0009987), response to stimulus (GO:0050896)	#N/A
CM050636.117.g326090	SCO ORTHOFINDER	NON-CANDIDATE	CLEFT LIP AND PALATE TRANSMEMBRANE PROTEIN 1	63	243	81	UNCLASSIFIED	#N/A
CM050636.117.g326340	SCO ORTHOFINDER	NON-CANDIDATE	POLYPEPTIDE N-ACETYLGALACTOSAMINYLTRANSFERASE 17	59	219	73	metabolic process (GO:0008152)	#N/A
CM050636.117.g326660	SCO ORTHOFINDER	NON-CANDIDATE	TNF RECEPTOR-ASSOCIATED FACTOR 4	63	627	209	biological regulation (GO:0065007), cellular process (GO:0009987), metabolic process (GO:0008152), response to stimulus (GO:0050896)	#N/A
CM050636.117.g327010	SCO ORTHOFINDER	NON-CANDIDATE	MEDIATOR OF RNA POLYMERASE II TRANSCRIPTION SUBUNIT 29	63	228	76	biological regulation (GO:0065007)	#N/A
CM050636.117.g327210	SCO ORTHOFINDER	NON-CANDIDATE	RIBOSOMAL PROTEIN S6 KINASE BETA-2	63	243	81	cellular process (GO:0009987), metabolic process (GO:0008152)	#N/A
CM050636.117.g327370	SCO ORTHOFINDER	NON-CANDIDATE	A DISINTEGRIN AND METALLOPROTEINASE WITH THROMBOSPONDIN MOTIFS 15	64	765	255	cellular process (GO:0009987),metabolic process (GO:0008152)	#N/A
CM050636.117.g327730	SCO ORTHOFINDER	NON-CANDIDATE	THAP DOMAIN-CONTAINING 12A-RELATED	63	1851	617	biological regulation (GO:0065007), metabolic process (GO:0008152)	#N/A
CM050636.117.g327790	SCO ORTHOFINDER	NON-CANDIDATE	ZONA PELLUCIDA-LIKE DOMAIN-CONTAINING 1B	62	219	73	UNCLASSIFIED	#N/A
CM050636.117.g328250	SCO ORTHOFINDER	NON-CANDIDATE	UBIQUITIN-ASSOCIATED AND SH3 DOMAIN-CONTAINING PROTEIN B	57	213	71	biological regulation (GO:0065007), cellular process (GO:0009987), metabolic process (GO:0008152), multicellular organismal process (GO:0032501), response to stimulus (GO:0050896)	#N/A
CM050636.117.g328460	SCO ORTHOFINDER	NON-CANDIDATE	ZGC:162608	63	798	266	biological regulation (GO:0065007), cellular process (GO:0009987), homeostatic process (GO:0042592), localization (GO:0051179), multicellular organismal process (GO:0032501)	#N/A
CM050636.117.g328510	SCO ORTHOFINDER	NON-CANDIDATE	ANKYRIN REPEAT AND PROTEIN KINASE DOMAIN-CONTAINING PROTEIN 1	63	1251	417	biological regulation (GO:0065007)	#N/A
CM050636.117.g328620	SCO ORTHOFINDER	NON-CANDIDATE	IG-LIKE DOMAIN-CONTAINING PROTEIN	61	345	115	UNCLASSIFIED	#N/A
CM050636.117.g328840	SCO ORTHOFINDER	NON-CANDIDATE	E3 UBIQUITIN-PROTEIN LIGASE CBL	64	372	124	biological regulation (GO:0065007), cellular process (GO:0009987), response to stimulus (GO:0050896)	#N/A
CM050636.117.g329530	SCO ORTHOFINDER	NON-CANDIDATE	ZGC:154093	63	804	268	biological regulation (GO:0065007), cellular process (GO:0009987)	#N/A
CM050636.117.g329600	SCO ORTHOFINDER	NON-CANDIDATE	SIGMA INTRACELLULAR RECEPTOR 2	63	261	87	UNCLASSIFIED	#N/A
CM050636.117.g329630	SCO ORTHOFINDER	NON-CANDIDATE	AMYLOID PROTEIN-BINDING PROTEIN 2	63	270	90	metabolic process (GO:0008152)	#N/A
CM050636.117.g329800	SCO ORTHOFINDER	NON-CANDIDATE	ADAPTER MOLECULE CRK	64	579	193	biological regulation (GO:0065007), cellular process (GO:0009987), immune system process (GO:0002376), metabolic process (GO:0008152)	#N/A
CM050636.117.g329820	SCO ORTHOFINDER	NON-CANDIDATE	CARBOXYPEPTIDASE D	63	651	217	metabolic process (GO:0008152)	#N/A
CM050636.117.g329880	SCO ORTHOFINDER	NON-CANDIDATE	ABHYDROLASE DOMAIN-CONTAINING 15A	62	549	183	cellular process (GO:0009987), metabolic process (GO:0008152)	#N/A
CM050636.117.g330040	SCO ORTHOFINDER	NON-CANDIDATE	MATRIX METALLOPEPTIDASE 20B (ENAMELYSIN)	60	288	96	developmental process (GO:0032502), reproduction (GO:0000003)	#N/A
CM050636.117.g330210	SCO ORTHOFINDER	NON-CANDIDATE	REPLICATION PROTEIN A 70 KDA DNA-BINDING SUBUNIT A	63	210	70	cellular process (GO:0009987), reproductive process (GO:0022414)	#N/A
CM050636.117.g330380	SCO ORTHOFINDER	NON-CANDIDATE	PROTEIN PHOSPHATASE 1D	63	366	122	biological regulation (GO:0065007), cellular process (GO:0009987), metabolic process (GO:0008152)	#N/A
CM050636.117.g330420	SCO ORTHOFINDER	NON-CANDIDATE	T-BOX TRANSCRIPTION FACTOR TBX2	64	609	203	biological regulation (GO:0065007), cellular process (GO:0009987), developmental process (GO:0032502)	#N/A
CM050636.117.g330620	SCO ORTHOFINDER	NON-CANDIDATE	WD REPEAT AND SOCS BOX-CONTAINING PROTEIN 1	59	273	91	metabolic process (GO:0008152)	#N/A
POLR1G	SCO ORTHOFINDER	NON-CANDIDATE	DNA-DIRECTED RNA POLYMERASE I SUBUNIT RPA34	64	729	243	UNCLASSIFIED	#N/A
CM050636.117.g330810	SCO ORTHOFINDER	NON-CANDIDATE	RNA-BINDING PROTEIN NOVA-2	64	1029	343	biological regulation (GO:0065007), cellular process (GO:0009987), metabolic process (GO:0008152)	#N/A
CM050636.117.g331140	SCO ORTHOFINDER	NON-CANDIDATE	E3 UBIQUITIN-PROTEIN LIGASE RNF169	63	1188	396	cellular process (GO:0009987), metabolic process (GO:0008152), response to stimulus (GO:0050896)	#N/A
CM050636.117.g331240	SCO ORTHOFINDER	NON-CANDIDATE	E3 UBIQUITIN-PROTEIN LIGASE TRIM50	63	573	191	metabolic process (GO:0008152)	#N/A
CM050636.117.g331310	SCO ORTHOFINDER	NON-CANDIDATE	CEREBELLIN 18	61	312	104	UNCLASSIFIED	#N/A
CM050636.117.g331380	SCO ORTHOFINDER	NON-CANDIDATE	P2Y PURINOCEPTOR 14	63	1038	346	biological regulation (GO:0065007), cellular process (GO:0009987), response to stimulus (GO:0050896)	#N/A
CM050636.117.g331400	SCO ORTHOFINDER	NON-CANDIDATE	G-PROTEIN COUPLED RECEPTOR 171-RELATED	63	996	332	biological regulation (GO:0065007), cellular process (GO:0009987), response to stimulus (GO:0050896)	#N/A
CM050636.117.g331410	SCO ORTHOFINDER	NON-CANDIDATE	CLARIN-1	50	264	88	multicellular organismal process (GO:0032501)	#N/A
CM050636.117.g331530	SCO ORTHOFINDER	NON-CANDIDATE	SIMILAR TO VERTEBRATE MID1 INTERACTING-LIKE PROTEIN	63	411	137	biological regulation (GO:0065007)	#N/A
CM050636.117.g331670	SCO ORTHOFINDER	NON-CANDIDATE	LYSOPHOSPHATIDIC ACID RECEPTOR 6	64	1134	378	biological regulation (GO:0065007)	#N/A
CM050636.117.g331950	SCO ORTHOFINDER	NON-CANDIDATE	MITOCHONDRIAL INTERMEDIATE PEPTIDASE	60	213	71	cellular process (GO:0009987), localization (GO:0051179), metabolic process (GO:0008152)	#N/A
CM050636.117.g332370	SCO ORTHOFINDER	NON-CANDIDATE	LIM/HOMEOBOX PROTEIN LHX1	63	387	129	biological regulation (GO:0065007), cellular process (GO:0009987), developmental process (GO:0032502), multicellular organismal process (GO:0032501)	#N/A
CM050636.117.g332390	SCO ORTHOFINDER	NON-CANDIDATE	TETRASPANIN-13	60	261	87	UNCLASSIFIED	#N/A
CM050636.117.g332400	SCO ORTHOFINDER	NON-CANDIDATE	ANKYRIN REPEAT AND MYND DOMAIN-CONTAINING PROTEIN 2	60	222	74	UNCLASSIFIED	#N/A
CM050636.117.g332430	SCO ORTHOFINDER	NON-CANDIDATE	SCLEROSTIN DOMAIN-CONTAINING PROTEIN 1	63	423	141	biological regulation (GO:0065007)	#N/A
CM050636.117.g332440	SCO ORTHOFINDER	NON-CANDIDATE	HOMEOBOX PROTEIN MOX-2	63	516	172	biological regulation (GO:0065007), developmental process (GO:0032502), multicellular organismal process (GO:0032501)	#N/A
CM050636.117.g332520	SCO ORTHOFINDER	NON-CANDIDATE	TRANSMEMBRANE PROTEIN 106B	60	204	68	UNCLASSIFIED	#N/A
CM050636.117.g332680	SCO ORTHOFINDER	NON-CANDIDATE	LYMPHOTOXIN-ALPHA	64	456	152	biological regulation (GO:0065007)	#N/A
CM050636.117.g332700	SCO ORTHOFINDER	NON-CANDIDATE	SH3 DOMAIN-BINDING PROTEIN 5-LIKE	64	588	196	biological regulation (GO:0065007), cellular process (GO:0009987), response to stimulus (GO:0050896)	#N/A
CM050636.117.g332770	SCO ORTHOFINDER	NON-CANDIDATE	E3 UBIQUITIN-PROTEIN LIGASE RING2	63	297	99	UNCLASSIFIED	#N/A
CM050636.117.g332800	SCO ORTHOFINDER	NON-CANDIDATE	PROSTAGLANDIN G/H SYNTHASE 2	61	411	137	metabolic process (GO:0008152), catalytic activity (GO:0003824)	#N/A
CM050636.117.g332890	SCO ORTHOFINDER	NON-CANDIDATE	PROTEOGLYCAN 4A	63	207	69	UNCLASSIFIED	#N/A
CM050636.117.g332910	SCO ORTHOFINDER	NON-CANDIDATE	DUAL SPECIFICITY PROTEIN PHOSPHATASE 12	62	285	95	cellular process (GO:0009987), metabolic process (GO:0008152)	#N/A
CM050636.117.g333170	SCO ORTHOFINDER	NON-CANDIDATE	TLC DOMAIN-CONTAINING PROTEIN 4	60	324	108	homeostatic process (GO:0042592)	#N/A
CM050636.117.g333180	SCO ORTHOFINDER	NON-CANDIDATE	CALPONIN	64	342	114	cellular process (GO:0009987)	#N/A
CM050636.117.g333240	SCO ORTHOFINDER	NON-CANDIDATE	SOLUTE CARRIER FAMILY 25 MEMBER 36	63	291	97	cellular process (GO:0009987), localization (GO:0051179)	#N/A
KIRREL3L	SCO ORTHOFINDER	NON-CANDIDATE	KIN OF IRRE-LIKE PROTEIN 2	63	519	173	cellular process (GO:0009987)	#N/A
CM050636.117.g334160	SCO ORTHOFINDER	NON-CANDIDATE	NEUTROPHIL COLLAGENASE	63	237	79	cellular process (GO:0009987), metabolic process (GO:0008152)	#N/A
CM050636.117.g334350	SCO ORTHOFINDER	NON-CANDIDATE	HEAT SHOCK 70 KDA PROTEIN 13	63	561	187	UNCLASSIFIED	#N/A
CM050636.117.g334420	SCO ORTHOFINDER	NON-CANDIDATE	NUCLEAR FRAGILE X MENTAL RETARDATION-INTERACTING PROTEIN 2	63	1704	568	UNCLASSIFIED	#N/A
CM050636.117.g336470	SCO ORTHOFINDER	NON-CANDIDATE	TRANSCRIPTION INITIATION FACTOR IIB	60	276	92	multicellular organismal process (GO:0032501)	#N/A
CM050636.117.g336510	SCO ORTHOFINDER	NON-CANDIDATE	CLAUDIN-18	63	219	73	cellular process (GO:0009987)	#N/A
CM050636.117.g336550	SCO ORTHOFINDER	NON-CANDIDATE	SERINE/THREONINE-PROTEIN KINASE 25	64	216	72	cellular process (GO:0009987), metabolic process (GO:0008152)	#N/A
CM050636.117.g337110	SCO ORTHOFINDER	NON-CANDIDATE	MYOSIN HEAVY CHAIN, NON-MUSCLE	63	762	254	UNCLASSIFIED	#N/A
CM050636.117.g337400	SCO ORTHOFINDER	NON-CANDIDATE	PROPIONYL-COA CARBOXYLASE BETA CHAIN, MITOCHONDRIAL	53	234	78	UNCLASSIFIED	#N/A
CM050636.117.g337510	SCO ORTHOFINDER	NON-CANDIDATE	CLAUDIN-11	63	258	86	cellular process (GO:0009987)	#N/A
CM050636.117.g337710	SCO ORTHOFINDER	NON-CANDIDATE	POLYPYRIMIDINE TRACT-BINDING PROTEIN 1	54	213	71	biological regulation (GO:0065007)	#N/A
CM050636.117.g337810	SCO ORTHOFINDER	NON-CANDIDATE	MEDIUM-CHAIN SPECIFIC ACYL-COA DEHYDROGENASE, MITOCHONDRIAL	62	276	92	cellular process (GO:0009987), metabolic process (GO:0008152)	#N/A
CM050637.118.g341910	SCO ORTHOFINDER	NON-CANDIDATE	MOTOR NEURON AND PANCREAS HOMEOBOX PROTEIN	62	261	87	biological regulation (GO:0065007), cellular process (GO:0009987), developmental process (GO:0032502), multicellular organismal process (GO:0032501)	#N/A
CM050637.118.g341920	SCO ORTHOFINDER	NON-CANDIDATE	BIFUNCTIONAL PURINE BIOSYNTHESIS PROTEIN ATIC	61	204	68	cellular process (GO:0009987), metabolic process (GO:0008152)	#N/A
CM050637.118.g341950	SCO ORTHOFINDER	NON-CANDIDATE	EPHRIN-B2	64	360	120	immune system process (GO:0002376), cellular process (GO:0009987), developmental process (GO:0032502)	#N/A
CM050637.118.g343120	SCO ORTHOFINDER	NON-CANDIDATE	SODIUM/GLUCOSE COTRANSPORTER 5	61	225	75	UNCLASSIFIED	#N/A
CM050637.118.g343130	SCO ORTHOFINDER	NON-CANDIDATE	SI:DKEY-27O4.1-RELATED	64	1272	424	UNCLASSIFIED	#N/A
CM050637.118.g343280	SCO ORTHOFINDER	NON-CANDIDATE	FASCIN	64	825	275	cellular process (GO:0009987)	#N/A
CM050637.118.g343300	SCO ORTHOFINDER	NON-CANDIDATE	UPF0472 PROTEIN C16ORF72	63	267	89	UNCLASSIFIED	#N/A
CM050637.118.g343470	SCO ORTHOFINDER	NON-CANDIDATE	VOLTAGE-DEPENDENT CALCIUM CHANNEL GAMMA-3 SUBUNIT	62	516	172	biological regulation (GO:0065007), cellular process (GO:0009987), localization (GO:0051179), multicellular organismal process (GO:0032501)	#N/A
CM050637.118.g343540	SCO ORTHOFINDER	NON-CANDIDATE	ENDORIBONUCLEASE	62	291	97	biological regulation (GO:0065007), cellular process (GO:0009987), response to stimulus (GO:0050896)	#N/A
CM050637.118.g343770	SCO ORTHOFINDER	NON-CANDIDATE	PROTEIN DISULFIDE-ISOMERASE A2	63	285	95	cellular process (GO:0009987), response to stimulus (GO:0050896)	#N/A
CM050637.118.g344150	SCO ORTHOFINDER	NON-CANDIDATE	PROTEIN CANOPY HOMOLOG 3	57	246	82	UNCLASSIFIED	#N/A
CM050637.118.g344220	SCO ORTHOFINDER	NON-CANDIDATE	SODIUM/POTASSIUM-TRANSPORTING ATPASE SUBUNIT BETA-1	63	255	85	cellular process (GO:0009987), homeostatic process (GO:0042592), localization (GO:0051179), molecular function regulator activity (GO:0098772)	#N/A
CM050637.118.g344460	SCO ORTHOFINDER	NON-CANDIDATE	IMPORTIN-5	56	261	87	cellular process (GO:0009987), localization (GO:0051179)	#N/A
CM050637.118.g345050	SCO ORTHOFINDER	NON-CANDIDATE	39S RIBOSOMAL PROTEIN L16, MITOCHONDRIAL	62	294	98	biological regulation (GO:0065007), cellular process (GO:0009987), metabolic process (GO:0008152)	#N/A
CM050637.118.g345060	SCO ORTHOFINDER	NON-CANDIDATE	PROTEIN FAM172B-RELATED	64	954	318	biological regulation (GO:0065007), cellular process (GO:0009987)	#N/A
CM050637.118.g345080	SCO ORTHOFINDER	NON-CANDIDATE	TRNA METHYLTRANSFERASE 10 HOMOLOG C	64	1470	490	biological regulation (GO:0065007), cellular process (GO:0009987), metabolic process (GO:0008152)	#N/A
CM050637.118.g345210	SCO ORTHOFINDER	NON-CANDIDATE	RHODOPSIN KINASE GRK1	64	696	232	biological regulation (GO:0065007), cellular process (GO:0009987), metabolic process (GO:0008152)	#N/A
CM050637.118.g345280	SCO ORTHOFINDER	NON-CANDIDATE	LYSOSOME-ASSOCIATED MEMBRANE GLYCOPROTEIN 1	55	213	71	cellular process (GO:0009987), reproductive process (GO:0022414)	#N/A
CM050637.118.g345530	SCO ORTHOFINDER	NON-CANDIDATE	TRANSMEMBRANE PROTEIN 39A	63	339	113	biological regulation (GO:0065007)	#N/A
CM050637.118.g345550	SCO ORTHOFINDER	NON-CANDIDATE	PROTEIN HIKESHI	56	240	80	cellular process (GO:0009987), localization (GO:0051179)	#N/A
CM050637.118.g345760	SCO ORTHOFINDER	NON-CANDIDATE	ADRENODOXIN, MITOCHONDRIAL	47	252	84	UNCLASSIFIED	#N/A
CM050637.118.g346000	SCO ORTHOFINDER	NON-CANDIDATE	PROTOCADHERIN 8	64	2391	797	cellular process (GO:0009987)	#N/A
CM050637.118.g346030	SCO ORTHOFINDER	NON-CANDIDATE	PROTOCADHERIN-8	64	2442	814	cellular process (GO:0009987)	#N/A
CM050637.118.g346060	SCO ORTHOFINDER	NON-CANDIDATE	ENDOTHELIN RECEPTOR TYPE B	61	411	137	biological regulation (GO:0065007), cellular process (GO:0009987)pigmentation (GO:0043473), response to stimulus (GO:0050896)	#N/A
CM050637.118.g346220	SCO ORTHOFINDER	NON-CANDIDATE	HEPARAN SULFATE GLUCOSAMINE 3-O-SULFOTRANSFERASE 6	63	621	207	cellular process (GO:0009987)	#N/A
CM050637.118.g346360	SCO ORTHOFINDER	NON-CANDIDATE	RAS-RELATED PROTEIN RAB-20	63	531	177	cellular process (GO:0009987), localization (GO:0051179)	#N/A
CM050637.118.g346400	SCO ORTHOFINDER	NON-CANDIDATE	ANKYRIN REPEAT DOMAIN-CONTAINING PROTEIN 10	64	354	118	UNCLASSIFIED	#N/A
CRYAA	Candidate gene	CANDIDATE GENE	ALPHA-CRYSTALLIN A CHAIN-RELATED	63	204	68	biological regulation (GO:0065007), cellular process (GO:0009987), developmental process (GO:0032502), multicellular organismal process (GO:0032501), response to stimulus (GO:0050896)	vision
CM050637.118.g346520	SCO ORTHOFINDER	NON-CANDIDATE	WD40 REPEAT PROTEIN	55	285	95	cellular process (GO:0009987), metabolic process (GO:0008152)	#N/A
CM050637.118.g346560	SCO ORTHOFINDER	NON-CANDIDATE	PROTEIN O-GLUCOSYLTRANSFERASE 1	61	225	75	UNCLASSIFIED	#N/A
CM050637.118.g346590	SCO ORTHOFINDER	NON-CANDIDATE	NESCIENT HELIX LOOP HELIX 2	63	366	122	metabolic process (GO:0008152), reproductive process (GO:0022414), cellular process (GO:0009987)	#N/A
CM050637.118.g346710	SCO ORTHOFINDER	NON-CANDIDATE	INOSITOL 1,4,5-TRISPHOSPHATE RECEPTOR-INTERACTING PROTEIN	64	2052	684	UNCLASSIFIED	#N/A
CM050637.118.g346720	SCO ORTHOFINDER	NON-CANDIDATE	CALCIUM HOMEOSTASIS MODULATOR PROTEIN 1	61	630	210	UNCLASSIFIED	#N/A
CM050637.118.g346770	SCO ORTHOFINDER	NON-CANDIDATE	HOMEOBOX PROTEIN MSX-3	63	423	141	UNCLASSIFIED	#N/A
CM050637.118.g347220	SCO ORTHOFINDER	NON-CANDIDATE	PYRIDOXAL KINASE	63	252	84	cellular process (GO:0009987), metabolic process (GO:0008152)	#N/A
CM050637.118.g347270	SCO ORTHOFINDER	NON-CANDIDATE	C13ORF1 PROTEIN-RELATED	55	228	76	UNCLASSIFIED	#N/A
CM050637.118.g347290	SCO ORTHOFINDER	NON-CANDIDATE	EMOPAMIL-BINDING PROTEIN-LIKE	58	231	77	metabolic process (GO:0008152)	#N/A
CM050637.118.g347480	SCO ORTHOFINDER	NON-CANDIDATE	LIPOATE-PROTEIN LIGASE	64	1116	372	metabolic process (GO:0008152)	#N/A
CM050637.118.g347500	SCO ORTHOFINDER	NON-CANDIDATE	PROTEIN KINASE DOMAIN-CONTAINING PROTEIN	63	237	79	biological regulation (GO:0065007), cellular process (GO:0009987), response to stimulus (GO:0050896)	#N/A
CM050637.118.g347550	SCO ORTHOFINDER	NON-CANDIDATE	MUCOLIPIN 1.2	62	237	79	metabolic process (GO:0008152)	#N/A
CM050637.118.g347650	SCO ORTHOFINDER	NON-CANDIDATE	FACTOR VIII-ASSOCIATED GENE 1	62	201	67	cellular process (GO:0009987), localization (GO:0051179)	#N/A
CM050637.118.g347840	SCO ORTHOFINDER	NON-CANDIDATE	GDP-MAN:MAN(3)GLCNAC(2)-PP-DOL ALPHA-1,2-MANNOSYLTRANSFERASE	63	591	197	cellular process (GO:0009987), metabolic process (GO:0008152)	#N/A
CM050637.118.g347850	SCO ORTHOFINDER	NON-CANDIDATE	CARBOXYPEPTIDASE B2	63	207	69	biological regulation (GO:0065007), metabolic process (GO:0008152)	#N/A
CM050637.118.g347890	SCO ORTHOFINDER	NON-CANDIDATE	ZINC FINGER PROTEIN ZIC 2	64	843	281	biological regulation (GO:0065007), cellular process (GO:0009987), metabolic process (GO:0008152)	#N/A
CM050637.118.g347900	SCO ORTHOFINDER	NON-CANDIDATE	METHYLCROTONOYL-COA CARBOXYLASE SUBUNIT ALPHA, MITOCHONDRIAL-RELATED	51	219	73	UNCLASSIFIED	#N/A
C18H3ORF70	SCO ORTHOFINDER	NON-CANDIDATE	UPF0524 PROTEIN C3ORF70	62	255	85	developmental process (GO:0032502), multicellular organismal process (GO:0032501)	#N/A
CM050637.118.g348310	SCO ORTHOFINDER	NON-CANDIDATE	ALPHA-INTERNEXIN	63	1053	351	cellular process (GO:0009987)	#N/A
CM050637.118.g348400	SCO ORTHOFINDER	NON-CANDIDATE	FIBROBLAST GROWTH FACTOR 8B	63	270	90	biological regulation (GO:0065007), cellular process (GO:0009987), developmental process (GO:0032502), multicellular organismal process (GO:0032501), response to stimulus (GO:0050896)	#N/A
CM050637.118.g348910	SCO ORTHOFINDER	NON-CANDIDATE	CHARGED MULTIVESICULAR BODY PROTEIN 2B	64	207	69	cellular process (GO:0009987), localization (GO:0051179)	#N/A
CM050637.118.g348930	SCO ORTHOFINDER	NON-CANDIDATE	5-HYDROXYTRYPTAMINE RECEPTOR 1F	64	1080	360	biological regulation (GO:0065007), cellular process (GO:0009987), response to stimulus (GO:0050896)	#N/A
CM050637.118.g349140	SCO ORTHOFINDER	NON-CANDIDATE	GPALPP MOTIFS-CONTAINING PROTEIN 1	63	261	87	UNCLASSIFIED	#N/A
CM050637.118.g349210	SCO ORTHOFINDER	NON-CANDIDATE	ATPASE GET3	53	210	70	UNCLASSIFIED	#N/A
CM050637.118.g349220	SCO ORTHOFINDER	NON-CANDIDATE	RING FINGER PROTEIN 11A	61	219	73	metabolic process (GO:0008152)	#N/A
CM050637.118.g349450	SCO ORTHOFINDER	NON-CANDIDATE	SPROUTY-RELATED, EVH1 DOMAIN-CONTAINING PROTEIN 2	62	651	217	biological regulation (GO:0065007)	#N/A
CM050637.118.g349510	SCO ORTHOFINDER	NON-CANDIDATE	CALPAIN-9	57	225	75	metabolic process (GO:0008152)	#N/A
CM050637.118.g349620	SCO ORTHOFINDER	NON-CANDIDATE	COMM DOMAIN-CONTAINING PROTEIN 1	60	441	147	biological regulation (GO:0065007), homeostatic process (GO:0042592)	#N/A
CM050637.118.g349630	SCO ORTHOFINDER	NON-CANDIDATE	PROTOCADHERIN-LIKE WING POLARITY PROTEIN STAN	63	960	320	cellular process (GO:0009987)	#N/A
CM050637.118.g349800	SCO ORTHOFINDER	NON-CANDIDATE	DELTA-LIKE PROTEIN 1	64	858	286	biological regulation (GO:0065007), cellular process (GO:0009987), response to stimulus (GO:0050896)	#N/A
CM050637.118.g350280	SCO ORTHOFINDER	NON-CANDIDATE	TEKTIN-4	58	519	173	cellular process (GO:0009987)	#N/A
CM050637.118.g350440	SCO ORTHOFINDER	NON-CANDIDATE	ARGININE VASOPRESSIN-INDUCED PROTEIN 1	63	384	128	biological regulation (GO:0065007)	#N/A
CM050637.118.g350660	SCO ORTHOFINDER	NON-CANDIDATE	GALECTIN-RELATED PROTEIN	63	213	71	UNCLASSIFIED	#N/A
CM050637.118.g350680	SCO ORTHOFINDER	NON-CANDIDATE	CELL DIVISION CYCLE ASSOCIATED PROTEIN 4/SERTA DOMAIN-CONTAINING PROTEIN 2	63	792	264	UNCLASSIFIED	#N/A
CM050637.118.g350750	SCO ORTHOFINDER	NON-CANDIDATE	METHYLTHIORIBOSE-1-PHOSPHATE ISOMERASE	61	231	77	cellular process (GO:0009987), metabolic process (GO:0008152)	#N/A
CM050637.118.g351360	SCO ORTHOFINDER	NON-CANDIDATE	CLAUDIN	63	666	222	cellular process (GO:0009987)	#N/A
TMED1B	SCO ORTHOFINDER	NON-CANDIDATE	TRANSMEMBRANE EMP24 DOMAIN-CONTAINING PROTEIN 1	63	219	73	cellular process (GO:0009987), localization (GO:0051179)	#N/A
CM050637.118.g353250	SCO ORTHOFINDER	NON-CANDIDATE	TRANSCRIPTION FACTOR SP6	63	894	298	biological regulation (GO:0065007)	#N/A
CM050638.119.g357140	SCO ORTHOFINDER	NON-CANDIDATE	MSL2-RELATED	64	1656	552	metabolic process (GO:0008152)	#N/A
CM050638.119.g357150	SCO ORTHOFINDER	NON-CANDIDATE	TUMOR NECROSIS FACTOR LIGAND SUPERFAMILY MEMBER 10	64	456	152	UNCLASSIFIED	#N/A
CM050638.119.g357180	SCO ORTHOFINDER	NON-CANDIDATE	GROWTH HORMONE SECRETAGOGUE RECEPTOR TYPE 1	63	942	314	biological regulation (GO:0065007), cellular process (GO:0009987), response to stimulus (GO:0050896)	#N/A
CM050638.119.g357220	SCO ORTHOFINDER	NON-CANDIDATE	EUKARYOTIC TRANSLATION INITIATION FACTOR 5A-1-LIKE	60	213	71	cellular process (GO:0009987), metabolic process (GO:0008152)	#N/A
CM050638.119.g357630	SCO ORTHOFINDER	NON-CANDIDATE	KELCH-LIKE PROTEIN 34	64	1758	586	UNCLASSIFIED	#N/A
CM050638.119.g357670	SCO ORTHOFINDER	NON-CANDIDATE	PROTEASE M50 MEMBRANE-BOUND TRANSCRIPTION FACTOR SITE 2 PROTEASE	53	270	90	metabolic process (GO:0008152)	#N/A
CM050638.119.g357720	SCO ORTHOFINDER	NON-CANDIDATE	PATCHED DOMAIN-CONTAINING PROTEIN 1	64	1647	549	biological regulation (GO:0065007), cellular process (GO:0009987)	#N/A
CM050638.119.g357910	SCO ORTHOFINDER	NON-CANDIDATE	PI-PLC X DOMAIN-CONTAINING PROTEIN 2	63	480	160	UNCLASSIFIED	#N/A
CM050638.119.g357980	SCO ORTHOFINDER	NON-CANDIDATE	APC MEMBRANE RECRUITMENT PROTEIN 2	64	1842	614	biological regulation (GO:0065007)	#N/A
CM050638.119.g358160	SCO ORTHOFINDER	NON-CANDIDATE	ANKYRIN REPEAT DOMAIN-CONTAINING PROTEIN 33B	63	834	278	UNCLASSIFIED	#N/A
DAP	SCO ORTHOFINDER	NON-CANDIDATE	DEATH-ASSOCIATED PROTEIN 1	60	207	69	biological regulation (GO:0065007), cellular process (GO:0009987), response to stimulus (GO:0050896)	#N/A
CM050638.119.g358320	SCO ORTHOFINDER	NON-CANDIDATE	PEROXISOME BIOGENESIS FACTOR 2	64	897	299	UNCLASSIFIED	#N/A
CM050638.119.g358550	SCO ORTHOFINDER	NON-CANDIDATE	CORTICOLIBERIN	63	501	167	UNCLASSIFIED	#N/A
CM050638.119.g358650	SCO ORTHOFINDER	NON-CANDIDATE	CLASS E BASIC HELIX-LOOP-HELIX PROTEIN 22	63	801	267	biological regulation (GO:0065007), cellular process (GO:0009987), developmental process (GO:0032502), multicellular organismal process (GO:0032501)	#N/A
CM050638.119.g359150	SCO ORTHOFINDER	NON-CANDIDATE	MYCOPHENOLIC ACID ACYL-GLUCURONIDE ESTERASE, MITOCHONDRIAL	64	363	121	UNCLASSIFIED	#N/A
CM050638.119.g359180	SCO ORTHOFINDER	NON-CANDIDATE	COMPLEMENT C1Q AND TUMOR NECROSIS FACTOR-RELATED PROTEIN 9A	64	765	255	UNCLASSIFIED	#N/A
CM050638.119.g359230	SCO ORTHOFINDER	NON-CANDIDATE	V-TYPE PROTON ATPASE CATALYTIC SUBUNIT A	60	225	75	cellular process (GO:0009987), localization (GO:0051179)	#N/A
CM050638.119.g359330	SCO ORTHOFINDER	NON-CANDIDATE	PROTEIN SHISA-2 HOMOLOG	63	570	190	UNCLASSIFIED	#N/A
CM050638.119.g359400	SCO ORTHOFINDER	NON-CANDIDATE	UBIQUITIN CARBOXYL-TERMINAL HYDROLASE 12	48	246	82	metabolic process (GO:0008152)	#N/A
CM050638.119.g359450	SCO ORTHOFINDER	NON-CANDIDATE	PANCREAS/DUODENUM HOMEOBOX PROTEIN 1	64	384	128	cellular process (GO:0009987), binding (GO:0005488), transcription regulator activity (GO:0140110)	#N/A
CM050638.119.g359730	SCO ORTHOFINDER	NON-CANDIDATE	CYSTEINE/SERINE-RICH NUCLEAR PROTEIN 1	63	972	324	biological regulation (GO:0065007)	#N/A
ACAA1	SCO ORTHOFINDER	NON-CANDIDATE	3-KETOACYL-COA THIOLASE A, PEROXISOMAL	58	243	81	cellular process (GO:0009987), metabolic process (GO:0008152), response to stimulus (GO:0050896)	#N/A
CM050638.119.g359980	SCO ORTHOFINDER	NON-CANDIDATE	GLYCINE--TRNA LIGASE	62	261	87	cellular process (GO:0009987), metabolic process (GO:0008152)	#N/A
CM050638.119.g360550	SCO ORTHOFINDER	NON-CANDIDATE	PANNEXIN-1	63	504	168	biological regulation (GO:0065007), cellular process (GO:0009987), localization (GO:0051179)	#N/A
CM050638.119.g361140	SCO ORTHOFINDER	NON-CANDIDATE	CYSTEINE-RICH SECRETORY PROTEIN LCCL DOMAIN-CONTAINING 1A	59	240	80	UNCLASSIFIED	#N/A
CM050638.119.g361370	SCO ORTHOFINDER	NON-CANDIDATE	T-COMPLEX PROTEIN 1 SUBUNIT EPSILON	61	216	72	cellular process (GO:0009987)	#N/A
SKIDA1	SCO ORTHOFINDER	NON-CANDIDATE	SKI/DACH DOMAIN-CONTAINING PROTEIN 1	64	2322	774	UNCLASSIFIED	#N/A
CM050638.119.g361530	SCO ORTHOFINDER	NON-CANDIDATE	PROTEIN DISULFIDE-ISOMERASE A4	62	417	139	cellular process (GO:0009987), response to stimulus (GO:0050896)	#N/A
CM050638.119.g362480	SCO ORTHOFINDER	NON-CANDIDATE	CHARGED MULTIVESICULAR BODY PROTEIN 4C	53	207	69	cellular process (GO:0009987), localization (GO:0051179)	#N/A
CM050638.119.g362660	SCO ORTHOFINDER	NON-CANDIDATE	PX DOMAIN-CONTAINING PROTEIN 1	63	252	84	UNCLASSIFIED	#N/A
CM050638.119.g363140	SCO ORTHOFINDER	NON-CANDIDATE	CAVEOLAE-ASSOCIATED PROTEIN 1	59	801	267	cellular process (GO:0009987)	#N/A
CM050638.119.g363230	SCO ORTHOFINDER	NON-CANDIDATE	POTASSIUM VOLTAGE-GATED CHANNEL SUBFAMILY S MEMBER 2	64	1488	496	biological regulation (GO:0065007), cellular process (GO:0009987), localization (GO:0051179)	#N/A
LOC132867307	SCO ORTHOFINDER	NON-CANDIDATE	RECEPTOR ACTIVITY-MODIFYING PROTEIN 3	61	252	84	biological regulation (GO:0065007), cellular process (GO:0009987), localization (GO:0051179), response to stimulus (GO:0050896)	#N/A
CM050638.119.g363550	SCO ORTHOFINDER	NON-CANDIDATE	TRIPARTITE MOTIF-CONTAINING 35-28	62	525	175	metabolic process (GO:0008152)	#N/A
CD79A	Candidate gene	CANDIDATE GENE	B-CELL ANTIGEN RECEPTOR COMPLEX-ASSOCIATED PROTEIN ALPHA CHAIN	63	378	126	biological regulation (GO:0065007), cellular process (GO:0009987), developmental process (GO:0032502), immune system process (GO:0002376)multicellular organismal process (GO:0032501), response to stimulus (GO:0050896)	Immune system
CM050638.119.g363700	SCO ORTHOFINDER	NON-CANDIDATE	DOMON DOMAIN-CONTAINING PROTEIN FRRS1L	60	252	84	UNCLASSIFIED	#N/A
CM050638.119.g364150	SCO ORTHOFINDER	NON-CANDIDATE	INTEGRIN ALPHA-8	61	210	70	biological regulation (GO:0065007), cellular process (GO:0009987), response to stimulus (GO:0050896)	#N/A
CM050638.119.g364210	SCO ORTHOFINDER	NON-CANDIDATE	DDB1- AND CUL4-ASSOCIATED FACTOR 13	63	204	68	cellular process (GO:0009987), metabolic process (GO:0008152)	#N/A
CM050638.119.g364280	SCO ORTHOFINDER	NON-CANDIDATE	DIHYDROPYRIMIDINASE	60	258	86	cellular process (GO:0009987), metabolic process (GO:0008152)	#N/A
CM050638.119.g365250	SCO ORTHOFINDER	NON-CANDIDATE	39S RIBOSOMAL PROTEIN L32, MITOCHONDRIAL	56	267	89	biological regulation (GO:0065007), cellular process (GO:0009987), metabolic process (GO:0008152)	#N/A
CM050638.119.g365450	SCO ORTHOFINDER	NON-CANDIDATE	RIBONUCLEASE P PROTEIN SUBUNIT P38	63	948	316	UNCLASSIFIED	#N/A
CM050638.119.g365780	SCO ORTHOFINDER	NON-CANDIDATE	MYOMESIN-3	58	261	87	UNCLASSIFIED	#N/A
CM050638.119.g365970	SCO ORTHOFINDER	NON-CANDIDATE	GENE, 30191-RELATED	63	342	114	UNCLASSIFIED	#N/A
CM050638.119.g365990	SCO ORTHOFINDER	NON-CANDIDATE	PROTEIN ARGONAUTE-1	51	213	71	UNCLASSIFIED	#N/A
CM050638.119.g366090	SCO ORTHOFINDER	NON-CANDIDATE	G_PROTEIN_RECEP_F1_2 DOMAIN-CONTAINING PROTEIN	62	975	325	cellular process (GO:0009987)	#N/A
CM050638.119.g366270	SCO ORTHOFINDER	NON-CANDIDATE	G_PROTEIN_RECEP_F1_2 DOMAIN-CONTAINING PROTEIN	62	969	323	cellular process (GO:0009987)	#N/A
CM050638.119.g367080	SCO ORTHOFINDER	NON-CANDIDATE	UBIQUILIN-4	63	270	90	metabolic process (GO:0008152)	#N/A
CM050638.119.g367260	SCO ORTHOFINDER	NON-CANDIDATE	RAPUNZEL 3-RELATED	64	1179	393	UNCLASSIFIED	#N/A
CM050638.119.g367320	SCO ORTHOFINDER	NON-CANDIDATE	NUCLEAR RECEPTOR SUBFAMILY 2 GROUP F MEMBER 5	62	366	122	biological regulation (GO:0065007), cellular process (GO:0009987), developmental process (GO:0032502)	#N/A
CM050638.119.g367720	SCO ORTHOFINDER	NON-CANDIDATE	E3 UBIQUITIN-PROTEIN LIGASE NHLRC1	63	1197	399	biological regulation (GO:0065007), metabolic process (GO:0008152)	#N/A
CM050638.119.g367800	SCO ORTHOFINDER	NON-CANDIDATE	G PATCH DOMAIN CONTAINING PROTEIN 3	62	561	187	biological regulation (GO:0065007)	#N/A
CM050639.120.g370030	SCO ORTHOFINDER	NON-CANDIDATE	PROLYL ENDOPEPTIDASE	48	291	97	UNCLASSIFIED	#N/A
CM050639.120.g370180	SCO ORTHOFINDER	NON-CANDIDATE	SUPPRESSOR OF CYTOKINE SIGNALING 1	64	552	184	cellular process (GO:0009987), metabolic process (GO:0008152)	#N/A
CM050639.120.g370480	SCO ORTHOFINDER	NON-CANDIDATE	TRANSMEMBRANE PROTEIN 114	61	234	78	UNCLASSIFIED	#N/A
CM050639.120.g370720	SCO ORTHOFINDER	NON-CANDIDATE	CHITOBIOSYLDIPHOSPHODOLICHOL BETA-MANNOSYLTRANSFERASE	59	282	94	metabolic process (GO:0008152)	#N/A
CM050639.120.g370740	SCO ORTHOFINDER	NON-CANDIDATE	NITRIC OXIDE-ASSOCIATED PROTEIN 1	64	1251	417	UNCLASSIFIED	#N/A
CM050639.120.g370920	SCO ORTHOFINDER	NON-CANDIDATE	ATONAL BHLH TRANSCRIPTION FACTOR 1B	63	699	233	biological regulation (GO:0065007), cellular process (GO:0009987), developmental process (GO:0032502), multicellular organismal process (GO:0032501)	#N/A
CM050639.120.g371080	SCO ORTHOFINDER	NON-CANDIDATE	SMALL INTEGRAL MEMBRANE PROTEIN 13	62	201	67	UNCLASSIFIED	#N/A
CM050639.120.g371700	SCO ORTHOFINDER	NON-CANDIDATE	LEUCINE-RICH REPEAT NEURONAL PROTEIN 4	64	741	247	multicellular organismal process (GO:0032501)	#N/A
CM050639.120.g371780	SCO ORTHOFINDER	NON-CANDIDATE	BETA-KLOTHO	64	1137	379	UNCLASSIFIED	#N/A
CM050639.120.g371800	SCO ORTHOFINDER	NON-CANDIDATE	SUBFAMILY NOT NAMED	63	555	185	metabolic process (GO:0008152)	#N/A
CM050639.120.g371970	SCO ORTHOFINDER	NON-CANDIDATE	PROTOCADHERIN FAT 4	64	4356	1452	cellular process (GO:0009987)	#N/A
CM050639.120.g372010	SCO ORTHOFINDER	NON-CANDIDATE	F-BOX ONLY PROTEIN 48	63	681	227	UNCLASSIFIED	#N/A
CM050639.120.g372200	SCO ORTHOFINDER	NON-CANDIDATE	D(1B) DOPAMINE RECEPTOR	64	1353	451	biological regulation (GO:0065007), cellular process (GO:0009987), response to stimulus (GO:0050896)	#N/A
CM050639.120.g372250	SCO ORTHOFINDER	NON-CANDIDATE	PROTON CHANNEL OTOP1	63	927	309	cellular process (GO:0009987), developmental process (GO:0032502), localization (GO:0051179), multicellular organismal process (GO:0032501)	#N/A
CM050639.120.g372290	SCO ORTHOFINDER	NON-CANDIDATE	AUGURIN	64	717	239	biological regulation (GO:0065007), cellular process (GO:0009987)	#N/A
CM050639.120.g372300	SCO ORTHOFINDER	NON-CANDIDATE	DNA REPLICATION LICENSING FACTOR MCM7	61	264	88	cellular process (GO:0009987), metabolic process (GO:0008152), response to stimulus (GO:0050896)	#N/A
CM050639.120.g372350	SCO ORTHOFINDER	NON-CANDIDATE	HOMEOBOX PROTEIN MSX-1	63	492	164	biological regulation (GO:0065007), developmental process (GO:0032502), multicellular organismal process (GO:0032501)	#N/A
CM050639.120.g372670	SCO ORTHOFINDER	NON-CANDIDATE	GUANINE NUCLEOTIDE-BINDING PROTEIN SUBUNIT ALPHA-13	63	570	190	multicellular organismal process (GO:0032501)	#N/A
CM050639.120.g372700	SCO ORTHOFINDER	NON-CANDIDATE	ATP-DEPENDENT CLP PROTEASE PROTEOLYTIC SUBUNIT, MITOCHONDRIAL	63	219	73	metabolic process (GO:0008152)	#N/A
TIMM29	SCO ORTHOFINDER	NON-CANDIDATE	UNCHARACTERIZED	63	609	203	biological regulation (GO:0065007), cellular process (GO:0009987), metabolic process (GO:0008152), response to stimulus (GO:0050896)	#N/A
CM050639.120.g372910	SCO ORTHOFINDER	NON-CANDIDATE	ENDORIBONUCLEASE	62	399	133	biological regulation (GO:0065007), cellular process (GO:0009987), response to stimulus (GO:0050896)	#N/A
CM050639.120.g373050	SCO ORTHOFINDER	NON-CANDIDATE	SMALL INTEGRAL MEMBRANE PROTEIN 10	56	234	78	UNCLASSIFIED	#N/A
CM050639.120.g373130	SCO ORTHOFINDER	NON-CANDIDATE	AMNIONLESS	63	1431	477	cellular process (GO:0009987), localization (GO:0051179)	#N/A
CM050639.120.g373140	SCO ORTHOFINDER	NON-CANDIDATE	TRIPARTITE MOTIF-CONTAINING PROTEIN 16-RELATED	62	546	182	UNCLASSIFIED	#N/A
CM050639.120.g373530	SCO ORTHOFINDER	NON-CANDIDATE	SMALL MONOMERIC GTPASE	64	534	178	cellular process (GO:0009987), binding (GO:0005488)	#N/A
CM050639.120.g373590	SCO ORTHOFINDER	NON-CANDIDATE	TRANSCRIPTION FACTOR SOX-8	63	744	248	biological regulation (GO:0065007), cellular process (GO:0009987), developmental process (GO:0032502)	#N/A
CM050639.120.g373890	SCO ORTHOFINDER	NON-CANDIDATE	CYCLIN-F	61	426	142	biological regulation (GO:0065007), cellular process (GO:0009987)	#N/A
CM050639.120.g373970	SCO ORTHOFINDER	NON-CANDIDATE	DNAJ HOMOLOG SUBFAMILY A MEMBER 3, MITOCHONDRIAL	53	318	106	UNCLASSIFIED	#N/A
CM050639.120.g374630	SCO ORTHOFINDER	NON-CANDIDATE	SUPPRESSOR OF CYTOKINE SIGNALING 3	64	600	200	cellular process (GO:0009987), metabolic process (GO:0008152)	#N/A
CM050639.120.g374910	SCO ORTHOFINDER	NON-CANDIDATE	SMALL MONOMERIC GTPASE	64	621	207	cellular process (GO:0009987), binding (GO:0005488)	#N/A
CM050639.120.g375210	SCO ORTHOFINDER	NON-CANDIDATE	NEURONAL PENTRAXIN-1	63	429	143	UNCLASSIFIED	#N/A
CM050639.120.g375380	SCO ORTHOFINDER	NON-CANDIDATE	ANK_REP_REGION DOMAIN-CONTAINING PROTEIN	63	435	145	metabolic process (GO:0008152)	#N/A
CM050639.120.g375480	SCO ORTHOFINDER	NON-CANDIDATE	SI:CH211-120G10.1-RELATED	64	642	214	metabolic process (GO:0008152)	#N/A
CM050639.120.g375620	SCO ORTHOFINDER	NON-CANDIDATE	GROWTH ARREST AND DNA DAMAGE-INDUCIBLE PROTEINS-INTERACTING PROTEIN 1 GADD45GIP1	62	387	129	UNCLASSIFIED	#N/A
CM050639.120.g375690	SCO ORTHOFINDER	NON-CANDIDATE	ERYTHROPOIETIN RECEPTOR	64	744	248	biological regulation (GO:0065007), cellular process (GO:0009987), response to stimulus (GO:0050896)	#N/A
CM050639.120.g375750	SCO ORTHOFINDER	NON-CANDIDATE	CALPONIN-1	63	234	78	cellular process (GO:0009987)	#N/A
CM050639.120.g375970	SCO ORTHOFINDER	NON-CANDIDATE	PEPTIDOGLYCAN RECOGNITION PROTEIN 6	63	819	273	immune system process (GO:0002376)	#N/A
CM050639.120.g376060	SCO ORTHOFINDER	NON-CANDIDATE	UBIQUITIN-SPECIFIC PEPTIDASE 43B	64	1152	384	UNCLASSIFIED	#N/A
CM050639.120.g376110	SCO ORTHOFINDER	NON-CANDIDATE	NETRIN-1	64	1038	346	cellular process (GO:0009987), developmental process (GO:0032502), locomotion (GO:0040011)multicellular organismal process (GO:0032501), response to stimulus (GO:0050896)	#N/A
CM050639.120.g376170	SCO ORTHOFINDER	NON-CANDIDATE	ACP24A4-RELATED	64	1515	505	biological regulation (GO:0065007), cellular process (GO:0009987), response to stimulus (GO:0050896)	#N/A
CM050639.120.g376410	SCO ORTHOFINDER	NON-CANDIDATE	AQP8A PROTEIN	63	279	93	metabolic process (GO:0008152), transporter activity (GO:0005215)	#N/A
CM050639.120.g376660	SCO ORTHOFINDER	NON-CANDIDATE	FORKHEAD BOX PROTEIN E3	63	951	317	biological regulation (GO:0065007), cellular process (GO:0009987), developmental process (GO:0032502)	#N/A
CM050639.120.g376690	SCO ORTHOFINDER	NON-CANDIDATE	ANKYRIN REPEAT DOMAIN-CONTAINING PROTEIN 54	63	321	107	UNCLASSIFIED	#N/A
CM050639.120.g376730	SCO ORTHOFINDER	NON-CANDIDATE	2-AMINO-3-KETOBUTYRATE COENZYME A LIGASE, MITOCHONDRIAL	62	216	72	UNCLASSIFIED	#N/A
CM050639.120.g377180	SCO ORTHOFINDER	NON-CANDIDATE	RECOVERIN	64	378	126	multicellular organismal process (GO:0032501), binding (GO:0005488)	#N/A
CM050639.120.g377220	SCO ORTHOFINDER	NON-CANDIDATE	PROTEIN SCO1 HOMOLOG, MITOCHONDRIAL	63	264	88	cellular process (GO:0009987)	#N/A
CM050639.120.g377230	SCO ORTHOFINDER	NON-CANDIDATE	TRANSDUCIN BETA-LIKE PROTEIN 3	60	342	114	cellular process (GO:0009987), metabolic process (GO:0008152)	#N/A
CM050639.120.g377520	SCO ORTHOFINDER	NON-CANDIDATE	AMINOACYL TRNA SYNTHASE COMPLEX-INTERACTING MULTIFUNCTIONAL PROTEIN	61	384	128	UNCLASSIFIED	#N/A
CM050639.120.g377530	SCO ORTHOFINDER	NON-CANDIDATE	VOLTAGE-DEPENDENT CALCIUM CHANNEL GAMMA-4 SUBUNIT	64	552	184	biological regulation (GO:0065007), cellular process (GO:0009987), localization (GO:0051179), multicellular organismal process (GO:0032501)	#N/A
CM050639.120.g377540	SCO ORTHOFINDER	NON-CANDIDATE	VOLTAGE-DEPENDENT CALCIUM CHANNEL GAMMA-1 SUBUNIT	64	240	80	biological regulation (GO:0065007)	#N/A
CM050639.120.g377780	SCO ORTHOFINDER	NON-CANDIDATE	PROTEIN CASC3	64	810	270	UNCLASSIFIED	#N/A
CM050639.120.g377870	SCO ORTHOFINDER	NON-CANDIDATE	UBIQUITIN-CONJUGATING ENZYME E2 Z	64	444	148	UNCLASSIFIED	#N/A
CM050639.120.g377890	SCO ORTHOFINDER	NON-CANDIDATE	HOMEOBOX PROTEIN HOX-B13	63	666	222	biological regulation (GO:0065007)	#N/A
CM050639.120.g377920	SCO ORTHOFINDER	NON-CANDIDATE	HOMEOBOX PROTEIN HOX-B6	64	432	144	biological regulation (GO:0065007), cellular process (GO:0009987), metabolic process (GO:0008152)	#N/A
CM050639.120.g377930	SCO ORTHOFINDER	NON-CANDIDATE	HOMEOBOX PROTEIN HOX-B5	64	579	193	biological regulation (GO:0065007), cellular process (GO:0009987), metabolic process (GO:0008152)	#N/A
CM050639.120.g377940	SCO ORTHOFINDER	NON-CANDIDATE	HOMEOBOX PROTEIN HOX-B4	64	429	143	biological regulation (GO:0065007), developmental process (GO:0032502), multicellular organismal process (GO:0032501)	#N/A
CM050639.120.g377960	SCO ORTHOFINDER	NON-CANDIDATE	HOMEOBOX PROTEIN HOX-B2	62	756	252	biological regulation (GO:0065007)	#N/A
CM050639.120.g378400	SCO ORTHOFINDER	NON-CANDIDATE	HIRA-INTERACTING PROTEIN 3	61	813	271	UNCLASSIFIED	#N/A
CM050639.120.g378750	SCO ORTHOFINDER	NON-CANDIDATE	MITOGEN-ACTIVATED PROTEIN KINASE	62	318	106	biological regulation (GO:0065007), cellular process (GO:0009987), response to stimulus (GO:0050896)	#N/A
CM050639.120.g378950	SCO ORTHOFINDER	NON-CANDIDATE	SYNAPTIC VESICLE MEMBRANE PROTEIN VAT-1 HOMOLOG	64	477	159	UNCLASSIFIED	#N/A
CM050639.120.g378960	SCO ORTHOFINDER	NON-CANDIDATE	RHO-RELATED GTP-BINDING PROTEIN RHON	62	264	88	cellular process (GO:0009987), developmental process (GO:0032502), catalytic activity (GO:0003824)	#N/A
CM050639.120.g378990	SCO ORTHOFINDER	NON-CANDIDATE	TRNA N(3)-METHYLCYTIDINE METHYLTRANSFERASE METTL2A-RELATED	62	267	89	UNCLASSIFIED	#N/A
CM050639.120.g379040	SCO ORTHOFINDER	NON-CANDIDATE	REPRIMO-LIKE PROTEIN	63	333	111	UNCLASSIFIED	#N/A
CM050639.120.g379060	SCO ORTHOFINDER	NON-CANDIDATE	TELETHONIN	63	387	129	cellular process (GO:0009987), developmental process (GO:0032502), multicellular organismal process (GO:0032501), response to stimulus (GO:0050896)	#N/A
CM050639.120.g379170	SCO ORTHOFINDER	NON-CANDIDATE	PROHIBITIN	62	210	70	cellular process (GO:0009987)	#N/A
CM050639.120.g379240	SCO ORTHOFINDER	NON-CANDIDATE	JUPITER MICROTUBULE ASSOCIATED HOMOLOG 2	62	273	91	UNCLASSIFIED	#N/A
CM050639.120.g379270	SCO ORTHOFINDER	NON-CANDIDATE	28S RIBOSOMAL PROTEIN S34, MITOCHONDRIAL	61	366	122	cellular process (GO:0009987), metabolic process (GO:0008152)	#N/A
CM050639.120.g379830	SCO ORTHOFINDER	NON-CANDIDATE	HISTONE ACETYLTRANSFERASE KAT2A	59	213	71	biological regulation (GO:0065007), cellular process (GO:0009987), metabolic process (GO:0008152)	#N/A
CM050639.120.g380220	SCO ORTHOFINDER	NON-CANDIDATE	G PROTEIN-ACTIVATED INWARD RECTIFIER POTASSIUM CHANNEL 1	58	666	222	biological regulation (GO:0065007), cellular process (GO:0009987), localization (GO:0051179)	#N/A
WNT9B	SCO ORTHOFINDER	NON-CANDIDATE	PROTEIN WNT-9B	64	471	157	biological regulation (GO:0065007), cellular process (GO:0009987), developmental process (GO:0032502), multicellular organismal process (GO:0032501), response to stimulus (GO:0050896)	#N/A
CM050639.120.g380690	SCO ORTHOFINDER	NON-CANDIDATE	COILED-COIL DOMAIN-CONTAINING PROTEIN 43	63	213	71	UNCLASSIFIED	#N/A
CM050639.120.g380710	SCO ORTHOFINDER	NON-CANDIDATE	FRIZZLED-2	64	1650	550	biological regulation (GO:0065007), cellular process (GO:0009987), response to stimulus (GO:0050896)	#N/A
CM050639.120.g381150	SCO ORTHOFINDER	NON-CANDIDATE	SI:DKEY-16I5.8-RELATED	61	471	157	UNCLASSIFIED	#N/A
CM050639.120.g381430	SCO ORTHOFINDER	NON-CANDIDATE	60S RIBOSOMAL PROTEIN L3	59	216	72	cellular process (GO:0009987), metabolic process (GO:0008152)	#N/A
KAT8	SCO ORTHOFINDER	NON-CANDIDATE	HISTONE ACETYLTRANSFERASE KAT8	64	357	119	biological regulation (GO:0065007)	#N/A
CM050640.121.g386220	SCO ORTHOFINDER	NON-CANDIDATE	V-TYPE PROTON ATPASE SUBUNIT F	63	351	117	UNCLASSIFIED	#N/A
CM050640.121.g388170	SCO ORTHOFINDER	NON-CANDIDATE	POU DOMAIN PROTEIN-RELATED	64	1116	372	biological regulation (GO:0065007), immune system process (GO:0002376), metabolic process (GO:0008152)	#N/A
CM050640.121.g388300	SCO ORTHOFINDER	NON-CANDIDATE	G1/S-SPECIFIC CYCLIN-D2	63	219	73	biological regulation (GO:0065007), cellular process (GO:0009987)	#N/A
CM050640.121.g388350	SCO ORTHOFINDER	NON-CANDIDATE	FIBROBLAST GROWTH FACTOR	63	336	112	cellular process (GO:0009987)	#N/A
CM050640.121.g390230	SCO ORTHOFINDER	NON-CANDIDATE	ATP-BINDING CASSETTE SUB-FAMILY D MEMBER 2	64	969	323	cellular process (GO:0009987), localization (GO:0051179), metabolic process (GO:0008152)	#N/A
CM050640.121.g390510	SCO ORTHOFINDER	NON-CANDIDATE	SERINE/THREONINE-PROTEIN KINASE PIM-3	64	378	126	biological regulation (GO:0065007), cellular process (GO:0009987), catalytic activity (GO:0003824)	#N/A
CM050640.121.g391300	SCO ORTHOFINDER	NON-CANDIDATE	RAS-RELATED PROTEIN RAB-19	63	285	95	cellular process (GO:0009987), localization (GO:0051179), metabolic process (GO:0008152)	#N/A
CM050640.121.g391990	SCO ORTHOFINDER	NON-CANDIDATE	PROTEIN WNT-7A	64	474	158	biological regulation (GO:0065007), cellular process (GO:0009987), developmental process (GO:0032502), multicellular organismal process (GO:0032501), response to stimulus (GO:0050896)	#N/A
CM050640.121.g392820	SCO ORTHOFINDER	NON-CANDIDATE	RAB GDP DISSOCIATION INHIBITOR BETA	59	204	68	localization (GO:0051179)	#N/A
CM050640.121.g392890	SCO ORTHOFINDER	NON-CANDIDATE	NEUROEPITHELIAL CELL-TRANSFORMING GENE 1 PROTEIN	63	411	137	biological regulation (GO:0065007)	#N/A
CM050640.121.g393040	SCO ORTHOFINDER	NON-CANDIDATE	PROTEIN WNT-16	64	462	154	biological regulation (GO:0065007), cellular process (GO:0009987), developmental process (GO:0032502), multicellular organismal process (GO:0032501), response to stimulus (GO:0050896)	#N/A
CM050640.121.g393550	SCO ORTHOFINDER	NON-CANDIDATE	HEAT SHOCK 70 KDA PROTEIN 14	63	219	73	UNCLASSIFIED	#N/A
CM050640.121.g393670	SCO ORTHOFINDER	NON-CANDIDATE	VASOPRESSIN V1A RECEPTOR	64	972	324	cellular process (GO:0009987)	#N/A
CM050640.121.g394040	SCO ORTHOFINDER	NON-CANDIDATE	SMOOTHENED HOMOLOG	62	642	214	biological regulation (GO:0065007), cellular process (GO:0009987), developmental process (GO:0032502), locomotion (GO:0040011)multicellular organismal process (GO:0032501), response to stimulus (GO:0050896)	#N/A
CM050640.121.g394240	SCO ORTHOFINDER	NON-CANDIDATE	COATOMER SUBUNIT GAMMA-2	62	363	121	cellular process (GO:0009987), localization (GO:0051179)	#N/A
TH2	Candidate gene	CANDIDATE GENE	TYROSINE HYDROXYLASE 2	51	261	87	cellular process (GO:0009987), metabolic process (GO:0008152)	Immune system
CM050641.122.g398140	SCO ORTHOFINDER	NON-CANDIDATE	TRANSMEMBRANE PROTEIN 100	63	405	135	response to stimulus (GO:0050896)	#N/A
CM050641.122.g400510	SCO ORTHOFINDER	NON-CANDIDATE	THIOREDOXIN-INTERACTING PROTEIN	63	363	121	cellular process (GO:0009987), localization (GO:0051179)	#N/A
CM050641.122.g400650	SCO ORTHOFINDER	NON-CANDIDATE	SMALL MONOMERIC GTPASE	63	423	141	cellular process (GO:0009987)	#N/A
CM050641.122.g401020	SCO ORTHOFINDER	NON-CANDIDATE	UNCONVENTIONAL MYOSIN-IG	63	228	76	cellular process (GO:0009987), localization (GO:0051179)	#N/A
CM050641.122.g401540	SCO ORTHOFINDER	NON-CANDIDATE	PROLINE-RICH TRANSMEMBRANE PROTEIN 1	64	360	120	UNCLASSIFIED	#N/A
CM050641.122.g401610	SCO ORTHOFINDER	NON-CANDIDATE	LYMPHOTOXIN-ALPHA	63	447	149	biological regulation (GO:0065007)	#N/A
CM050641.122.g401990	SCO ORTHOFINDER	NON-CANDIDATE	TRANSCRIPTION FACTOR SOX-4	64	1002	334	biological regulation (GO:0065007), cellular process (GO:0009987), metabolic process (GO:0008152)	#N/A
CM050641.122.g402290	SCO ORTHOFINDER	NON-CANDIDATE	TYROSYL-DNA PHOSPHODIESTERASE 2	61	270	90	UNCLASSIFIED	#N/A
CM050641.122.g402780	SCO ORTHOFINDER	NON-CANDIDATE	PROTEIN LRATD2	63	795	265	UNCLASSIFIED	#N/A
CM050641.122.g403720	SCO ORTHOFINDER	NON-CANDIDATE	FORKHEAD BOX PROTEIN O6	64	513	171	biological regulation (GO:0065007)	#N/A
CM050641.122.g405510	SCO ORTHOFINDER	NON-CANDIDATE	FREE FATTY ACID RECEPTOR 1	63	951	317	biological regulation (GO:0065007), cellular process (GO:0009987), response to stimulus (GO:0050896)	#N/A
CM050641.122.g405980	SCO ORTHOFINDER	NON-CANDIDATE	HYPERPOLARIZATION-ACTIVATED CYCLIC NUCLEOTIDE-GATED POTASSIUM CHANNEL 3	63	438	146	cellular process (GO:0009987)	#N/A
CM050642.123.g408990	SCO ORTHOFINDER	NON-CANDIDATE	PR DOMAIN ZINC FINGER PROTEIN 13	63	1326	442	biological regulation (GO:0065007)	#N/A
CM050642.123.g409240	SCO ORTHOFINDER	NON-CANDIDATE	CEREBELLIN-2	62	282	94	cellular process (GO:0009987)	#N/A
RDH10B	SCO ORTHOFINDER	NON-CANDIDATE	RETINOL DEHYDROGENASE 10-A-RELATED	62	288	96	UNCLASSIFIED	#N/A
CM050642.123.g409470	SCO ORTHOFINDER	NON-CANDIDATE	HOMEOBOX PROTEIN ENGRAILED-2	63	459	153	biological regulation (GO:0065007), cellular process (GO:0009987), developmental process (GO:0032502), multicellular organismal process (GO:0032501)	#N/A
CM050642.123.g409560	SCO ORTHOFINDER	NON-CANDIDATE	CARBONIC ANHYDRASE 2	64	201	67	UNCLASSIFIED	#N/A
CM050642.123.g409830	SCO ORTHOFINDER	NON-CANDIDATE	MELANOCORTIN RECEPTOR 4	64	1011	337	biological regulation (GO:0065007), cellular process (GO:0009987), response to stimulus (GO:0050896)	#N/A
CM050642.123.g410170	SCO ORTHOFINDER	NON-CANDIDATE	INHIBIN SUBUNIT BETA AB	63	795	265	cellular process (GO:0009987), metabolic process (GO:0008152), reproductive process (GO:0022414)	#N/A
CM050642.123.g410210	SCO ORTHOFINDER	NON-CANDIDATE	PROTEIN-CYSTEINE N-PALMITOYLTRANSFERASE HHAT-LIKE PROTEIN	63	210	70	biological regulation (GO:0065007), metabolic process (GO:0008152)	#N/A
CM050642.123.g410220	SCO ORTHOFINDER	NON-CANDIDATE	KELCH-LIKE PROTEIN 40	64	1119	373	UNCLASSIFIED	#N/A
CM050642.123.g410280	SCO ORTHOFINDER	NON-CANDIDATE	DNAJ HOMOLOG SUBFAMILY C MEMBER 1	63	444	148	UNCLASSIFIED	#N/A
CM050642.123.g410590	SCO ORTHOFINDER	NON-CANDIDATE	PROTEIN KINASE DOMAIN-CONTAINING PROTEIN	58	222	74	biological regulation (GO:0065007), cellular process (GO:0009987), response to stimulus (GO:0050896)	#N/A
CM050642.123.g410980	SCO ORTHOFINDER	NON-CANDIDATE	GAP JUNCTION PROTEIN	64	840	280	biological regulation (GO:0065007), cellular process (GO:0009987)	#N/A
CM050642.123.g411150	SCO ORTHOFINDER	NON-CANDIDATE	FORKHEAD BOX PROTEIN L2	63	906	302	biological regulation (GO:0065007), cellular process (GO:0009987), developmental process (GO:0032502)	#N/A
CM050642.123.g411670	SCO ORTHOFINDER	NON-CANDIDATE	CLAUDIN	63	627	209	cellular process (GO:0009987)	#N/A
CM050642.123.g412240	SCO ORTHOFINDER	NON-CANDIDATE	GALANIN RECEPTOR TYPE 1	63	756	252	biological regulation (GO:0065007), cellular process (GO:0009987), response to stimulus (GO:0050896)	#N/A
CM050642.123.g412380	SCO ORTHOFINDER	NON-CANDIDATE	POU DOMAIN, CLASS 3, TRANSCRIPTION FACTOR 2	63	1278	426	biological regulation (GO:0065007)	#N/A
CM050642.123.g412700	SCO ORTHOFINDER	NON-CANDIDATE	SIGNAL RECOGNITION PARTICLE RECEPTOR SUBUNIT BETA	62	201	67	cellular process (GO:0009987), localization (GO:0051179)	#N/A
CM050642.123.g412860	SCO ORTHOFINDER	NON-CANDIDATE	CAVEOLAE-ASSOCIATED PROTEIN 4	64	648	216	biological regulation (GO:0065007)	#N/A
CM050642.123.g414920	SCO ORTHOFINDER	NON-CANDIDATE	INTEGRAL MEMBRANE PROTEIN 2C	64	270	90	multicellular organismal process (GO:0032501)	#N/A
CM050642.123.g417340	SCO ORTHOFINDER	NON-CANDIDATE	NICASTRIN	61	213	71	metabolic process (GO:0008152)	#N/A
CM050642.123.g417520	SCO ORTHOFINDER	NON-CANDIDATE	ONE CUT DOMAIN FAMILY MEMBER 3	63	1083	361	metabolic process (GO:0008152)	#N/A
CM050642.123.g417800	SCO ORTHOFINDER	NON-CANDIDATE	PYROGLUTAMYL-PEPTIDASE I	61	237	79	UNCLASSIFIED	#N/A
CM050642.123.g417810	SCO ORTHOFINDER	NON-CANDIDATE	TRANSCRIPTION FACTOR JUN-D	63	891	297	biological regulation (GO:0065007)	#N/A
CM050642.123.g417870	SCO ORTHOFINDER	NON-CANDIDATE	RETINA AND ANTERIOR NEURAL FOLD HOMEOBOX PROTEIN 2	62	462	154	biological regulation (GO:0065007)	#N/A
CM050642.123.g417900	SCO ORTHOFINDER	NON-CANDIDATE	KRUEPPEL-LIKE FACTOR 2	63	960	320	biological regulation (GO:0065007)	#N/A
CM050642.123.g417950	SCO ORTHOFINDER	NON-CANDIDATE	LIPOPROTEIN LIPASE	63	246	82	biological regulation (GO:0065007), cellular process (GO:0009987), metabolic process (GO:0008152), multicellular organismal process (GO:0032501)	#N/A
CM050642.123.g418040	SCO ORTHOFINDER	NON-CANDIDATE	MIDNOLIN	61	423	141	UNCLASSIFIED	#N/A
LOC132871266	SCO ORTHOFINDER	NON-CANDIDATE	PURINE NUCLEOSIDE PHOSPHORYLASE	63	216	72	cellular process (GO:0009987), catalytic activity (GO:0003824)	#N/A
CM050642.123.g418820	SCO ORTHOFINDER	NON-CANDIDATE	CHEMOKINE (C-C MOTIF) RECEPTOR 12A-RELATED	63	1065	355	biological regulation (GO:0065007), cellular process (GO:0009987), immune system process (GO:0002376)	#N/A
CM050642.123.g418910	SCO ORTHOFINDER	NON-CANDIDATE	EPIDERMAL GROWTH FACTOR RECEPTOR	64	351	117	biological regulation (GO:0065007), cellular process (GO:0009987), developmental process (GO:0032502), multicellular organismal process (GO:0032501), response to stimulus (GO:0050896)	#N/A
CM050642.123.g419270	SCO ORTHOFINDER	NON-CANDIDATE	VESICLE TRANSPORT PROTEIN SFT2C	63	666	222	UNCLASSIFIED	#N/A
CM050642.123.g419670	SCO ORTHOFINDER	NON-CANDIDATE	MITOCHONDRIAL RIBOSOMAL PROTEIN L37	62	432	144	UNCLASSIFIED	#N/A
CM050642.123.g419870	SCO ORTHOFINDER	NON-CANDIDATE	GROWTH ARREST AND DNA DAMAGE-INDUCIBLE PROTEIN GADD45 ALPHA	63	228	76	biological regulation (GO:0065007)	#N/A
CM050642.123.g419880	SCO ORTHOFINDER	NON-CANDIDATE	DIENCEPHALON/MESENCEPHALON HOMEOBOX PROTEIN 1-A-RELATED	64	441	147	biological regulation (GO:0065007)	#N/A
CM050642.123.g419890	SCO ORTHOFINDER	NON-CANDIDATE	5-METHYLCYTOSINE RRNA METHYLTRANSFERASE NSUN4	63	351	117	cellular process (GO:0009987), metabolic process (GO:0008152)	#N/A
CM050642.123.g420440	SCO ORTHOFINDER	NON-CANDIDATE	SODIUM-BILE ACID COTRANSPORTER	64	615	205	UNCLASSIFIED	#N/A
CM050642.123.g421070	SCO ORTHOFINDER	NON-CANDIDATE	INSULIN-LIKE 3	63	231	77	biological regulation (GO:0065007), cellular process (GO:0009987), response to stimulus (GO:0050896)	#N/A
CM050643.124.g422130	SCO ORTHOFINDER	NON-CANDIDATE	T-CELL ACUTE LYMPHOCYTIC LEUKEMIA/STEM CELL LEUKEMIA-RELATED	63	306	102	biological regulation (GO:0065007)	#N/A
CSTPP1	SCO ORTHOFINDER	NON-CANDIDATE	TRANSPORTER	62	1620	540	biological regulation (GO:0065007), cellular process (GO:0009987), localization (GO:0051179)	#N/A
CM050643.124.g425160	SCO ORTHOFINDER	NON-CANDIDATE	CYCLIN-O	62	564	188	multicellular organismal process (GO:0032501)	#N/A
CM050643.124.g425540	SCO ORTHOFINDER	NON-CANDIDATE	S-ADENOSYLMETHIONINE SYNTHASE	58	225	75	biological regulation (GO:0065007), cellular process (GO:0009987)	#N/A
CM050643.124.g425580	SCO ORTHOFINDER	NON-CANDIDATE	NODAL-RELATED 1	64	765	255	developmental process (GO:0032502)	#N/A
CM050643.124.g426780	SCO ORTHOFINDER	NON-CANDIDATE	CARDIAC MYOSIN LIGHT CHAIN-1	64	591	197	multicellular organismal process (GO:0032501)	#N/A
CM050643.124.g428350	SCO ORTHOFINDER	NON-CANDIDATE	NEUROGENIC LOCUS NOTCH HOMOLOG PROTEIN 1	63	1320	440	biological regulation (GO:0065007), cellular process (GO:0009987), developmental process (GO:0032502), locomotion (GO:0040011)multicellular organismal process (GO:0032501), response to stimulus (GO:0050896)	#N/A
CM050643.124.g428430	SCO ORTHOFINDER	NON-CANDIDATE	SOLUTE CARRIER FAMILY 2, FACILITATED GLUCOSE TRANSPORTER MEMBER 8	58	234	78	cellular process (GO:0009987), localization (GO:0051179)	#N/A
CM050643.124.g428800	SCO ORTHOFINDER	NON-CANDIDATE	TRANSPOSON	64	792	264	UNCLASSIFIED	#N/A
CM050643.124.g429340	SCO ORTHOFINDER	NON-CANDIDATE	GROWTH ARREST-SPECIFIC 1A	64	795	265	UNCLASSIFIED	#N/A
CTSLA	Candidate gene	CANDIDATE GENE	PROCATHEPSIN L	62	222	74	biological regulation (GO:0065007)immune system process (GO:0002376), metabolic process (GO:0008152), response to stimulus (GO:0050896)	Immune system
FGF5	Candidate gene	CANDIDATE GENE	FIBROBLAST GROWTH FACTOR 5	60	327	109	biological regulation (GO:0065007), cellular process (GO:0009987), developmental process (GO:0032502), response to stimulus (GO:0050896)	fin shape
CM050643.124.g430030	SCO ORTHOFINDER	NON-CANDIDATE	SORTING NEXIN-18	63	1476	492	biological regulation (GO:0065007), cellular process (GO:0009987)	#N/A
CM050643.124.g430310	SCO ORTHOFINDER	NON-CANDIDATE	TRANSITIONAL ENDOPLASMIC RETICULUM ATPASE	62	309	103	cellular process (GO:0009987), localization (GO:0051179), metabolic process (GO:0008152), response to stimulus (GO:0050896)	#N/A
CM050643.124.g430550	SCO ORTHOFINDER	NON-CANDIDATE	HEXOSYLTRANSFERASE	63	975	325	UNCLASSIFIED	#N/A
CM050643.124.g430630	SCO ORTHOFINDER	NON-CANDIDATE	PROTEIN NIBAN 2	63	1047	349	UNCLASSIFIED	#N/A
CM050643.124.g430790	SCO ORTHOFINDER	NON-CANDIDATE	NEGATIVE ELONGATION FACTOR COMPLEX MEMBER B	62	234	78	UNCLASSIFIED	#N/A
CM050643.124.g430800	SCO ORTHOFINDER	NON-CANDIDATE	ECTONUCLEOSIDE TRIPHOSPHATE DIPHOSPHOHYDROLASE 2	62	276	92	biological regulation (GO:0065007)	#N/A
CM050643.124.g430860	SCO ORTHOFINDER	NON-CANDIDATE	BARH-LIKE 1 HOMEOBOX PROTEIN	62	372	124	biological regulation (GO:0065007), cellular process (GO:0009987), metabolic process (GO:0008152)	#N/A
CM050643.124.g431270	SCO ORTHOFINDER	NON-CANDIDATE	PESCADILLO HOMOLOG	61	201	67	cellular process (GO:0009987), metabolic process (GO:0008152)	#N/A
CM050643.124.g431330	SCO ORTHOFINDER	NON-CANDIDATE	CLAUDIN-22	64	690	230	cellular process (GO:0009987)	#N/A
CM050643.124.g432090	SCO ORTHOFINDER	NON-CANDIDATE	HEAT SHOCK PROTEIN BETA-1	63	384	128	cellular process (GO:0009987)	#N/A
CM050643.124.g432530	SCO ORTHOFINDER	NON-CANDIDATE	BONE MORPHOGENETIC PROTEIN 10	64	1026	342	biological regulation (GO:0065007), cellular process (GO:0009987), response to stimulus (GO:0050896)	#N/A
CM050643.124.g432550	SCO ORTHOFINDER	NON-CANDIDATE	CHOLESTEROL 25-HYDROXYLASE	62	447	149	metabolic process (GO:0008152)	#N/A
CM050643.124.g432640	SCO ORTHOFINDER	NON-CANDIDATE	ZINC FINGER PROTEIN 703	64	1512	504	UNCLASSIFIED	#N/A
CM050644.125.g433780	SCO ORTHOFINDER	NON-CANDIDATE	EH DOMAIN-CONTAINING PROTEIN 1	63	522	174	cellular process (GO:0009987), localization (GO:0051179)	#N/A
CM050644.125.g434550	SCO ORTHOFINDER	NON-CANDIDATE	ATP-SENSITIVE INWARD RECTIFIER POTASSIUM CHANNEL 1	63	1164	388	biological regulation (GO:0065007), cellular process (GO:0009987), localization (GO:0051179)	#N/A
CM050644.125.g435920	SCO ORTHOFINDER	NON-CANDIDATE	CXADR-LIKE MEMBRANE PROTEIN	63	411	137	UNCLASSIFIED	#N/A
CM050644.125.g436130	SCO ORTHOFINDER	NON-CANDIDATE	PROTOCADHERIN B	64	2415	805	cellular process (GO:0009987)	#N/A
CM050644.125.g436590	SCO ORTHOFINDER	NON-CANDIDATE	T-CELL LEUKEMIA HOMEOBOX PROTEIN 3	63	495	165	biological regulation (GO:0065007), developmental process (GO:0032502)	#N/A
CM050644.125.g437140	SCO ORTHOFINDER	NON-CANDIDATE	CLASS A BASIC HELIX-LOOP-HELIX PROTEIN 9	64	819	273	biological regulation (GO:0065007)	#N/A
CM050644.125.g437330	SCO ORTHOFINDER	NON-CANDIDATE	DEHYDROGENASE/REDUCTASE (SDR FAMILY) MEMBER 13-LIKE 1-RELATED	62	330	110	UNCLASSIFIED	#N/A
CM050644.125.g437400	SCO ORTHOFINDER	NON-CANDIDATE	MITOCHONDRIAL UNCOUPLING PROTEIN 2	64	219	73	cellular process (GO:0009987), localization (GO:0051179), metabolic process (GO:0008152), response to stimulus (GO:0050896)	#N/A
CM050644.125.g438280	SCO ORTHOFINDER	NON-CANDIDATE	HOMEOBOX PROTEIN VENTX	62	342	114	biological regulation (GO:0065007), metabolic process (GO:0008152)	#N/A
CM050644.125.g438320	SCO ORTHOFINDER	NON-CANDIDATE	12-(S)-HYDROXY-5,8,10,14-EICOSATETRAENOIC ACID RECEPTOR	64	951	317	UNCLASSIFIED	#N/A
CM050644.125.g439630	SCO ORTHOFINDER	NON-CANDIDATE	TYROSINASE	62	825	275	biological regulation (GO:0065007), cellular process (GO:0009987),metabolic process (GO:0008152)	#N/A
CM050644.125.g440280	SCO ORTHOFINDER	NON-CANDIDATE	REGULATORY FACTOR X-ASSOCIATED PROTEIN	60	390	130	biological regulation (GO:0065007)	#N/A
CM050644.125.g441980	SCO ORTHOFINDER	NON-CANDIDATE	HISTONE H2B TYPE 1-B	64	375	125	cellular process (GO:0009987)	#N/A
CM050644.125.g442000	SCO ORTHOFINDER	NON-CANDIDATE	VACUOLAR PROTEIN SORTING-ASSOCIATED PROTEIN 11 HOMOLOG	63	255	85	cellular process (GO:0009987), localization (GO:0051179)	#N/A
CM050644.125.g442170	SCO ORTHOFINDER	NON-CANDIDATE	CHROMATIN COMPLEXES SUBUNIT BAP18	63	216	72	UNCLASSIFIED	#N/A
CM050644.125.g443000	SCO ORTHOFINDER	NON-CANDIDATE	ZINC FINGER PROTEIN 703	64	1512	504	UNCLASSIFIED	#N/A
CM050644.125.g443770	SCO ORTHOFINDER	NON-CANDIDATE	ACYL-COA DESATURASE 1	55	234	78	cellular process (GO:0009987), metabolic process (GO:0008152), response to stimulus (GO:0050896)	#N/A
CM050644.125.g443820	SCO ORTHOFINDER	NON-CANDIDATE	THYMIC STROMAL COTRANSPORTER HOMOLOG	64	1002	334	cellular process (GO:0009987), localization (GO:0051179)	#N/A
PLPPR1	SCO ORTHOFINDER	NON-CANDIDATE	PHOSPHOLIPID PHOSPHATASE-RELATED PROTEIN TYPE 1	63	255	85	biological regulation (GO:0065007), cellular process (GO:0009987), metabolic process (GO:0008152), response to stimulus (GO:0050896)	#N/A
CM050644.125.g443890	SCO ORTHOFINDER	NON-CANDIDATE	GLUTAMATE RECEPTOR IONOTROPIC, NMDA 3A	64	1089	363	biological regulation (GO:0065007), cellular process (GO:0009987), response to stimulus (GO:0050896)	#N/A
CM050644.125.g444310	SCO ORTHOFINDER	NON-CANDIDATE	CASPASE-17/A	62	285	95	biological regulation (GO:0065007), cellular process (GO:0009987)	#N/A
CM050644.125.g445450	SCO ORTHOFINDER	NON-CANDIDATE	S-ADENOSYLMETHIONINE SYNTHASE	63	219	73	biological regulation (GO:0065007), cellular process (GO:0009987)	#N/A
[truncated: 312 more rows]
