# Supplementary material for: Ecological diversification of sea catfishes is accompanied by genome-wide signatures of positive selection
Source: Nat Commun. 2024 Nov 20;15:10040. doi: 10.1038/s41467-024-54184-3 (PMC11579386; doi:10.1038/s41467-024-54184-3)
Supplement: Supplementary file 14 — Supplementary Data 11 [file 41467_2024_54184_MOESM14_ESM.xlsx]

## Sheet: S11.HyPhy_m2f
Supplementary Data S11. Colored cells indicate genes under positive selection for the marine to freshwater transitions, considering topological uncertainty, and detected in at least seven out of ten trees. Genes in bold represent PSGs detected in at least nine out of ten trees. GUIS: genes under intensification of selection; GURS: genes under relaxation of selection.
	ANCESTRAL (MARINE) VS. DERIVED (FRESHWATER) HABITATS				AU-NG ADAPTIVE RADIATION FW SPP VS. REMAINING FRESHWATER CLADES ELSEWHERE
GENE	BUSTED-PH MARINE SPP (M2F EURYHALINE SPECIES)	BUSTED-PH FRESHWATER SPP (M2F EURYHALINE SPECIES)	BUSTED-PH MARINE SPP (M2F NO EURYHALINE SPECIES)	BUSTED-PH FRESHWATER SPP (M2F NO EURYHALINE SPECIES)	aBSREL AU-NG (M2F EURYHALINE SPECIES)	aBSREL REMAINING FW CLADES (M2F EURYHALINE SPECIES)	aBSREL AU-NG FW SPP (M2F NO EURYHALINE SPECIES)	aBSREL REMAINING FW CLADES (M2F NO EURYHALINE SPECIES)	BUSTED-PH AU-NG FW SPP (M2F EURYHALINE SPECIES)	BUSTED-PH REMAINING FW SPP (M2F EURYHALINE SPECIES)	BUSTED-PH AU-NG FW SPP (M2F NO EURYHALINE SPECIES)	BUSTED-PH REMAINING FW SPP (M2F NO EURYHALINE SPECIES)	RELAX GUIS AU-NG FW SPP (M2F EURYHALINE SPECIES)	RELAX GUIS REMAINING FW SPP (M2F EURYHALINE SPECIES)	RELAX GURS AU-NG FW SPP (M2F EURYHALINE SPECIES)	RELAX GURS REMAINING FW SPP (M2F EURYHALINE SPECIES)	RELAX GUIS AU-NG FW SPP (M2F NO EURYHALINE SPECIES)	RELAX GUIS REMAINING FW SPP (M2F NO EURYHALINE SPECIES)	RELAX GURS AU-NG FW SPP (M2F NO EURYHALINE SPECIES)	RELAX GURS REMAINING FW SPP (M2F NO EURYHALINE SPECIES)
adnp2
alkbh3
aqp7
ARID5A AT-rich
asz1
atp6v1g1
bet1l
cacna2d3a
caprin1b
CD79A
cdk17
cep152
cfap53
chtf8
clk2a
CM050620.11.g016460
CM050620.11.g021410
CM050620.11.g024090
CM050620.11.g026950
CM050621.12.g037860
CM050621.12.g039650
CM050621.12.g047500
CM050622.13.g058750
CM050622.13.g070760
CM050623.14.g080500
CM050623.14.g084330
CM050623.14.g087120
CM050623.14.g091230
CM050623.14.g093110
CM050624.15.g104340
CM050624.15.g115540
CM050624.15.g126140
CM050625.16.g129180
CM050625.16.g133680
CM050626.17.g150280
CM050626.17.g150890
CM050627.18.g169660
CM050627.18.g173620
CM050627.18.g182880
CM050627.18.g183380
CM050628.19.g205790
CM050629.110.g207530
CM050629.110.g211210
CM050629.110.g212050
CM050629.110.g219370
CM050629.110.g220050
CM050629.110.g221230
CM050630.111.g227170
CM050630.111.g239470
CM050631.112.g250740
CM050632.113.g269650
CM050632.113.g272130
CM050633.114.g280660
CM050633.114.g285590
CM050634.115.g295970
CM050634.115.g300330
CM050634.115.g302680
CM050634.115.g303200
CM050634.115.g304280
CM050635.116.g314410
CM050635.116.g314480
CM050635.116.g316880
CM050635.116.g317030
CM050635.116.g317360
CM050636.117.g330800
CM050636.117.g333360
CM050637.118.g347920
CM050637.118.g352160
CM050638.119.g358170
CM050638.119.g359890
CM050638.119.g361480
CM050638.119.g363390
CM050639.120.g372750
CM050639.120.g380440
CM050639.120.g382730
CM050642.123.g409340
CM050642.123.g418390
CM050643.124.g423010
CM050644.125.g443880
CM050645.126.g449180
CM050646.127.g462140
CM050647.128.g474040
commd9
CRYAA
CTSL
dmrt2
DNAJA2
extl3
FAM177A1
FGF10
fgf20
fgf4
FGF5
FKBP4
foxc1a
ftsj1
hbp1
hivep1
IL-11
lrrk2
lrsam1
marveld3
mrps35
nkx6.1
nr2c1
nt5dc3
prl
pygo2
pym1
rassf1
rergla
SGPL1
sigmar1
TH2
tmem170a
tnk1
usf3
zfpm1
znf536
