# Supplementary material for: Ecological diversification of sea catfishes is accompanied by genome-wide signatures of positive selection
Source: Nat Commun. 2024 Nov 20;15:10040. doi: 10.1038/s41467-024-54184-3 (PMC11579386; doi:10.1038/s41467-024-54184-3)
Supplement: Supplementary file 17 — Supplementary Data 14 [file 41467_2024_54184_MOESM17_ESM.xlsx]

## Sheet: S14.PSGs
Supplementary Data S14. Comparison of the number of genes under positive selection for the three habitat transitions, analyzed using three different HyPhy methods. Genes were considered under selection if detected in the master tree, at least seven out of ten trees, or nine out of ten trees. GUIS: genes under intensification of selection; GURS: genes under relaxation of selection.
	HABITAT TRANSITION
	Marine-to-freshwater transition (coding euryhaline species based on the most probable tip state)	Marine-to-freshwater transition (excluding euryhaline species and reversals to the ancestral marine condition)	Shared genes between the two coding schemes for the marine-to-freshwater transitions	Stenohaline-to-euryhaline transitions	Benthic-to-pelagic planktivore transitions
aBSREL Master tree	37	14	12	11	7
aBSREL 9 or 10 trees	40	39	32	28	17
aBSREL 7 to 10 trees	41	39	33	28	18
BUSTED-PH AUNG Master tree	39	28	15	8	5
BUSTED-PH REMAINING TEST CLADES Master tree	45	41	24	16	9
BUSTED-PH AUNG 9 or 10 trees	64	45	41	18	10
BUSTED-PH REMAINING TEST CLADES 9 or 10 trees	59	51	49	69	73
BUSTED-PH AUNG 7 to 10 trees	72	51	47	21	12
BUSTED-PH REMAINING TEST CLADES 7 to 10 trees	71	67	63	84	90
RELAX GUIS AUNG Master tree	12	2	1	2	0
RELAX GUIS REMAINING TEST CLADES Master tree	14	6	3	2	1
RELAX GURS AUNG Master tree	5	5	1	1	1
RELAX GURS REMAINING TEST CLADES Master tree	4	1	0	1	1
RELAX GUIS AUNG 9 or 10 trees	14	6	4	5	1
RELAX GUIS REMAINING TEST CLADES 9 or 10 trees	13	9	5	3	1
RELAX GURS AUNG 9 or 10 trees	5	7	4	2	1
RELAX GURS REMAINING TEST CLADES 9 or 10 trees	3	2	1	2	1
RELAX GUIS AUNG 7 to 10 trees	14	9	6	5	1
RELAX GUIS REMAINING TEST CLADES 7 to 10 trees	15	16	10	6	1
RELAX GURS AUNG 7 to 10 trees	8	9	6	3	1
RELAX GURS REMAINING TEST CLADES 7 to 10 trees	4	2	1	2	1
BUSTED-PH ANCESTRAL Master tree	65	61	52	85	88
BUSTED-PH DERIVED Master tree	99	86	81	37	20
BUSTED-PH ANCESTRAL 9 or 10 trees	49	45	43	67	58
BUSTED-PH DERIVED 9 or 10 trees	88	67	61	33	13
BUSTED-PH ANCESTRAL 7 to 10 trees	63	56	55	85	86
BUSTED-PH DERIVED 7 to 10 trees	99	78	76	37	18
RELATIVE INTENSIFICATION OF SELECTION OF DERIVED COMPARED TO ANCESTRAL HABITATS 9 or 10 trees	8	7	3	4	2
RELATIVE INTENSIFICATION OF SELECTION OF DERIVED COMPARED TO ANCESTRAL HABITATS 7 or 10 trees	11	9	4	5	4
RELATIVE RELAXATION OF SELECTION OF DERIVED COMPARED TO ANCESTRAL HABITATS 9 or 10 trees	2	1	1	0	0
RELATIVE RELAXATION OF SELECTION OF DERIVED COMPARED TO ANCESTRAL HABITATS 7 or 10 trees	6	3	3	3	0
