# Supplementary material for: Ecological diversification of sea catfishes is accompanied by genome-wide signatures of positive selection
Source: Nat Commun. 2024 Nov 20;15:10040. doi: 10.1038/s41467-024-54184-3 (PMC11579386; doi:10.1038/s41467-024-54184-3)
Supplement: Supplementary file 18 — Supplementary Data 15 [file 41467_2024_54184_MOESM18_ESM.xlsx]

## Sheet: S15.PSGs_comparison
Supplementary Data S15. Number of genes under positive selection for habitat transitions, both during the transition and during and after the transition, along with a comparison between the adaptive radiation and the remaining test clades, considering topological uncertainty. Results are presented for analyses conducted using only the master tree, 9-10 trees, and 7 or more trees.
a. Master tree
	Shared genes between the two coding schemes for the marine-to-freshwater transitions		Marine-to-freshwater transition (coding euryhaline species based on the most probable tip state)		Marine-to-freshwater transition (excluding euryhaline species and reversals to the ancestral marine condition)		Stenohaline-to-euryhaline transitions		Benthic-to-pelagic planktivore transitions
	PSGs	PSGs shared within the same type of analysis	PSGs	PSGs shared within the same type of analysis	PSGs	PSGs shared within the same type of analysis	PSGs	PSGs shared within the same type of analysis	PSGs	PSGs shared within the same type of analysis
During
absrel stem	12	12-7=5	37	37-20=17	14	14-13=1	11	11	7	7
During + after
busted-ph - all derived (unique AU-NG + rest)	28	28	55	55	47	47	17	17	9	9
busted-ph - ancestral	52	52	65	65	61	65	85	85	88	88
busted-ph - derived	81	81-7=74	99	99-35=64	86	86-14=72	37	37	20	20
AU-NG vs. rest
absrel stem AU-NG	2	1 SHARED GENE BETWEEN ABSREL AU-NG AND BUSTED-PH AU-NG	7	3 SHARED GENE BETWEEN ABSREL AU-NG AND BUSTED-PH AU-NG	2	2 SHARED GENE BETWEEN ABSREL AU-NG AND BUSTED-PH AU-NG	10	10 SHARED GENE BETWEEN ABSREL AU-NG AND BUSTED-PH AU-NG	4	2 SHARED GENE BETWEEN ABSREL AU-NG AND BUSTED-PH AU-NG
busted-ph AU-NG	15		39		28		8		5
absrel stem rest	12	7 SHARED GENE BETWEEN ABSREL AU-NG AND BUSTED-PH AU-NG	37	20 SHARED GENE BETWEEN ABSREL AU-NG AND BUSTED-PH AU-NG	14	14 SHARED GENE BETWEEN ABSREL AU-NG AND BUSTED-PH AU-NG	4	4 SHARED GENE BETWEEN ABSREL AU-NG AND BUSTED-PH AU-NG	3	1 SHARED GENE BETWEEN ABSREL AU-NG AND BUSTED-PH AU-NG
busted-ph rest	24		45		41		41		9
b. 9-10 trees
	Shared genes between the two coding schemes for the marine-to-freshwater transitions		Marine-to-freshwater transition (coding euryhaline species based on the most probable tip state)		Marine-to-freshwater transition (excluding euryhaline species and reversals to the ancestral marine condition)		Stenohaline-to-euryhaline transitions		Benthic-to-pelagic planktivore transitions
	PSGs	PSGs shared within the same type of analysis	PSGs	PSGs shared within the same type of analysis	PSGs	PSGs shared within the same type of analysis	PSGs	PSGs shared within the same type of analysis	PSGs	PSGs shared within the same type of analysis
During habitat transition
aBSREL stem	37	37-32=5	40	48-40=8	39	39-38=1	28	28-27=1	17	17-17=0	SHARED GENES BETWEEN BUSTED-PH AU-NG+REMAINING AND ABSREL 9+TREES
During + after habitat transition
BUSTED-PH - all derived (unique AU-NG + remaining test clades)	66	66	80	80	69	69	72	72	75	75
BUSTED-PH - ancestral	43	43	45	45	49	49	67	67	58	58
BUSTED-PH - derived	61	61-24=37	67	67-32=35	88	88-32=56	33	33-19=14	13	13-6=7	SHARED GENES BETWEEN BUSTED-PH DERIVED AND ABSREL 9+TREES
AU-NG vs. remaining test clades
aBSREL stem AU-NG	1	1 SHARED GENE BETWEEN ABSREL AU-NG AND BUSTED-PH AU-NG	6	5 SHARED GENES BETWEEN ABSREL AU-NG AND BUSTED-PH AU-NG	2	1 SHARED GENE BETWEEN ABSREL AU-NG AND BUSTED-PH AU-NG	21	13 SHARED GENES BETWEEN ABSREL AU-NG AND BUSTED-PH AU-NG	11	4 SHARED GENES BETWEEN ABSREL AU-NG AND BUSTED-PH AU-NG
BUSTED-PH AU-NG	41		64		45		18		10
aBSREL stem remaining test clades	32	22 SHARED GENES BETWEEN ABSREL AU-NG AND BUSTED-PH AU-NG	39	27 SHARED GENES BETWEEN ABSREL AU-NG AND BUSTED-PH AU-NG	39	25 SHARED GENES BETWEEN ABSREL AU-NG AND BUSTED-PH AU-NG	12	10 SHARED GENES BETWEEN ABSREL REST AND BUSTED-PH REST	7	6 SHARED GENES BETWEEN ABSREL REST AND BUSTED-PH REST
BUSTED-PH remaining test clades	49		59		51		69		73
c.7-10 trees
	Shared genes between the two coding schemes for the marine-to-freshwater transitions		Marine-to-freshwater transition (coding euryhaline species based on the most probable tip state)		Marine-to-freshwater transition (excluding euryhaline species and reversals to the ancestral marine condition)		Stenohaline-to-euryhaline transitions		Benthic-to-pelagic planktivore transitions
	PSGs	PSGs shared within the same type of analysis	PSGs	PSGs shared within the same type of analysis	PSGs	PSGs shared within the same type of analysis	PSGs	PSGs shared within the same type of analysis	PSGs	PSGs shared within the same type of analysis
During habitat transition
aBSREL stem	37	43-37=6	40	62-40=24	39	50-39=11	28	30-28=2	17	21-17=4	SHARED GENES BETWEEN BUSTED-PH AU-NG+REMAINING AND ABSREL 7+TREES
During + after habitat transition
BUSTED-PH - all derived (unique AU-NG + remaining test clades)	78	78	89	89	80	80	87	87	91	91
BUSTED-PH - ancestral	55	55	56	56	63	63	85	85	86	86
BUSTED-PH - derived	76	76-29=47	78	78-37=41	99	99-35=64	37	37-19=18	18	18-9=9	SHARED GENES BETWEEN BUSTED-PH DERIVED AND ABSREL 7+TREES
AU-NG vs. remaining test clades
aBSREL stem AU-NG	1	1 SHARED GENE BETWEEN ABSREL AU-NG AND BUSTED-PH AU-NG	6	5 SHARED GENES BETWEEN ABSREL AU-NG AND BUSTED-PH AU-NG	2	1 SHARED GENE BETWEEN ABSREL AU-NG AND BUSTED-PH AU-NG	21	13 SHARED GENES BETWEEN ABSREL AU-NG AND BUSTED-PH AU-NG	12	4 SHARED GENES BETWEEN ABSREL AU-NG AND BUSTED-PH AU-NG
BUSTED-PH AU-NG	47		72		51		21		12
aBSREL stem remaining test clades	33	23 SHARED GENES BETWEEN ABSREL AU-NG AND BUSTED-PH AU-NG	41	30 SHARED GENES BETWEEN ABSREL AU-NG AND BUSTED-PH AU-NG	39	28 SHARED GENES BETWEEN ABSREL AU-NG AND BUSTED-PH AU-NG	13	11 SHARED GENES BETWEEN ABSREL REST AND BUSTED-PH REST	8	7 SHARED GENES BETWEEN ABSREL REST AND BUSTED-PH REST
BUSTED-PH remaining test clades	63		71		67		84		90
