# Supplementary material for: Ecological diversification of sea catfishes is accompanied by genome-wide signatures of positive selection
Source: Nat Commun. 2024 Nov 20;15:10040. doi: 10.1038/s41467-024-54184-3 (PMC11579386; doi:10.1038/s41467-024-54184-3)
Supplement: Supplementary file 19 — Supplementary Data 16 [file 41467_2024_54184_MOESM19_ESM.xlsx]

## Sheet: S16.MEME
Supplementary Data S16. Convergent and parallel positively selected sites identified using MEME. Amino acid sites exhibiting convergent or parallel evolution under positive selection, as identified by the mixed effects model of evolution (MEME) in HyPhy (using a likelihood ratio test with a significance threshold of p < 0.1).
New_name	DATASET	Marine-to-freshwater transition	Stenohaline-to-euryhaline-transition	Benthic-to-pelagic-planktyvore transition	CATEGORY	BIOLOGICAL PROCESS
adnp2	NON-CANDIDATE	11			Erythropoiesis	biological regulation (GO:0065007)
alkbh3	CANDIDATE GENE		0	1	Body size and elongation	biological regulation (GO:0065007)
aqp7	CANDIDATE GENE	4	2	0	Osmoregulatory	cellular process (GO:0009987),localization (GO:0051179)
asz1	CANDIDATE GENE	5	3	5	Body size and elongation	reproductive process (GO:0022414)
atp6v1g1	CANDIDATE GENE	29	17	15	Body size and elongation	transmembrane transport
bet1l	CANDIDATE GENE	10	4	5	Body size and elongation	UNCLASSIFIED
cacna2d3a	CANDIDATE GENE	5	7	3	Body size and elongation	transmembrane transport
caprin1b	CANDIDATE GENE	21	7	7	Body size and elongation	UNCLASSIFIED
cdk17	CANDIDATE GENE	12	7	1	Body size and elongation	UNCLASSIFIED
cep152	CANDIDATE GENE	14	11	7	Body size and elongation	cellular process (GO:0009987)
cfap53	CANDIDATE GENE				Body size and elongation	cellular process (GO:0009987), reproductive process (GO:0022414)
chtf8	CANDIDATE GENE	4	2	3	Body size and elongation	cellular process (GO:0009987)
clk2a	CANDIDATE GENE		0	0	Gill rakers	biological regulation (GO:0065007), cellular process (GO:0009987),metabolic process (GO:0008152)
tnk1	CANDIDATE GENE			6	Immune system	biological regulation (GO:0065007)
CM050620.11.g016460	NON-CANDIDATE		7	9		response to stimulus (GO:0050896)
CM050620.11.g021410	NON-CANDIDATE					cellular process (GO:0009987), catalytic activity (GO:0003824)
CM050620.11.g024090	NON-CANDIDATE					biological regulation (GO:0065007), cellular process (GO:0009987), developmental process (GO:0032502)
CM050620.11.g026950	NON-CANDIDATE			2		biological regulation (GO:0065007), metabolic process (GO:0008152)
CM050621.12.g037860	NON-CANDIDATE					cellular process (GO:0009987), metabolic process (GO:0008152)
CM050621.12.g039650	NON-CANDIDATE					UNCLASSIFIED
CM050621.12.g047500	NON-CANDIDATE		5			UNCLASSIFIED
FAM177A1	CANDIDATE GENE	10	6	10	Immune system	UNCLASSIFIED
CHAC1	NON-CANDIDATE	13	2	5		metabolic process (GO:0008152)
CM050622.13.g070760	NON-CANDIDATE					biological regulation (GO:0065007)
CM050623.14.g080500	NON-CANDIDATE	1	4	1		UNCLASSIFIED
CM050623.14.g084330	NON-CANDIDATE					UNCLASSIFIED
sox21b	NON-CANDIDATE	12	4	6		metabolic process (GO:0008152)
CM050623.14.g091230	NON-CANDIDATE					cellular process (GO:0009987)
CM050623.14.g093110	NON-CANDIDATE					UNCLASSIFIED
CM050624.15.g104340	NON-CANDIDATE	41	29	15		biological regulation (GO:0065007), cellular process (GO:0009987), developmental process (GO:0032502), multicellular organismal process (GO:0032501)
IL-11	CANDIDATE GENE				Immune system	biological regulation (GO:0065007)
CM050624.15.g115540	NON-CANDIDATE	7				biological regulation (GO:0065007)
CM050624.15.g126140	NON-CANDIDATE					UNCLASSIFIED
CM050625.16.g129180	NON-CANDIDATE	6	3	3		UNCLASSIFIED
FKBP4	CANDIDATE GENE	1	0	1	Immune system	cellular process (GO:0009987), metabolic process (GO:0008152)
adarb1b	NON-CANDIDATE	6	5	2		UNCLASSIFIED
CM050626.17.g150280	NON-CANDIDATE					UNCLASSIFIED
CM050626.17.g150890	NON-CANDIDATE					cellular process (GO:0009987), detoxification (GO:0098754), homeostatic process (GO:0042592), localization (GO:0051179), response to stimulus (GO:0050896)
SGPL1	CANDIDATE GENE	13	15	13	Immune system	UNCLASSIFIED
CM050627.18.g169660	NON-CANDIDATE					biological regulation (GO:0065007), cellular process (GO:0009987), metabolic process (GO:0008152)
CM050627.18.g173620	NON-CANDIDATE			0		cellular process (GO:0009987), localization (GO:0051179)
fgf20	CANDIDATE GENE	4			Fin shape	biological regulation (GO:0065007), cellular process (GO:0009987), developmental process (GO:0032502), response to stimulus (GO:0050896)
CM050627.18.g182880	NON-CANDIDATE					biological regulation (GO:0065007), cellular process (GO:0009987), localization (GO:0051179)
CM050627.18.g183380	NON-CANDIDATE			0		biological regulation (GO:0065007), cellular process (GO:0009987), metabolic process (GO:0008152), response to stimulus (GO:0050896)
CM050628.19.g205790	NON-CANDIDATE			1		biological regulation (GO:0065007), cellular process (GO:0009987), developmental process (GO:0032502), multicellular organismal process (GO:0032501), response to stimulus (GO:0050896)
CM050629.110.g207530	NON-CANDIDATE					biological regulation (GO:0065007)
CM050629.110.g211210	NON-CANDIDATE		2	0		UNCLASSIFIED
CM050629.110.g212050	NON-CANDIDATE					biological regulation (GO:0065007), metabolic process (GO:0008152), cellular process (GO:0009987)
CM050629.110.g219370	NON-CANDIDATE	4	3	1		UNCLASSIFIED
CM050629.110.g220050	NON-CANDIDATE					metabolic process (GO:0008152)
tcf15	NON-CANDIDATE	8	6	2		biological regulation (GO:0065007)
CM050630.111.g227170	NON-CANDIDATE					UNCLASSIFIED
CM050630.111.g239470	NON-CANDIDATE	1	1	1		localization (GO:0051179)
ARID5A AT-rich	CANDIDATE GENE	7	16	6	Immune system	biological regulation (GO:0065007)
CM050631.112.g250740	NON-CANDIDATE					developmental process (GO:0032502)
FGF10	CANDIDATE GENE				Fin shape	biological regulation (GO:0065007), cellular process (GO:0009987), developmental process (GO:0032502), growth (GO:0040007), localization (GO:0051179), locomotion (GO:0040011)multicellular organismal process (GO:0032501), response to stimulus (GO:0050896)
CM050632.113.g269650	NON-CANDIDATE	18	15	13		biological regulation (GO:0065007), cellular process (GO:0009987)
CM050632.113.g272130	NON-CANDIDATE	6	4	3		cellular process (GO:0009987), metabolic process (GO:0008152)
CM050633.114.g280660	NON-CANDIDATE	4				biological regulation (GO:0065007), cellular process (GO:0009987), metabolic process (GO:0008152)
CM050633.114.g285590	NON-CANDIDATE	7	5	6		biological regulation (GO:0065007), cellular process (GO:0009987), developmental process (GO:0032502), multicellular organismal process (GO:0032501)
CM050634.115.g295970	NON-CANDIDATE					metabolic process (GO:0008152)
CM050634.115.g300330	NON-CANDIDATE					biological regulation (GO:0065007)
CM050634.115.g302680	NON-CANDIDATE		8			UNCLASSIFIED
CM050634.115.g303200	NON-CANDIDATE	8	4	5		UNCLASSIFIED
CM050634.115.g304280	NON-CANDIDATE					biological regulation (GO:0065007)
CM050635.116.g314410	NON-CANDIDATE	27	15	8		cellular process (GO:0009987), response to stimulus (GO:0050896)
CM050635.116.g314480	NON-CANDIDATE					UNCLASSIFIED
CM050635.116.g316880	NON-CANDIDATE	9	9	3		cellular process (GO:0009987)
CM050635.116.g317030	NON-CANDIDATE					biological regulation (GO:0065007), cellular process (GO:0009987), localization (GO:0051179), response to stimulus (GO:0050896)
CM050635.116.g317360	NON-CANDIDATE	4	3	2		UNCLASSIFIED
CM050636.117.g330800	NON-CANDIDATE					UNCLASSIFIED
CM050636.117.g333360	NON-CANDIDATE	8	7	6		cellular process (GO:0009987)
CRYAA	CANDIDATE GENE				Vision	biological regulation (GO:0065007), cellular process (GO:0009987), developmental process (GO:0032502), multicellular organismal process (GO:0032501), response to stimulus (GO:0050896)
CM050637.118.g347920	NON-CANDIDATE					developmental process (GO:0032502), multicellular organismal process (GO:0032501)
CM050637.118.g352160	NON-CANDIDATE	3	3	2		cellular process (GO:0009987), localization (GO:0051179)
CM050638.119.g358170	NON-CANDIDATE	4	2	1		biological regulation (GO:0065007), cellular process (GO:0009987), response to stimulus (GO:0050896)
CM050638.119.g359890	NON-CANDIDATE	2	4			cellular process (GO:0009987), metabolic process (GO:0008152), response to stimulus (GO:0050896)
CM050638.119.g361480	NON-CANDIDATE	7				UNCLASSIFIED
CM050638.119.g363390	NON-CANDIDATE					biological regulation (GO:0065007), cellular process (GO:0009987), localization (GO:0051179), response to stimulus (GO:0050896)
CD79A	CANDIDATE GENE	14	8	12	Immune system	biological regulation (GO:0065007), cellular process (GO:0009987), developmental process (GO:0032502), immune system process (GO:0002376)multicellular organismal process (GO:0032501), response to stimulus (GO:0050896)
CM050639.120.g372750	NON-CANDIDATE		3			biological regulation (GO:0065007), cellular process (GO:0009987), metabolic process (GO:0008152), response to stimulus (GO:0050896)
CM050639.120.g380440	NON-CANDIDATE					biological regulation (GO:0065007), cellular process (GO:0009987), developmental process (GO:0032502), multicellular organismal process (GO:0032501), response to stimulus (GO:0050896)
CM050639.120.g382730	NON-CANDIDATE					biological regulation (GO:0065007)
TH2	CANDIDATE GENE			1	Immune system	cellular process (GO:0009987), metabolic process (GO:0008152)
CM050642.123.g409340	NON-CANDIDATE	7	3	2		UNCLASSIFIED
CM050642.123.g418390	NON-CANDIDATE	4	3	4		cellular process (GO:0009987), catalytic activity (GO:0003824)
CM050643.124.g423010	NON-CANDIDATE	8	9	6		biological regulation (GO:0065007), cellular process (GO:0009987), localization (GO:0051179)
CTSL	CANDIDATE GENE		1	1	Immune system	biological regulation (GO:0065007)immune system process (GO:0002376), metabolic process (GO:0008152), response to stimulus (GO:0050896)
FGF5	CANDIDATE GENE	5	4	2	Fin shape	biological regulation (GO:0065007), cellular process (GO:0009987), developmental process (GO:0032502), response to stimulus (GO:0050896)
CM050644.125.g443880	NON-CANDIDATE	6				biological regulation (GO:0065007), cellular process (GO:0009987), metabolic process (GO:0008152), response to stimulus (GO:0050896)
CM050645.126.g449180	NON-CANDIDATE			0		cellular process (GO:0009987)
CM050646.127.g462140	NON-CANDIDATE	6	7	3		UNCLASSIFIED
DNAJA2	CANDIDATE GENE		3	1	Immune system	biological regulation (GO:0065007)
CM050647.128.g474040	NON-CANDIDATE					cellular process (GO:0009987), localization (GO:0051179)
commd9	CANDIDATE GENE	10	8	4	Body size and elongation	UNCLASSIFIED
dmrt2	NON-CANDIDATE	3	3	3	Body size and elongation	biological regulation (GO:0065007), developmental process (GO:0032502), reproduction (GO:0000003), reproductive process (GO:0022414)
extl3	NON-CANDIDATE	8	5	4	Fin shape	UNCLASSIFIED
fgf4	CANDIDATE GENE	15	10	9	Gill rakers	biological regulation (GO:0065007), cellular process (GO:0009987), developmental process (GO:0032502), response to stimulus (GO:0050896)
foxc1a	CANDIDATE GENE	9	3	5	Fin shape	biological regulation (GO:0065007), cellular process (GO:0009987), developmental process (GO:0032502)
ftsj1	CANDIDATE GENE	4	3	2	Body size and elongation	cellular process (GO:0009987),metabolic process (GO:0008152)
hbp1	CANDIDATE GENE	4	2	1	Body size and elongation	UNCLASSIFIED
hivep1	CANDIDATE GENE	23	19	14	Immune system	biological regulation (GO:0065007)
lrrk2	CANDIDATE GENE		3	2	Body size and elongation	cellular process (GO:0009987), immune system process (GO:0002376), metabolic process (GO:0008152)
lrsam1	CANDIDATE GENE	7	7	5	Body size and elongation	UNCLASSIFIED
marveld3	NON-CANDIDATE		6	3	Body size and elongation	cellular process (GO:0009987), immune system process (GO:0002376), metabolic process (GO:0008152), multicellular organismal process (GO:0032501), response to stimulus (GO:0050896)
mrps35	CANDIDATE GENE		4	2	Body size and elongation	UNCLASSIFIED
nkx6.1	CANDIDATE GENE	11	6	2	Body size and elongation	cellular process (GO:0009987)
nr2c1	CANDIDATE GENE	9	11	7	Body size and elongation	biological regulation (GO:0065007), cellular process (GO:0009987), immune system process (GO:0002376), metabolic process (GO:0008152), multicellular organismal process (GO:0032501), response to stimulus (GO:0050896)
nt5dc3	CANDIDATE GENE	25	9	7	Body size and elongation	UNCLASSIFIED
prl	CANDIDATE GENE	7	9	10	Osmoregulatory	cellular process (GO:0009987),metabolic process (GO:0008152)
pygo2	NON-CANDIDATE	3	0		Vision	UNCLASSIFIED
pym1	CANDIDATE GENE	11	8	7	Body size and elongation	cellular process (GO:0009987)
rassf1	CANDIDATE GENE			0	Body size and elongation	biological regulation (GO:0065007), cellular process (GO:0009987),response to stimulus (GO:0050896)
rergla	CANDIDATE GENE	24	14	11	Body size and elongation	UNCLASSIFIED
sigmar1	CANDIDATE GENE	6	6	5	Body size and elongation	developmental process (GO:0032502)
tmem170a	CANDIDATE GENE	10	14	13	Body size and elongation	cellular process (GO:0009987)
usf3	NON-CANDIDATE	23	13	10	Body size and elongation	biological regulation (GO:0065007)
zfpm1	NON-CANDIDATE	29	12	2	Immune system	biological regulation (GO:0065007), cellular process (GO:0009987), developmental process (GO:0032502), homeostatic process (GO:0042592), immune system process (GO:0002376),multicellular organismal process (GO:0032501)
znf536	NON-CANDIDATE	16	9	13	Body size and elongation	biological regulation (GO:0065007)
		66	72	75		PSGs
		663	472	353		PSSs
