# Supplementary material for: Ecological diversification of sea catfishes is accompanied by genome-wide signatures of positive selection
Source: Nat Commun. 2024 Nov 20;15:10040. doi: 10.1038/s41467-024-54184-3 (PMC11579386; doi:10.1038/s41467-024-54184-3)
Supplement: Supplementary file 20 — Supplementary Data 17 [file 41467_2024_54184_MOESM20_ESM.xlsx]

## Sheet: S17.Repeat_content
Supplementary Data S17a. phylANOVA results of the repeat content characterization. Significant p values are highlighted in bold.
1. Marine vs. Freshwater species
1a. Marine species vs Freshwater species (Euryhaline species in AU-NG codified as freshwater; Euryhaline species in the remaining clades codified as marine)
	allraxml	allastral	s1raxml	s2raxml	s3raxml	s4raxml	s1astral	s2astral	s3astral	s4astral	AVERAGE	FDR p value
SINE	0.271728	0.232767	0.426573	0.302697	0.422577	0.357642	0.444555	0.267732	0.252747	0.235764	0.321479	0.570287
LINE	0.20979	0.152847	0.33966	0.251748	0.320679	0.288711	0.297702	0.1998	0.203796	0.173826	0.243856	0.570287
LTR	0.184815	0.130869	0.301698	0.218781	0.287712	0.252747	0.263736	0.174825	0.174825	0.142857	0.213287	0.570287
TRANSP	0.275724	0.215784	0.417582	0.318681	0.397602	0.348651	0.406593	0.270729	0.271728	0.235764	0.315884	0.570287
RC	0.898102	0.924076	0.736264	0.864136	0.816184	0.898102	0.884116	0.982018	0.909091	0.894106	0.880619	0.880619
UN	0.301698	0.244755	0.452547	0.328671	0.443556	0.382617	0.472527	0.294705	0.286713	0.260739	0.346853	0.570287
SRNA	0.113886	0.0849151	0.1998	0.13986	0.20979	0.174825	0.215784	0.108891	0.127872	0.100899	0.147652	0.570287
SAT	0.342657	0.284715	0.521478	0.367632	0.523477	0.447552	0.558442	0.318681	0.314685	0.312687	0.399201	0.570287
SR	0.786214	0.747253	0.897103	0.801199	0.927073	0.882118	0.981019	0.776224	0.71029	0.707293	0.821578	0.880619
LC	0.584416	0.557443	0.727273	0.613387	0.718282	0.694306	0.777223	0.598402	0.555445	0.553447	0.637962	0.797453
1b. AU-NG freshwater species vs. Remaining freshwater species vs. Marine species
	allraxml	allastral	s1raxml	s2raxml	s3raxml	s4raxml	s1astral	s2astral	s3astral	s4astral	AVERAGE	FDR p value
SINE	0.128871	0.0979021	0.295704	0.152847	0.246753	0.193806	0.288711	0.126873	0.126873	0.0989011	0.175724	0.316017
LINE	0.13986	0.0939061	0.285714	0.17982	0.243756	0.187812	0.242757	0.13986	0.161838	0.118881	0.179421	0.316017
LTR	0.130869	0.0859141	0.263736	0.16983	0.22977	0.174825	0.223776	0.125874	0.148851	0.113886	0.166733	0.316017
TRANSP	0.181818	0.122877	0.360639	0.226773	0.304695	0.244755	0.313686	0.176823	0.193806	0.151848	0.227772	0.325389
RC	0.981019	0.937063	0.894106	0.981019	0.964036	0.981019	0.985015	0.968032	0.92008	0.92008	0.953147	0.953147
UN	0.141858	0.103896	0.320679	0.166833	0.25974	0.200799	0.2997	0.136863	0.147852	0.117882	0.18961	0.316017
SRNA	0.0629371	0.040959	0.116883	0.0789211	0.118881	0.0889111	0.124875	0.0609391	0.0829171	0.0559441	0.0832168	0.316017
SAT	0.0729271	0.0619381	0.135864	0.0749251	0.137862	0.0969031	0.194805	0.0699301	0.0789211	0.0679321	0.0992008	0.316017
SR	0.434565	0.421578	0.613387	0.475525	0.573427	0.559441	0.658342	0.501498	0.413586	0.400599	0.505195	0.561328
LC	0.293706	0.246753	0.433566	0.302697	0.393606	0.357642	0.446553	0.300699	0.221778	0.23976	0.323676	0.404595
1a*. Marine species vs Freshwater species (No euryhaline species )
	allraxml	allastral	s1raxml	s2raxml	s3raxml	s4raxml	s1astral	s2astral	s3astral	s4astral	AVERAGE	FDR p value
SINE	0.0489511	0.0509491	0.0899101	0.0549451	0.105894	0.0829171	0.12987	0.0519481	0.0689311	0.0639361	0.0748252	0.137363
LINE	0.024975	0.021978	0.040959	0.025974	0.0509491	0.041958	0.0539461	0.026973	0.037962	0.02997	0.0355644	0.122627
LTR	0.018981	0.01998	0.033966	0.020979	0.0479521	0.040959	0.044955	0.020979	0.030969	0.025974	0.0305694	0.122627
TRANSP	0.018981	0.028971	0.0569431	0.035964	0.0689311	0.0529471	0.0819181	0.040959	0.0589411	0.0459541	0.0490509	0.122627
RC	0.0959041	0.0899101	0.15984	0.0999001	0.168831	0.142857	0.197802	0.103896	0.117882	0.104895	0.128172	0.183103
UN	0.0539461	0.0579421	0.0939061	0.0549451	0.113886	0.0879121	0.143856	0.0669331	0.0829171	0.0679321	0.0824176	0.137363
SRNA	0.034965	0.031968	0.0519481	0.040959	0.0619381	0.0539461	0.0689311	0.041958	0.0569431	0.0459541	0.048951	0.122627
SAT	0.230769	0.198801	0.326673	0.257742	0.364635	0.310689	0.374625	0.216783	0.237762	0.22977	0.274825	0.343531
SR	0.36963	0.385614	0.42957	0.361638	0.496503	0.453547	0.583417	0.385614	0.38961	0.366633	0.422178	0.422178
LC	0.280719	0.302697	0.375624	0.302697	0.423576	0.398601	0.481519	0.333666	0.324675	0.317682	0.354146	0.393495
1b*. AU-NG freshwater species (no euryhaline species) vs. Remaining freshwater vs. Marine species
	allraxml	allastral	s1raxml	s2raxml	s3raxml	s4raxml	s1astral	s2astral	s3astral	s4astral	AVERAGE	FDR p value
SINE	0.040959	0.040959	0.0639361	0.032967	0.0749251	0.0599401	0.101898	0.040959	0.0639361	0.0469531	0.0567433	0.0879121
LINE	0.021978	0.017982	0.034965	0.013986	0.0499501	0.03996	0.0749251	0.020979	0.044955	0.024975	0.0344655	0.0879121
LTR	0.020979	0.015984	0.03996	0.012987	0.0569431	0.042957	0.0679321	0.021978	0.0529471	0.025974	0.0358641	0.0879121
TRANSP	0.021978	0.022977	0.0469531	0.016983	0.0589411	0.0519481	0.0839161	0.026973	0.0579421	0.033966	0.0422577	0.0879121
RC	0.037962	0.036963	0.0659341	0.026973	0.0699301	0.0649351	0.100899	0.03996	0.0629371	0.0479521	0.0554446	0.0879121
UN	0.032967	0.037962	0.0649351	0.031968	0.0779221	0.0639361	0.10989	0.0469531	0.0649351	0.0479521	0.0579421	0.0879121
SRNA	0.041958	0.037962	0.0689311	0.03996	0.0809191	0.0719281	0.0929071	0.0469531	0.0789211	0.0549451	0.0615385	0.0879121
SAT	0.187812	0.188811	0.278721	0.176823	0.277722	0.272727	0.401598	0.197802	0.263736	0.218781	0.246454	0.26004
SR	0.211788	0.221778	0.281718	0.167832	0.30969	0.281718	0.40959	0.243756	0.241758	0.230769	0.26004	0.26004
LC	0.131868	0.130869	0.164835	0.107892	0.18981	0.167832	0.230769	0.132867	0.12987	0.127872	0.151449	0.189311
2. Stenohaline vs. Euryhaline species
2a. Stenohaline species vs Euryhaline species
	allraxml	allastral	s1raxml	s2raxml	s3raxml	s4raxml	s1astral	s2astral	s3astral	s4astral	AVERAGE	FDR p value
SINE	0.330669	0.460539	0.142857	0.283716	0.127872	0.271728	0.412587	0.315684	0.388611	0.486513	0.322078	0.494505
LINE	0.273726	0.438561	0.152847	0.236763	0.146853	0.223776	0.357642	0.265734	0.327672	0.448551	0.287213	0.494505
LTR	0.262737	0.415584	0.141858	0.217782	0.140859	0.211788	0.336663	0.238761	0.308691	0.427572	0.27023	0.494505
TRANSP	0.225774	0.370629	0.130869	0.188811	0.121878	0.188811	0.296703	0.216783	0.308691	0.371628	0.242058	0.494505
RC	0.041958	0.0699301	0.015984	0.03996	0.017982	0.042957	0.0599401	0.0489511	0.0509491	0.0889111	0.0477522	0.477522
UN	0.337662	0.489511	0.181818	0.305694	0.156843	0.273726	0.440559	0.337662	0.407592	0.53047	0.346154	0.494505
SRNA	0.422577	0.604396	0.262737	0.376623	0.268731	0.351648	0.483517	0.378621	0.506494	0.599401	0.425475	0.521035
SAT	0.579421	0.72028	0.398601	0.61039	0.410589	0.511489	0.642358	0.55045	0.667333	0.719281	0.581019	0.581019
SR	0.312687	0.396603	0.158841	0.2997	0.135864	0.286713	0.392607	0.318681	0.34965	0.438561	0.308991	0.494505
LC	0.485515	0.577423	0.271728	0.455545	0.236763	0.442557	0.574426	0.500499	0.524475	0.62038	0.468931	0.521035
2b. Euryhaline species AU-NG vs. euryhaline remaining species vs. stenohaline species
	allraxml	allastral	s1raxml	s2raxml	s3raxml	s4raxml	s1astral	s2astral	s3astral	s4astral	AVERAGE	FDR p value
SINE	0.0779221	0.0989011	0.023976	0.0469531	0.021978	0.043956	0.0609391	0.043956	0.0609391	0.0919081	0.0571429	0.114286
LINE	0.0869131	0.114885	0.028971	0.0619381	0.031968	0.0559441	0.0749251	0.0549451	0.0809191	0.106893	0.0698302	0.116384
LTR	0.107892	0.12987	0.040959	0.0709291	0.044955	0.0619381	0.0859141	0.0629371	0.0949051	0.117882	0.0818182	0.116883
TRANSP	0.0639361	0.0849151	0.01998	0.043956	0.022977	0.040959	0.0539461	0.041958	0.0569431	0.0829171	0.0512487	0.114286
RC	0.0579421	0.0669331	0.032967	0.0489511	0.032967	0.0489511	0.0589411	0.0529471	0.0499501	0.0749251	0.0525475	0.114286
UN	0.0509491	0.0729271	0.01998	0.032967	0.016983	0.030969	0.044955	0.032967	0.0499501	0.0729271	0.0425574	0.114286
SRNA	0.225774	0.282717	0.107892	0.174825	0.113886	0.164835	0.194805	0.156843	0.221778	0.264735	0.190809	0.21201
SAT	0.591409	0.644356	0.404595	0.617383	0.398601	0.508491	0.575425	0.513486	0.616384	0.652348	0.552248	0.552248
SR	0.0619381	0.0629371	0.022977	0.042957	0.015984	0.037962	0.0519481	0.040959	0.0499501	0.0679321	0.0455544	0.114286
LC	0.155844	0.161838	0.0609391	0.107892	0.0529471	0.112887	0.124875	0.102897	0.122877	0.161838	0.116484	0.145604
3. Benthic vs. Remaining pelagic planktivore species
3a. Benthic species vs Pelagic planktivore species
	allraxml	allastral	s1raxml	s2raxml	s3raxml	s4raxml	s1astral	s2astral	s3astral	s4astral	AVERAGE	FDR p value
SINE	0.0719281	0.0779221	0.0659341	0.0849151	0.0979021	0.0589411	0.0609391	0.0639361	0.0709291	0.0699301	0.0723277	0.103325
LINE	0.0469531	0.0489511	0.03996	0.0479521	0.043956	0.038961	0.041958	0.0469531	0.0479521	0.036963	0.0440559	0.0980686
LTR	0.0489511	0.0549451	0.0479521	0.0539461	0.0509491	0.0469531	0.0479521	0.0529471	0.0559441	0.043956	0.0504496	0.0980686
TRANSP	0.0469531	0.0469531	0.033966	0.0479521	0.0469531	0.035964	0.033966	0.0459541	0.043956	0.033966	0.0416583	0.0980686
RC	0.352647	0.36963	0.332667	0.363636	0.371628	0.334665	0.318681	0.313686	0.295704	0.34965	0.34026	0.378066
UN	0.020979	0.021978	0.015984	0.021978	0.026973	0.011988	0.00899101	0.018981	0.017982	0.011988	0.0177822	0.0980686
SRNA	0.021978	0.023976	0.020979	0.025974	0.022977	0.01998	0.021978	0.026973	0.028971	0.015984	0.022977	0.0980686
SAT	0.0479521	0.0499501	0.0669331	0.0609391	0.0569431	0.0489511	0.043956	0.043956	0.111888	0.0569431	0.0588412	0.0980686
SR	0.156843	0.131868	0.132867	0.163836	0.18981	0.147852	0.117882	0.117882	0.123876	0.137862	0.142058	0.177572
LC	0.62038	0.617383	0.726274	0.762238	0.821179	0.808192	0.719281	0.591409	0.737263	0.769231	0.717283	0.717283
3b. Benthic species vs. Remaining pelagic planktivore species vs. AU-NG radiation pelagic planktivore species
	allraxml	allastral	s1raxml	s2raxml	s3raxml	s4raxml	s1astral	s2astral	s3astral	s4astral	AVERAGE	FDR p value
SINE	0.198801	0.194805	0.195804	0.212787	0.246753	0.182817	0.175824	0.17982	0.187812	0.188811	0.196404	0.280577
LINE	0.0739261	0.0739261	0.0659341	0.0749251	0.0729271	0.0669331	0.0659341	0.0729271	0.0739261	0.0729271	0.0714286	0.148651
LTR	0.0739261	0.0789211	0.0709291	0.0759241	0.0759241	0.0689311	0.0649351	0.0719281	0.0769231	0.0849151	0.0743257	0.148651
TRANSP	0.0709291	0.0739261	0.0649351	0.0739261	0.0749251	0.0679321	0.0639361	0.0709291	0.0689311	0.0679321	0.0698302	0.148651
RC	0.50949	0.495505	0.465535	0.499501	0.51049	0.494505	0.43956	0.451549	0.434565	0.482517	0.478322	0.531469
UN	0.0599401	0.0489511	0.042957	0.0509491	0.0619381	0.034965	0.023976	0.044955	0.038961	0.034965	0.0442557	0.148651
SRNA	0.0549451	0.0569431	0.0509491	0.0629371	0.0559441	0.0509491	0.0509491	0.0619381	0.0599401	0.0549451	0.056044	0.148651
SAT	0.0989011	0.112887	0.136863	0.131868	0.11988	0.0829171	0.108891	0.113886	0.212787	0.122877	0.124176	0.20696
SR	0.275724	0.242757	0.251748	0.277722	0.297702	0.272727	0.220779	0.224775	0.233766	0.244755	0.254246	0.317807
LC	0.609391	0.646354	0.595405	0.706294	0.771229	0.686314	0.758242	0.664336	0.562438	0.762238	0.676224	0.676224
Supplementary Data S17b. FDR-corrected p values for phylANOVA results of repeat content characterization. No significant p values were observed prior to correction.
	1a. Marine species vs Freshwater species (Euryhaline species codified as marine)	1b. AU-NG freshwater species vs. Remaining freshwater species vs. Marine species	1a*. Marine species vs Freshwater species (No euryhaline species )	1b*. AU-NG freshwater species (no euryhaline species) vs. Remaining freshwater vs. Marine species	2a. Stenohaline species vs Euryhaline species	2b. Euryhaline species AU-NG vs. euryhaline remaining species vs. stenohaline species	3a. Benthic species vs Pelagic planktivore species	3b. Benthic species vs. Remaining pelagic planktivore species vs. AU-NG radiation pelagic planktivore species
SINE	0.570287	0.316017	0.137363	0.0879121	0.494505	0.114286	0.103325	0.280577
LINE	0.570287	0.316017	0.122627	0.0879121	0.494505	0.116384	0.0980686	0.148651
LTR	0.570287	0.316017	0.122627	0.0879121	0.494505	0.116883	0.0980686	0.148651
TRANSP	0.570287	0.325389	0.122627	0.0879121	0.494505	0.114286	0.0980686	0.148651
RC	0.880619	0.953147	0.183103	0.0879121	0.477522	0.114286	0.378066	0.531469
UN	0.570287	0.316017	0.137363	0.0879121	0.494505	0.114286	0.0980686	0.148651
SRNA	0.570287	0.316017	0.122627	0.0879121	0.521035	0.21201	0.0980686	0.148651
SAT	0.570287	0.316017	0.343531	0.26004	0.581019	0.552248	0.0980686	0.20696
SR	0.880619	0.561328	0.422178	0.26004	0.494505	0.114286	0.177572	0.317807
LC	0.797453	0.404595	0.393495	0.189311	0.521035	0.145604	0.717283	0.676224
