# Supplementary material for: Ecological diversification of sea catfishes is accompanied by genome-wide signatures of positive selection
Source: Nat Commun. 2024 Nov 20;15:10040. doi: 10.1038/s41467-024-54184-3 (PMC11579386; doi:10.1038/s41467-024-54184-3)
Supplement: Supplementary file 22 — Source data [file 41467_2024_54184_MOESM22_ESM.xlsx]

## Sheet: Figure 2
Figure 2. Positively selected genes (PSGs) in association with habitat transitions with relative to coordinates in the Neoarius graeffei genome.
Table showing the lengths of each chromosome
Chromosome_01	1 - 131,004,987	131004987 nt
Chromosome_02	1 - 128,049,136	128,049,136 nt
Chromosome_03	1 - 120,827,915	120,827,915 nt
Chromosome_04	1 - 116,857,340	116,857,340 nt
Chromosome_05	1 - 115,142,545	115,142,545 nt
Chromosome_06	1 - 108,542,782	108,542,782 nt
Chromosome_07	1 - 101,093,934	101,093,934 nt
Chromosome_08	1 - 95,325,205	95,325,205 nt
Chromosome_09	1 - 94,375,734	94,375,734 nt
Chromosome_10	1 - 93,710,430	93,710,430 nt
Chromosome_11	1 - 83,992,109	83,992,109 nt
Chromosome_12	1 - 83,211,567	83,211,567 nt
Chromosome_13	1 - 82,585,149	82,585,149 nt
Chromosome_14	1 - 81,271,077	81,271,077 nt
Chromosome_15	1 - 77,723,859	77,723,859 nt
Chromosome_16	1 - 72,045,086	72,045,086 nt
Chromosome_17	1 - 71,690,296	71,690,296 nt
Chromosome_18	1 - 69,919,870	69,919,870 nt
Chromosome_19	1 - 70,272,553	70,272,553 nt
Chromosome_20	1 - 67,959,712	67,959,712 nt
Chromosome_21	1 - 64,775,943	64,775,943 nt
Chromosome_22	1 - 61,228,016	61,228,016 nt
Chromosome_23	1 - 61,199,794	61,199,794 nt
Chromosome_24	1 - 60,863,970	60,863,970 nt
Chromosome_25	1 - 59,480,341	59,480,341 nt
Chromosome_26	1 - 57,119,244	57,119,244 nt
Chromosome_27	1 - 56,612,596	56,612,596 nt
Chromosome_28	1 - 53,088,085	53,088,085 nt
The position of the gene along the chromosome
Gene_code	Note	CHROMOSOME_POSITION	START	END	COMPLEMENT
aqp7	aquaporin 7	chr12	9669606	9690617	<1..>21012
atp6v1g1	ATPase H+ transporting V1 subunit G1	chr28	9274139	9276916	<1..>2778
bet1l	Bet1 golgi vesicular membrane trafficking protein-like	chr02	56790262	56795761	<1..>5500
cacna2d3a	calcium channel, voltage-dependent, alpha 2/delta subunit 3a	chr10	27488324	28531903	<1..>1043580
caprin1a	cell cycle associated protein 1a	chr15	4752973	4780069	<1..>27097
cdk17	cyclin dependent kinase 17	chr21	45140536	45187951	<1..>47416
cep152	centrosomal protein 152	chr02	69591414	69653646	<1..>62233
cfap53	cilia and flagella associated protein 53	chr12	57298775	57323723	<1..>24949
chtf8	CTF8, chromosome transmission fidelity factor 8 homolog (S. cerevisiae)	chr06	50967800	50980756	<1..>12957
clk2a	CDC-like kinase 2a	chr22	50092167	50126363	<1..>34197
tnk1	tyrosine kinase, non-receptor, 1	chr01	58828759	58837115	<1..>8357
zgc:194312	odorant receptor 131-2	chr01	72435802	72436989	<1..>4778
shrprbck1r	sharpin and rbck1 related	chr01	117130525	117174621	<1..>44097
spty2d1	SPT2 chromatin protein domain containing 1	chr02	83382499	83401025	<1..4571
sox21b	SRY-box transcription factor 21b	chr13	10984610	10985335	<1..>726
pkp1b	plakophilin 1b	chr04	51126901	51168146	<1..>41246
LOC132885843	doublecortin domain-containing protein 2-like	chr05	3322292	3363820	<1..41529
LOC132886052	uncharacterized LOC132886052	chr05	52572497	52578594	<1..>6098
tcf25	transcription factor 25 (basic helix-loop-helix)	chr06	7024898	7076628	<1..>51731
adarb1b	adenosine deaminase RNA specific B1b	chr09	74551532	74650237	<1..>98706
ptar1	protein prenyltransferase alpha subunit repeat containing 1	chr24	30193805	30221539	<1..>27735
gins3	GINS complex subunit 3	chr08	73885689	73902764	<1..>17076
itgav	integrin, alpha V	chr09	90100836	90157899	<1..>57064
sypl2b	synaptophysin-like 2b	chr10	61978013	62002530	<1..>24518
rnf11b	ring finger protein 11b	chr10	64271495	64316668	<1..>45174
tcf15	transcription factor 15	chr10	72299639	72300784	<1..>1146
flvcr2a	FLVCR choline and putative heme transporter 2a	chr11	67528447	67577604	<1..>49158
prim1	DNA primase subunit 1	chr13	55700394	55722805	<1..>22412
htra1b	HtrA serine peptidase 1b	chr14	11353461	11401697	<1..>48237
abi3b	ABI family, member 3b	chr14	32903920	32926400	<1..>22481
psmd7	proteasome 26S subunit, non-ATPase 7	chr15	8980531	9014489	<1..>33959
cp	ceruloplasmin	chr15	47657135	47680331	<1..>23197
ctbs	chitobiase, di-N-acetyl-	chr15	51082959	51090531	<1..>7573
eppk1	epiplakin 1	chr16	25028783	25048117	<1..>19335
sdc3	syndecan 3	chr16	38283184	38336492	<1..>53309
utp23	UTP23 small subunit processome component	chr16	41384208	41391571	<1..>7364
kirrel3l	kirre like nephrin family adhesion molecule 3, like	chr17	47686302	47767270	<1..>80969
cryaa	crystallin, alpha A	chr18	36653738	36659124	<1..>5387
c18h3orf70	chromosome 18 C3orf70 homolog	chr18	47175479	47248744	<1..>73266
tmed1b	transmembrane p24 trafficking protein 1b	chr18	66394581	66405573	<1..>10993
dap	death-associated protein	chr19	16231432	16275458	<1..>44027
cd79a	CD79a molecule, immunoglobulin-associated alpha	chr19	45765983	45773256	<1..>7274
rdh10b	retinol dehydrogenase 10b	chr23	1685690	1688898	<1..>3209
LOC132871266	purine nucleoside phosphorylase-like	chr23	50532911	50541930	<1..>9020
fgf5	fibroblast growth factor 5	chr24	41543222	41574472	1..31251
plppr1	phospholipid phosphatase related 1	chr25	42566273	42628606	<1..>62334
rnd3a	Rho family GTPase 3a	chr27	13399716	13409677	<1..>9962
dmrt2a	doublesex and mab-3 related transcription factor 2a	chr24	38894659	38897278	<1..>2620
fgf4	fibroblast growth factor 4	chr15	17052659	17056084	1..>3426
foxc1a	forkhead box C1a	chr01	105743397	105744977	<1..>1581
ftsj1	FtsJ RNA 2'-O-methyltransferase 1	chr12	43150689	43197491	<1..>46803
hivep1	HIVEP zinc finger 1	chr16	55564761	55667250	<1..>102490
lrrk2	leucine-rich repeat kinase 2	chr02	73390422	73473599	<1..>83178
lrsam1	leucine rich repeat and sterile alpha motif containing 1	chr28	25158661	25198349	<1..>39689
mrps35	mucin-5AC-like	chr02	59107003	59143648	<1..1068
nkx6.1	NK6 homeobox 1	chr12	50298951	50301206	1..2256
pygo2	pygopus homolog 2	chr22	55832129	55836264	<1..>4136
rergla	RERG/RAS-like a	chr21	48466990	48479019	<1..>12030
sigmar1	sigma non-opioid intracellular receptor 1	chr25	44858645	44872850	<1..>14206
tmem170a	transmembrane protein 170A	chr06	60186674	60216424	<1..>29751
usf3	basic helix-loop-helix domain-containing protein USF3	chr19	20325155	20340055	<1..>14901
zfpm1	zinc finger protein, FOG family member 1	chr06	51363954	5150550	<1..>141554
znf219	zinc finger protein 219	chr03	49257268	49276583	<1..>19316

## Sheet: Figure 3
Figure 3. Evolutionary time ariid lineages have spent in each habitat or state, and the number of positively selected genes (PSGs) for each, based on the ten analyzed trees.
WholeTree: complete tree; SGG: shotgun genomes.
(a) Marine vs. freshwater habitats including euryhaline species
Habitat	Tree	All_PSGs	BodySizeElongation_PSGs	TimeSpent_WholeTree	TimeSpent%_WholeTree	TimeSpent_SGG	TimeSpent%_SGG
Marine	all_astral	67	23	0.784398	78.4398	0.604875	60.4875
Marine	all_raxml	62	22	0.78872	78.872	0.612719	61.2719
Marine	s1_astral	68	23	0.779749	77.975	0.610832	61.0832
Marine	s1_raxml	56	22	0.806876	80.6877	0.615233	61.5233
Marine	s2_astral	63	21	0.766824	76.6824	0.605353	60.5353
Marine	s2_raxml	60	20	0.772217	77.2217	0.615185	61.5185
Marine	s3_astral	66	23	0.764865	76.4865	0.60811	60.811
Marine	s3_raxml	62	23	0.782206	78.2206	0.620083	62.0083
Marine	s4_astral	61	23	0.777135	77.7135	0.590579	59.0579
Marine	s4_raxml	67	23	0.790357	79.0357	0.638684	63.8684
Freshwater	all_astral	100	26	0.215602	21.5602	0.395125	39.5125
Freshwater	all_raxml	98	26	0.21128	21.128	0.387282	38.7281
Freshwater	s1_astral	101	27	0.22025	22.0251	0.389168	38.9168
Freshwater	s1_raxml	98	26	0.193124	19.3123	0.384767	38.4767
Freshwater	s2_astral	97	26	0.233176	23.3176	0.394647	39.4647
Freshwater	s2_raxml	95	25	0.227783	22.7783	0.384815	38.4815
Freshwater	s3_astral	96	26	0.235135	23.5135	0.39189	39.189
Freshwater	s3_raxml	101	26	0.217794	21.7794	0.379917	37.9917
Freshwater	s4_astral	102	27	0.222865	22.2865	0.409421	40.9421
Freshwater	s4_raxml	102	27	0.209643	20.9643	0.361316	36.1316
(b) Stenohalyne vs. euryhaline state
Habitat	Tree	All_PSGs	TimeSpent_WholeTree	TimeSpent%_WholeTree	TimeSpent_SGG	TimeSpent%_SGG
Stenohaline	all_astral	84	0.862657	86.2657	0.794081	79.4081
Stenohaline	all_raxml	87	0.858179	85.8179	0.799469	79.9469
Stenohaline	s1_astral	85	0.850517	85.0517	0.791668	79.1668
Stenohaline	s1_raxml	84	0.851998	85.1998	0.794663	79.4663
Stenohaline	s2_astral	84	0.855208	85.5208	0.799888	79.9888
Stenohaline	s2_raxml	81	0.865167	86.5167	0.798627	79.8627
Stenohaline	s3_astral	86	0.861437	86.1437	0.804988	80.4988
Stenohaline	s3_raxml	84	0.855348	85.5348	0.790681	79.0681
Stenohaline	s4_astral	85	0.855042	85.5042	0.800768	80.0768
Stenohaline	s4_raxml	87	0.859823	85.9823	0.809547	80.9547
Euryhaline	all_astral	41	0.137343	13.7342	0.205919	20.5919
Euryhaline	all_raxml	38	0.141821	14.1821	0.200531	20.0531
Euryhaline	s1_astral	41	0.149483	14.9483	0.208332	20.8332
Euryhaline	s1_raxml	42	0.148002	14.8002	0.205337	20.5337
Euryhaline	s2_astral	37	0.144792	14.4792	0.200112	20.0112
Euryhaline	s2_raxml	42	0.134833	13.4833	0.201374	20.1374
Euryhaline	s3_astral	41	0.138563	13.8563	0.195012	19.5012
Euryhaline	s3_raxml	37	0.144652	14.4652	0.209319	20.9319
Euryhaline	s4_astral	36	0.144958	14.4958	0.199232	19.9232
Euryhaline	s4_raxml	38	0.140177	14.0177	0.190453	19.0453
(c) Benthic vs. pelagic planktivore habitats
Habitat	Tree	All_PSGs	TimeSpent_WholeTree	TimeSpent%_WholeTree	TimeSpent_SGG	TimeSpent%_SGG
Benthic	all_astral	95	0.946641	94.6641	0.905598	90.5598
Benthic	all_raxml	90	0.94902	94.9019	0.804122	80.4122
Benthic	s1_astral	84	0.945317	94.5317	0.906102	90.6102
Benthic	s1_raxml	85	0.947595	94.7595	0.905963	90.5963
Benthic	s2_astral	89	0.947135	94.7135	0.904307	90.4307
Benthic	s2_raxml	80	0.94899	94.899	0.906643	90.6643
Benthic	s3_astral	77	0.947403	94.7403	0.901624	90.1624
Benthic	s3_raxml	72	0.946234	94.6234	0.903131	90.3131
Benthic	s4_astral	81	0.944341	94.4341	0.90414	90.414
Benthic	s4_raxml	89	0.950299	95.0299	0.904959	90.4959
Pelagic planktivore	all_astral	20	0.053359	5.3359	0.0944017	9.44017
Pelagic planktivore	all_raxml	19	0.0509805	5.09805	0.195878	19.5878
Pelagic planktivore	s1_astral	18	0.0546829	5.46829	0.0938985	9.38985
Pelagic planktivore	s1_raxml	18	0.0524051	5.24051	0.0940372	9.40372
Pelagic planktivore	s2_astral	17	0.0528648	5.28648	0.0956929	9.56929
Pelagic planktivore	s2_raxml	17	0.0510099	5.10098	0.0933572	9.33572
Pelagic planktivore	s3_astral	17	0.0525968	5.25968	0.0983765	9.83765
Pelagic planktivore	s3_raxml	19	0.0537657	5.37657	0.0968691	9.68691
Pelagic planktivore	s4_astral	20	0.0556591	5.56591	0.0958603	9.58603
Pelagic planktivore	s4_raxml	20	0.0497005	4.97005	0.0950413	9.50413

## Sheet: Figure 4
Figure 4. Graphical summary illustrating significant findings related to genomic signatures associated with ecological transitions in ariids, with a focus on the adaptive radiation in Australia and New Guinea (AU-NG).
(d) Repeat content characterization
Species	Habitat_Marine species vs. freshwater species (Euryhaline species codified as marine)	Habitat_AU-NG freshwater species vs Remaining freshwater species vs Marine species	Habitat_Stenohaline species vs Euryhaline species	Euryhaline species AU-NG vs remaining Euryhaline species vs Stenohaline species	Habitat_Benthic species vs Pelagic planktivore species	Habitat_b2p_Benthic species vs Remaining pelagic species vs AU-NG Pelagic planktivore species	SINE	LINE	LTR	TRANSP	RC	UN	SRNA	SAT	SR	LC
Aceroichthys_dioctes	Marine	Marine	Euryhaline	Euryhaline_AUNG	Benthic	Benthic	0.27	2.9	5.55	8.1	0.2	8.6	0.1	0.02	1.24	0.13
Brustiarius_nox	Freshwater	Freshwater_AUNG	Stenohaline	Stenohaline	Pelagic planktivore	Pelagic planktivore AUNG	0.26	2.81	5.52	7.84	0.19	8.34	0.09	0.02	1.12	0.13
Brustiarius_solidus	Freshwater	Freshwater_AUNG	Stenohaline	Stenohaline	Benthic	Benthic	0.26	2.82	5.52	7.9	0.19	8.4	0.09	0.02	1.09	0.13
Brustiarius_utarus	Freshwater	Freshwater_AUNG	Stenohaline	Stenohaline	Benthic	Benthic	0.28	3	5.95	8.59	0.2	9.02	0.1	0.02	1.21	0.14
Cathorops_aguadulce	Freshwater	Freshwater	Stenohaline	Stenohaline	Benthic	Benthic	0.24	3.6	7	9.15	0.26	9.79	0.1	0.02	1.08	0.13
Cathorops_dasycephalus	Marine	Marine	Stenohaline	Stenohaline	Benthic	Benthic	0.26	2.95	5.69	7.42	0.2	8.24	0.11	0.01	1.26	0.13
Cathorops_festae	Freshwater	Freshwater	Stenohaline	Stenohaline	Benthic	Benthic	0.24	3.49	6.84	9.07	0.25	9.65	0.1	0.02	1.17	0.14
Cathorops_hypophthalmus	Marine	Marine	Euryhaline	Euryhaline	Pelagic planktivore	Pelagic planktivore	0.24	3.54	7.06	9.32	0.26	9.99	0.1	0.02	1.16	0.14
Cathorops_melanopus	Freshwater	Freshwater	Stenohaline	Stenohaline	Benthic	Benthic	0.22	3.43	6.67	8.64	0.25	9.17	0.09	0.02	1.03	0.12
Cathorops_multiradiatus	Marine	Marine	Stenohaline	Stenohaline	Benthic	Benthic	0.24	3.58	7.04	9.36	0.25	9.95	0.1	0.02	1.17	0.13
Cephalocassis_melanochir	Freshwater	Freshwater	Stenohaline	Stenohaline	Benthic	Benthic	0.28	3.06	5.86	8.62	0.21	9.14	0.1	0.01	1.33	0.14
Ariopsis_assimilis	Marine	Marine	Euryhaline	Euryhaline	Benthic	Benthic	0.3	3.36	6.18	9.54	0.24	10.2	0.09	0.02	1.18	0.16
Chinchaysuyoa_labiata	Freshwater	Freshwater	Stenohaline	Stenohaline	Benthic	Benthic	0.27	2.83	5	8.06	0.22	9.1	0.07	0.02	1.4	0.17
Cinetodus_froggatti	Marine	Marine	Euryhaline	Euryhaline_AUNG	Benthic	Benthic	0.27	3.14	6.2	8.55	0.21	8.78	0.1	0.02	1.27	0.13
Cochlefelis_danielsi	Marine	Marine	Euryhaline	Euryhaline_AUNG	Benthic	Benthic	0.27	2.92	5.77	8.36	0.2	8.79	0.1	0.02	1.27	0.14
Cochlefelis_spatula	Freshwater	Freshwater_AUNG	Stenohaline	Stenohaline	Benthic	Benthic	0.27	2.95	5.71	8.29	0.2	8.76	0.1	0.02	1.26	0.13
Doiichthys_novaeguineae	Freshwater	Freshwater_AUNG	Stenohaline	Stenohaline	Pelagic planktivore	Pelagic planktivore AUNG	0.48	5.57	10.69	15.05	0.35	15.16	0.18	0.03	2.28	0.23
Galeichthys_feliceps	Marine	Marine	Stenohaline	Stenohaline	Benthic	Benthic	0.25	2.29	4.12	7.45	0.23	8.41	0.06	0.02	1.77	0.2
Genidens_genidens	Marine	Marine	Stenohaline	Stenohaline	Benthic	Benthic	0.27	2.72	4.79	7.75	0.22	8.64	0.08	0.01	1.32	0.14
Genidens_machadoi	Marine	Marine	Stenohaline	Stenohaline	Benthic	Benthic	0.28	2.9	5.11	8.37	0.23	9.16	0.08	0.02	1.46	0.16
Genidens_planifrons	Marine	Marine	Stenohaline	Stenohaline	Pelagic planktivore	Pelagic planktivore	0.33	4.25	7.33	11.74	0.26	11.95	0.13	0.02	1.62	0.15
Hemiarius_stormii	Freshwater	Freshwater	Stenohaline	Stenohaline	Benthic	Benthic	0.29	3.13	5.94	8.79	0.22	9.3	0.1	0.02	1.31	0.15
Ariopsis_jimenezi	Marine	Marine	Stenohaline	Stenohaline	Benthic	Benthic	0.45	5.4	9.6	14.84	0.37	15.67	0.14	0.02	1.8	0.24
Hemipimelodus_borneensis	Freshwater	Freshwater	Stenohaline	Stenohaline	Benthic	Benthic	0.29	3.38	7.29	9.45	0.21	9.57	0.11	0.02	1.35	0.13
Kyataphisa_nenga	Marine	Marine	Stenohaline	Stenohaline	Benthic	Benthic	0.29	3.21	6.58	9.05	0.21	9.45	0.11	0.02	1.26	0.14
Megalosciades_augustus	Freshwater	Freshwater_AUNG	Stenohaline	Stenohaline	Benthic	Benthic	0.27	2.8	5.36	8.05	0.2	8.57	0.09	0.01	1.23	0.14
Nedystoma_dayi	Freshwater	Freshwater_AUNG	Stenohaline	Stenohaline	Pelagic planktivore	Pelagic planktivore AUNG	0.27	3.01	6.04	8.59	0.2	8.87	0.1	0.01	1.32	0.14
Nemapteryx_armiger	Freshwater	Freshwater_AUNG	Stenohaline	Stenohaline	Benthic	Benthic	0.27	2.81	5.92	7.88	0.19	8.14	0.11	0.01	1.21	0.13
Neoarius_aff_graeffei	Marine	Marine	Euryhaline	Euryhaline_AUNG	Benthic	Benthic	0.47	5.39	10.35	14.56	0.38	15	0.18	0.03	2.09	0.23
Neoarius_berneyi	Freshwater	Freshwater_AUNG	Stenohaline	Stenohaline	Benthic	Benthic	0.26	2.84	5.61	7.97	0.2	8.38	0.1	0.02	1.16	0.13
Neoarius_hainesi	Marine	Marine	Stenohaline	Stenohaline	Pelagic planktivore	Pelagic planktivore AUNG	0.48	9.12	18.25	21.88	0.34	16.66	0.37	0.06	1.49	0.16
Neoarius_midgleyi	Freshwater	Freshwater_AUNG	Stenohaline	Stenohaline	Benthic	Benthic	0.26	2.75	5.3	7.8	0.19	8.3	0.09	0.01	1.12	0.13
Netuma_bilineata	Marine	Marine	Stenohaline	Stenohaline	Benthic	Benthic	0.28	3.21	6.31	9.07	0.22	9.62	0.09	0.01	1.29	0.16
Arius_gagora	Marine	Marine	Euryhaline	Euryhaline	Benthic	Benthic	0.25	2.66	5.28	7.15	0.18	7.78	0.09	0.01	1.05	0.13
Notarius_cookei	Freshwater	Freshwater	Stenohaline	Stenohaline	Benthic	Benthic	0.29	3.3	6.07	9.03	0.23	9.69	0.1	0.02	1.18	0.15
Notarius_lentiginosus	Marine	Marine	Stenohaline	Stenohaline	Benthic	Benthic	0.29	3.48	6.45	9.57	0.23	9.97	0.1	0.02	1.16	0.14
Notarius_quadriscutis	Marine	Marine	Stenohaline	Stenohaline	Benthic	Benthic	0.31	3.53	6.57	9.77	0.24	10.44	0.11	0.02	1.35	0.16
Notarius_troschelii	Marine	Marine	Stenohaline	Stenohaline	Benthic	Benthic	0.26	2.81	5.22	7.85	0.2	8.46	0.08	0.01	1	0.14
Occidentarius_platypogon	Marine	Marine	Stenohaline	Stenohaline	Benthic	Benthic	0.31	2.99	5.53	8.2	0.21	8.84	0.13	0.01	1.16	0.14
Osteogeneiosus_militaris	Marine	Marine	Stenohaline	Stenohaline	Benthic	Benthic	0.32	4.61	10.54	8.61	0.23	8.94	0.12	0.03	1.15	0.15
Pachyula_crassilabris	Freshwater	Freshwater_AUNG	Stenohaline	Stenohaline	Benthic	Benthic	0.26	2.92	5.47	7.9	0.19	8.37	0.09	0.02	1.25	0.13
Paracinetodus_carinatus	Freshwater	Freshwater_AUNG	Stenohaline	Stenohaline	Benthic	Benthic	0.28	3.08	6.17	8.69	0.2	8.99	0.1	0.02	1.3	0.13
Pararius_mastersi	Marine	Marine	Stenohaline	Stenohaline	Benthic	Benthic	0.26	2.77	5.34	7.66	0.19	8.11	0.09	0.01	1.15	0.13
Pararius_proximus	Marine	Marine	Stenohaline	Stenohaline	Benthic	Benthic	0.48	5.52	10.55	14.96	0.35	15.35	0.18	0.03	2.15	0.24
Bagre_pinnimaculatus	Marine	Marine	Stenohaline	Stenohaline	Benthic	Benthic	0.34	5.05	8.43	13.02	0.24	12.63	0.16	0.02	1.23	0.15
Pauparius_latirostris	Freshwater	Freshwater_AUNG	Stenohaline	Stenohaline	Benthic	Benthic	0.26	2.79	5.3	7.89	0.2	8.43	0.09	0.01	1.22	0.14
Plicofollis_layardi	Marine	Marine	Stenohaline	Stenohaline	Benthic	Benthic	0.3	3.13	6.27	8.85	0.21	9.11	0.11	0.02	1.32	0.14
Plicofollis_nella	Marine	Marine	Stenohaline	Stenohaline	Benthic	Benthic	0.27	2.84	5.46	7.98	0.19	8.48	0.09	0.01	1.3	0.16
Plicofollis_tonggol	Marine	Marine	Stenohaline	Stenohaline	Benthic	Benthic	0.27	2.87	5.58	8	0.2	8.43	0.1	0.01	1.2	0.13
Potamarius_nelsoni	Freshwater	Freshwater	Stenohaline	Stenohaline	Benthic	Benthic	0.3	3.29	5.98	9.26	0.24	10.09	0.1	0.02	1.31	0.17
Potamarius_usumacintae	Freshwater	Freshwater	Stenohaline	Stenohaline	Benthic	Benthic	0.3	3.39	5.96	9.27	0.24	10.09	0.1	0.02	1.29	0.16
Potamosilurus_coatesi	Freshwater	Freshwater_AUNG	Stenohaline	Stenohaline	Benthic	Benthic	0.27	2.85	5.5	7.97	0.2	8.44	0.09	0.02	1.14	0.13
Potamosilurus_macrorhynchus	Freshwater	Freshwater_AUNG	Stenohaline	Stenohaline	Benthic	Benthic	0.25	2.67	5.15	7.52	0.19	8.03	0.09	0.02	1.13	0.13
Potamosilurus_velutinus	Freshwater	Freshwater_AUNG	Stenohaline	Stenohaline	Benthic	Benthic	0.25	2.64	5.09	7.45	0.19	8.01	0.09	0.02	1.09	0.13
Sciades_dowii	Marine	Marine	Euryhaline	Euryhaline	Benthic	Benthic	0.27	2.86	5.19	7.89	0.21	8.71	0.08	0.02	1.15	0.14
Batrachocephalus_mino	Marine	Marine	Stenohaline	Stenohaline	Benthic	Benthic	0.27	2.82	5.69	7.81	0.19	8.38	0.1	0.01	1.11	0.14
Sciades_herzbergii	Marine	Marine	Stenohaline	Stenohaline	Benthic	Benthic	0.32	5.21	8.93	13.36	0.3	12.59	0.14	0.02	1.43	0.16
Neoarius_graeffei	Marine	Marine	Euryhaline	Euryhaline_AUNG	Benthic	Benthic	0.47	9.53	18.35	24.13	1.15	16.75	0.28	0.03	1.7	0.17
Betancurichthys_madagascariensis	Freshwater	Freshwater	Stenohaline	Stenohaline	Benthic	Benthic	0.49	5.27	9.48	14.47	0.35	15.54	0.19	0.03	2.17	0.25
Bleekeriella_aff._leptaspis	Marine	Marine	Euryhaline	Euryhaline_AUNG	Benthic	Benthic	0.48	5.51	10.58	15.03	0.36	15.27	0.18	0.03	2.25	0.23
Bleekeriella_leptaspis	Marine	Marine	Euryhaline	Euryhaline_AUNG	Benthic	Benthic	0.27	2.88	5.76	8.27	0.2	8.65	0.1	0.01	1.27	0.13

## Sheet: Figure S19
Figure S19. Strength of selection acting on genes during transitions to derived habitats across three distinct evolutionary radiations.
M2F: Marine-to-freshwater transitions
S2E: Stenohaline-to-euryhaline transitions
B2PP: Benthic-to-pelagic planktivore transitions
		M2F_EURYSPP		M2F_NOEURY		S2E		B2PP
		FWAUNG_PSGs	FWREMAINING_PSGs	FWAUNG_PSGs	FWREMAINING_PSGs	EURYAUNG_PSGs	EURYREMAINING_PSGs	PPAUNG_PSGs	PPREMAINING_PSGs
GUIS	all_astral	7	19	10	17	9	8	1	1
	all_raxml	17	24	12	18	7	7	2	1
	s1_astral	19	21	12	18	7	6	1	1
	s1_raxml	17	23	11	17	7	7	1	1
	s2_astral	19	28	10	17	5	4	1	1
	s2_raxml	15	20	13	19	5	5	2	1
	s3_astral	17	22	11	15	6	5	1	1
	s3_raxml	18	24	12	21	5	6	2	1
	s4_astral	15	18	9	16	9	6	1	1
	s4_raxml	20	26	11	22	5	5	2	1
GURS	all_astral	12	10	11	4	4	5	1	1
	all_raxml	15	8	12	6	5	5	1	2
	s1_astral	12	10	13	7	5	6	1	1
	s1_raxml	15	9	10	4	6	6	1	1
	s2_astral	14	5	11	4	3	4	1	1
	s2_raxml	13	8	10	4	5	5	1	2
	s3_astral	14	9	10	6	3	4	1	1
	s3_raxml	12	6	13	4	7	6	1	2
	s4_astral	12	9	12	5	4	7	1	1
	s4_raxml	13	7	14	3	4	4	1	2

## Sheet: Figure S20
Figure S20. Evolutionary time spent by marine and freshwater ariid lineages in each habitat, along with the number of positively selected genes (PSGs) associated with body size and elongation (b) excluding euryhaline species.
Habitat	Tree	All_PSGs	BodySizeElongation_PSGs	TimeSpent_WholeTree	TimeSpent%_WholeTree	TimeSpent_SGG	TimeSpent%_SGG
Marine	all_astral	58	22	0.806801	80.6801	0.553217	55.3217
Marine	all_raxml	62	23	0.807366	80.7366	0.562655	56.2655
Marine	s1_astral	55	22	0.803709	80.3709	0.562836	56.2836
Marine	s1_raxml	54	21	0.836175	83.6175	0.529477	52.9477
Marine	s2_astral	59	21	0.789295	78.9295	0.559581	55.9581
Marine	s2_raxml	58	22	0.7889	78.89	0.555482	55.5482
Marine	s3_astral	56	22	0.796086	79.6086	0.576785	57.6785
Marine	s3_raxml	60	20	0.804628	80.4628	0.578143	57.8143
Marine	s4_astral	57	20	0.798838	79.8838	0.559946	55.9946
Marine	s4_raxml	57	22	0.813164	81.3164	0.611956	61.1956
Freshwater	all_astral	77	22	0.193198	19.3198	0.446783	44.6783
Freshwater	all_raxml	84	24	0.192634	19.2634	0.437345	43.7345
Freshwater	s1_astral	79	22	0.196292	19.6291	0.437164	43.7164
Freshwater	s1_raxml	83	23	0.163826	16.3825	0.470523	47.0523
Freshwater	s2_astral	75	22	0.210705	21.0705	0.440419	44.0419
Freshwater	s2_raxml	78	23	0.2111	21.11	0.444518	44.4518
Freshwater	s3_astral	77	23	0.203914	20.3914	0.423215	42.3215
Freshwater	s3_raxml	81	22	0.195372	19.5372	0.421857	42.1857
Freshwater	s4_astral	75	22	0.201162	20.1162	0.440054	44.0054
Freshwater	s4_raxml	79	23	0.186836	18.6836	0.388044	38.8044
